# Supplementary material for: Revealing the ecological content of long-duration audio-recordings of the environment through clustering and visualisation
Source: PLoS One. 2018 Mar 1;13(3):e0193345. doi: 10.1371/journal.pone.0193345 (PMC5832236; doi:10.1371/journal.pone.0193345)
Supplement: S2 File — The summary acoustic indices calculated on one-minute segments of the Gympie National Park recording. (CSV) [file pone.0193345.s002.csv]

BGN	SNR	ACT	EVN	HFC	MFC	LFC	ACI	ENT	EAS	EPS	ECV	CLC	SPD
-35.9966	7.2207	0.0213	0.1167	0.0452	0.0421	0.0337	0.414	0.0092	0.0732	0.3315	0.0058	0	4.072
-38.1651	10.1151	0.0209	0.1333	0.0189	0.0224	0.0274	0.4124	0.0094	0.1838	0.8108	0.366	0	2.2869
-39.3045	6.8821	0.065	0.35	0.0165	0.0261	0.0257	0.4129	0.0081	0.2942	0.8529	0.2408	0	2.4681
-38.4254	7.5607	0.019	0.1167	0.0181	0.0203	0.0175	0.4125	0.0083	0.2741	0.8619	0.2719	0	2.0612
-38.5427	7.8158	0.0918	0.4667	0.0189	0.0235	0.0342	0.412	0.0085	0.2195	0.7491	0.3383	0	2.4417
-38.1684	6.7985	0.0283	0.0833	0.0204	0.0182	0.0335	0.4144	0.0082	0.2364	0.7953	0.2711	0	2.163
-38.9396	6.27	0.0457	0.2833	0.017	0.03	0.0535	0.4124	0.0095	0.2486	0.8135	0.2915	0	2.9175
-37.2209	12.0273	0.0283	0.1	0.0205	0.0269	0.0426	0.4133	0.0122	0.1084	0.6435	0.6383	0	2.7209
-37.6651	6.2854	0.041	0.2333	0.0179	0.0247	0.0364	0.4126	0.0091	0.2284	0.6502	0.4089	0	2.4959
-37.7499	6.9957	0.0689	0.5083	0.0197	0.0474	0.0887	0.4123	0.0102	0.0949	0.5601	0.6912	0	4.2331
-36.1197	6.3253	0.0658	0.55	0.039	0.1165	0.2169	0.4126	0.0194	0.0522	0.4416	0.0095	0	8.9113
-39.0365	13.5736	0.0399	0.25	0.014	0.0194	0.0357	0.4117	0.0177	0.3599	0.9131	0.159	0	2.0801
-38.95	6.6158	0.0364	0.1667	0.0198	0.019	0.0283	0.4112	0.0081	0.361	0.9055	0.1337	0	2.1719
-38.9475	8.6821	0.029	0.1	0.0175	0.0215	0.0389	0.413	0.0082	0.3019	0.9451	0.1338	0	2.3511
-38.8643	6.8847	0.0306	0.1167	0.0198	0.0216	0.0487	0.4123	0.0089	0.3412	0.9459	0.1032	0	2.5041
-38.9603	6.5489	0.0557	0.325	0.0184	0.0208	0.0637	0.4128	0.0097	0.311	0.9328	0.1134	0	2.5687
-38.499	6.6862	0.0999	0.7167	0.0221	0.0183	0.0426	0.4128	0.0119	0.3299	0.8966	0.1357	0	2.3027
-36.7817	7.4728	0.12	1.15	0.0209	0.0199	0.0627	0.4136	0.0187	0.3306	0.9633	0.0894	0	2.5703
-35.8324	7.2935	0.1069	1.0167	0.0233	0.0226	0.0593	0.4131	0.0193	0.3208	0.9596	0.0971	0	2.7329
-36.912	8.063	0.146	1.1833	0.0198	0.0231	0.0737	0.4137	0.0168	0.3106	0.9625	0.0992	0	2.818
-36.65	6.8638	0.1374	1.1833	0.0263	0.0184	0.0559	0.413	0.0166	0.3368	0.9446	0.1245	0	2.5525
-35.7408	6.2362	0.0523	0.2833	0.0147	0.0234	0.0618	0.4135	0.0149	0.1424	0.8936	0.2974	0	2.559
-34.6807	6.4958	0.0527	0.4167	0.0216	0.0253	0.0597	0.4129	0.0156	0.1403	0.8653	0.3941	0	2.8258
-35.4427	7.7406	0.1475	1.2583	0.0151	0.026	0.0538	0.4121	0.0195	0.2556	0.8562	0.1974	0	2.6922
-37.5045	7.4272	0.089	0.625	0.021	0.0258	0.0596	0.4122	0.0137	0.2588	0.8809	0.1943	0	2.8904
-37.799	6.099	0.0434	0.2	0.0196	0.0237	0.0499	0.4138	0.0102	0.2459	0.8641	0.2408	0	2.626
-38.3817	5.5277	0.0345	0.1333	0.0208	0.0188	0.0598	0.4134	0.0092	0.3344	0.9571	0.0858	0	2.487
-38.4737	6.2808	0.0674	0.4083	0.013	0.0167	0.0627	0.412	0.0106	0.373	0.9564	0.0629	0	2.1494
-38.6527	10.0355	0.0918	0.6	0.0179	0.0197	0.0515	0.4141	0.0138	0.4324	0.9697	0.0647	0	2.3744
-39.2314	6.1174	0.0383	0.225	0.0188	0.0175	0.041	0.4127	0.0103	0.5144	0.9697	0.0534	0	2.1545
-39.2256	6.4181	0.0329	0.1333	0.0196	0.0266	0.0346	0.4135	0.0101	0.3408	0.9703	0.0934	0	2.6539
-39.2314	7.1671	0.1405	1.05	0.0236	0.0262	0.0626	0.4143	0.0129	0.3814	0.9729	0.0695	0	3.0441
-39.5448	6.7489	0.077	0.5333	0.016	0.0235	0.0286	0.4143	0.0111	0.2658	0.9755	0.1023	0	2.3058
-38.6527	6.0172	0.0387	0.1333	0.0168	0.021	0.0324	0.4132	0.01	0.3837	0.9571	0.0894	0	2.2098
-38.4017	9.0229	0.0627	0.5333	0.0166	0.0192	0.0457	0.4113	0.0148	0.4845	0.9843	0.0339	0	2.2834
-35.4684	5.3487	0.041	0.15	0.0212	0.0218	0.0664	0.4125	0.0149	0.3318	0.9709	0.0821	0	2.7395
-38.5197	8.0443	0.1034	0.75	0.0185	0.0213	0.046	0.4141	0.0131	0.3598	0.9289	0.1157	0	2.446
-38.1396	4.6079	0.0155	0.05	0.0228	0.0233	0.0563	0.4134	0.0081	0.2236	0.9042	0.2182	0	2.8029
-38.9426	6.6412	0.079	0.4667	0.015	0.0243	0.0409	0.4126	0.0098	0.3153	0.9126	0.1337	0	2.4684
-37.9603	8.5814	0.1583	1.35	0.0206	0.0186	0.0551	0.4129	0.0185	0.312	0.9773	0.068	0	2.4383
-39.2058	8.3873	0.1796	1.6167	0.0288	0.0281	0.058	0.414	0.0168	0.3399	0.9601	0.1541	0	3.2048
-38.1194	10.887	0.192	1.8	0.0246	0.0156	0.0532	0.4116	0.0256	0.4266	0.9853	0.0398	0	2.2633
-39.5881	8.5928	0.1223	1.1333	0.0157	0.0204	0.0319	0.412	0.0144	0.4391	0.9831	0.0353	0	2.1703
-39.5073	6.665	0.0542	0.2917	0.0174	0.0157	0.0478	0.4126	0.0122	0.3596	0.9852	0.0456	0	2.0445
-38.9636	12.1186	0.0608	0.4167	0.0233	0.0201	0.0414	0.4136	0.0138	0.092	0.9816	0.3977	0	2.3655
-38.012	9.2724	0.0945	0.6333	0.0237	0.018	0.0628	0.4126	0.0142	0.2892	0.9767	0.1073	0	2.5312
-38.4653	13.1991	0.0434	0.1833	0.02	0.0204	0.033	0.4167	0.0131	0.1556	0.9353	0.279	0	2.2176
-39.2427	5.9836	0.0592	0.3167	0.0153	0.0246	0.053	0.4137	0.0104	0.3304	0.9517	0.1093	0	2.5811
-38.8881	5.9757	0.0627	0.3	0.0165	0.025	0.0459	0.4123	0.0101	0.3297	0.9104	0.1612	0	2.5381
-37.6742	6.9837	0.0364	0.1	0.0207	0.0242	0.0686	0.4132	0.0098	0.2529	0.7188	0.2965	0	2.8436
-36.7096	7.2995	0.0561	0.2167	0.0225	0.0264	0.056	0.4126	0.011	0.1942	0.659	0.4174	0	2.8966
-35.7786	7.2892	0.1096	0.8	0.0245	0.0362	0.0551	0.4133	0.011	0.0659	0.2711	0.0086	0	3.4615
-35.8227	9.0763	0.101	0.6167	0.0267	0.0492	0.0629	0.4113	0.0122	0.0482	0.3434	0.0047	0	4.2644
-35.3943	7.2771	0.1088	0.8333	0.0262	0.0724	0.0757	0.4107	0.0144	0.0273	0.3749	0.004	0	5.5617
-35.6663	5.9127	0.0426	0.1667	0.0165	0.0316	0.0364	0.4125	0.0094	0.0951	0.4369	0.6797	0	2.8901
-36.7999	6.731	0.0441	0.2583	0.0157	0.0279	0.0521	0.4118	0.0114	0.162	0.7905	0.3526	0	2.7716
-36.5427	6.5244	0.0863	0.5667	0.0205	0.0368	0.059	0.4117	0.013	0.1559	0.6946	0.5215	0	3.4394
-36.8651	6.8552	0.0879	0.5833	0.0192	0.0247	0.0684	0.4128	0.0139	0.2138	0.8258	0.4358	0	2.8328
-35.9011	8.0563	0.1165	0.8167	0.0197	0.0479	0.0771	0.4129	0.013	0.0828	0.5415	0.7366	0	4.1227
-34.9807	5.5392	0.0263	0.0167	0.0191	0.0507	0.106	0.4117	0.0129	0.1007	0.5608	0.5786	0	4.5374
-37.1093	7.323	0.0863	0.55	0.0217	0.0335	0.0645	0.4138	0.0103	0.1455	0.5627	0.5044	0	3.3221
-37.2999	7.4314	0.0991	0.5583	0.0181	0.0355	0.0697	0.4115	0.0118	0.2433	0.8105	0.3202	0	3.4812
-36.4785	8.601	0.0674	0.4833	0.0302	0.0427	0.0714	0.4119	0.0132	0.0786	0.566	0.7412	0	4.1258
-35.273	11.6533	0.1096	0.8	0.0385	0.1022	0.1348	0.4143	0.0156	0.0447	0.4055	0.009	0	7.5161
-35.9123	5.6986	0.0619	0.2833	0.0233	0.0438	0.0615	0.4133	0.0098	0.0745	0.3672	0.7002	0	3.8839
-36.5101	5.4203	0.0345	0.1	0.0239	0.0316	0.0512	0.4126	0.0087	0.111	0.4744	0.0073	0	3.1498
-36.5591	5.4312	0.0286	0.1	0.0229	0.0349	0.0614	0.4137	0.0088	0.159	0.5336	0.502	0	3.4383
-36.4118	6.1551	0.0263	0.0833	0.0117	0.0194	0.0347	0.4102	0.0082	0.1137	0.4804	0.4482	0	2.0039
-36.9111	4.2186	0.0178	0.0333	0.0222	0.0196	0.0327	0.4132	0.0073	0.181	0.5926	0.428	0	2.302
-37.9408	6.3422	0.055	0.2333	0.0224	0.0498	0.0595	0.4125	0.0093	0.0778	0.6296	0.6008	0	4.1549
-37.6244	5.1241	0.0267	0.1	0.0152	0.0208	0.0458	0.4122	0.0099	0.3092	0.8695	0.2062	0	2.3175
-38.4314	6.4095	0.0573	0.325	0.0174	0.0248	0.073	0.4123	0.0101	0.3896	0.8636	0.1562	0	2.7696
-37.1266	5.3138	0.0186	0.05	0.0212	0.0352	0.0484	0.4138	0.0095	0.1624	0.7786	0.3751	0	3.3151
-36.6365	8.2102	0.0678	0.4083	0.0159	0.0215	0.0832	0.4136	0.0141	0.2216	0.6794	0.3317	0	2.7023
-35.5174	8.6898	0.0894	0.625	0.0228	0.0209	0.0448	0.4117	0.0134	0.2246	0.8226	0.2173	0	2.5323
-33.9855	10.1706	0.0387	0.2167	0.0174	0.0684	0.1245	0.4128	0.0156	0.0934	0.6782	0.0115	0	5.3651
-35.6609	7.5438	0.0739	0.6333	0.0309	0.0636	0.0927	0.4116	0.0154	0.0478	0.744	0.0119	0	5.1413
-36.5045	5.2999	0.0534	0.2333	0.0226	0.0225	0.0816	0.4141	0.0119	0.2905	0.7662	0.2003	0	2.9249
-36.1779	6.7286	0.0736	0.4333	0.0264	0.0347	0.1009	0.4121	0.0148	0.2102	0.6595	0.5333	0	3.8087
-37.8999	6.4114	0.0561	0.2667	0.0162	0.0235	0.0413	0.4126	0.01	0.2656	0.835	0.267	0	2.4684
-36.7427	5.9518	0.0306	0.1167	0.0242	0.0238	0.0485	0.4136	0.0091	0.2104	0.5761	0.4475	0	2.7418
-37.0591	5.4706	0.0283	0.0833	0.028	0.0234	0.0308	0.4132	0.0081	0.2065	0.546	0.4763	0	2.6283
-35.4374	4.7469	0.0194	0.025	0.0246	0.0262	0.0505	0.4129	0.0078	0.1841	0.4033	0.6801	0	2.9137
-36.7609	6.5386	0.043	0.1833	0.0213	0.0412	0.0494	0.4123	0.0105	0.1556	0.6051	0.4627	0	3.5919
-36.2536	6.6455	0.0828	0.6333	0.0343	0.0703	0.1161	0.4112	0.0115	0.0548	0.5326	0.007	0	5.9179
-34.3786	11.5539	0.0484	0.2667	0.0446	0.0642	0.0865	0.4147	0.0132	0.0522	0.2932	0.0286	0	5.6659
-35.9011	8.5459	0.168	1.275	0.0571	0.126	0.1538	0.4122	0.0159	0.029	0.3761	0.0183	0	8.5811
-34.9221	13.0881	0.0457	0.3	0.0481	0.0873	0.1136	0.4134	0.0147	0.0347	0.2864	0.1287	0	6.8382
-35.1535	6.7691	0.0383	0.1833	0.0217	0.0404	0.0541	0.414	0.01	0.0715	0.2849	0.0095	0	3.6748
-35.1978	4.9151	0.0306	0.0333	0.0257	0.0425	0.0774	0.4129	0.0086	0.0567	0.3038	0.0053	0	4.0205
-35.1244	5.9538	0.041	0.2333	0.0274	0.0563	0.0705	0.4127	0.0104	0.0679	0.3262	0.0071	0	4.7158
-37.09	7.6407	0.2273	2.0333	0.062	0.1592	0.1856	0.4128	0.0161	0.0254	0.4994	0.0109	0	10.784
-35.5609	5.7992	0.0662	0.3333	0.0434	0.0863	0.1159	0.4132	0.0117	0.0414	0.3362	0.0056	0	7.0012
-36.0656	8.069	0.0414	0.1333	0.0236	0.0277	0.0974	0.413	0.0107	0.1517	0.5478	0.4602	0	3.3786
-36.5121	11.2166	0.0674	0.5667	0.0149	0.0425	0.0751	0.4127	0.0142	0.0963	0.6518	0.6583	0	3.7847
-31.4106	8.272	0.0341	0.1667	0.048	0.0835	0.1366	0.414	0.0178	0.0383	0.2426	0.0144	0	7.295
-33.9943	9.8697	0.0468	0.2667	0.0305	0.07	0.065	0.4129	0.0145	0.0246	0.2284	0.0074	0	5.3945
-34.1118	6.7381	0.0321	0.2167	0.0473	0.1127	0.1687	0.4119	0.0129	0.0247	0.3341	0.0066	0	8.482
-33.4311	5.7032	0.0321	0.1333	0.0266	0.0416	0.0912	0.4132	0.0096	0.0502	0.1803	0.0073	0	4.2033
-31.7596	5.7425	0.0519	0.2833	0.0503	0.0752	0.0819	0.4133	0.0135	0.0316	0.2187	0.0129	0	6.4959
-34.3943	6.5168	0.0341	0.1667	0.0285	0.035	0.0509	0.4105	0.0111	0.0367	0.3393	0.0061	0	3.2942
-34.7829	6.3286	0.0527	0.2167	0.0341	0.0526	0.0768	0.413	0.0104	0.0694	0.3172	0.0094	0	4.7247
-33.8391	5.2647	0.0275	0.05	0.022	0.0359	0.0311	0.4132	0.0086	0.0497	0.1579	0.0083	0	3.2133
-36.0221	6.9349	0.0848	0.6333	0.0232	0.0732	0.1316	0.4142	0.0123	0.0514	0.4099	0.0074	0	6.1223
-33.6561	4.6366	0.0116	0.0333	0.0283	0.0346	0.0632	0.4119	0.0098	0.066	0.2322	0.0089	0	3.53
-34.477	6.8262	0.0364	0.1583	0.0196	0.026	0.0487	0.413	0.0078	0.0523	0.1111	0.0202	0	2.741
-36.7093	9.0521	0.0689	0.6083	0.0373	0.0888	0.1083	0.4139	0.0162	0.0169	0.563	0.0039	0	6.3055
-33.6439	5.3219	0.0321	0.1333	0.0745	0.1759	0.2045	0.4134	0.0219	0.0276	0.3996	0.0104	0	12.3051
-35.3656	7.7468	0.0914	0.7333	0.0357	0.0712	0.114	0.4146	0.0128	0.05	0.3131	0.0213	0	5.9183
-37.8137	10.0016	0.0588	0.3333	0.0196	0.0281	0.0255	0.4136	0.0115	0.1202	0.7021	0.5588	0	2.6554
-36.5221	7.0806	0.0236	0.0667	0.0214	0.0241	0.0497	0.4142	0.0089	0.1495	0.5489	0.5206	0	2.7065
-36.873	5.8306	0.0639	0.35	0.022	0.0242	0.0486	0.4132	0.0092	0.1796	0.5333	0.4277	0	2.7166
-36.0038	6.8787	0.0782	0.575	0.0427	0.0513	0.0934	0.4133	0.0113	0.058	0.3723	0.7146	0	5.1154
-34.4786	8.1705	0.0724	0.4	0.0219	0.0226	0.0404	0.413	0.0126	0.1102	0.3788	0.012	0	2.523
-33.6057	5.8326	0.0341	0.1	0.0257	0.0338	0.0706	0.4127	0.0115	0.0933	0.3306	0.01	0	3.5331
-33.6586	16.2051	0.0639	0.35	0.0247	0.0224	0.0517	0.4135	0.0151	0.0588	0.1568	0.0793	0	2.6589
-35.2591	7.8792	0.065	0.3333	0.0228	0.0376	0.0876	0.4125	0.0135	0.1271	0.4078	0.6485	0	3.8796
-35.3505	9.5583	0.0534	0.2667	0.0254	0.0509	0.0883	0.4128	0.0136	0.0599	0.406	0.0245	0	4.5134
-35.8057	11.4039	0.0987	0.7167	0.0203	0.0365	0.0358	0.4129	0.0127	0.0319	0.2838	0.0194	0	3.2017
-34.2256	8.4798	0.0569	0.3833	0.0313	0.04	0.0717	0.4167	0.0129	0.0259	0.1883	0.0163	0	3.9996
-33.6122	16.3193	0.0155	0.0167	0.0296	0.027	0.0537	0.421	0.0186	0.0666	0.4097	0.1836	0	3.0139
-34.3522	11.8445	0.1165	0.7833	0.0301	0.0473	0.077	0.4219	0.0147	0.0352	0.244	0.0759	0	4.2973
-33.8425	19.8825	0.1069	0.7333	0.0539	0.0685	0.0555	0.4441	0.0507	0.0118	0.2257	0.1021	3	5.47
-33.6797	17.4041	0.2164	1.85	0.0439	0.0514	0.0713	0.4349	0.0301	0.0238	0.2182	0.2649	1	4.6558
-33.3829	16.2115	0.1057	0.7	0.0477	0.0568	0.1044	0.4525	0.0359	0.0314	0.3688	0.2176	3	5.1316
-34.3096	12.1486	0.1502	1.3	0.0292	0.0353	0.0947	0.4276	0.0241	0.0229	0.4968	0.0637	0	3.7588
-34.4278	19.1785	0.0623	0.3333	0.0282	0.0386	0.05	0.4295	0.0342	0.0355	0.6417	0.104	0	3.4936
-35.4537	14.0633	0.1843	1.7	0.0334	0.0738	0.1053	0.4341	0.0229	0.0198	0.4367	0.0319	0	5.7433
-33.9978	25.6301	0.1386	1.3667	0.0504	0.0579	0.0676	0.4547	0.1054	0.0138	0.2948	0.0826	3	4.9218
-34.6943	17.9868	0.0821	0.5333	0.0388	0.048	0.0683	0.4459	0.042	0.0188	0.3563	0.0901	2	4.2741
-36.8324	14.7897	0.0701	0.5667	0.0243	0.0443	0.0498	0.4284	0.0244	0.0272	0.7137	0.0514	0	3.6763
-37.2874	14.6514	0.0627	0.2333	0.0188	0.0365	0.0533	0.4225	0.018	0.0422	0.7217	0.0857	0	3.1831
-37.3999	15.4139	0.0503	0.1833	0.0313	0.0497	0.0869	0.4225	0.0213	0.0333	0.6412	0.0623	0	4.5219
-38.0893	24.1728	0.0527	0.25	0.0279	0.0535	0.0961	0.4241	0.0865	0.0488	0.6857	0.0636	0	4.7844
-37.4197	15.2825	0.0573	0.3	0.0223	0.0293	0.0648	0.4265	0.0221	0.0176	0.7649	0.0604	0	2.9636
-38.5603	17.8431	0.1018	0.5333	0.0319	0.0432	0.0504	0.4366	0.031	0.0072	0.761	0.0417	0	3.7108
-37.612	20.9606	0.0325	0.1	0.0166	0.0231	0.0659	0.4195	0.0386	0.0264	0.8795	0.0405	0	2.5645
-38.4231	9.3434	0.0588	0.3667	0.0246	0.0196	0.0288	0.4166	0.0122	0.107	0.9235	0.4223	0	2.2567
-38.7038	11.0658	0.0972	0.7167	0.0231	0.0249	0.0378	0.4176	0.0183	0.0724	0.8973	0.0728	0	2.6221
-37.7772	8.9867	0.0434	0.15	0.0173	0.0274	0.0487	0.415	0.0125	0.1819	0.8459	0.421	0	2.7391
-38.2314	7.4497	0.0437	0.2167	0.0173	0.0231	0.0465	0.4148	0.0128	0.1538	0.9573	0.1921	0	2.4781
-38.7396	13.8118	0.0631	0.35	0.0195	0.0258	0.0419	0.4191	0.0134	0.0728	0.9458	0.0894	0	2.626
-38.4517	11.6821	0.0418	0.2333	0.0219	0.0268	0.0588	0.4185	0.0144	0.0454	0.88	0.0439	0	2.8804
-38.1411	16.8065	0.0658	0.3667	0.0224	0.0234	0.0308	0.4193	0.0202	0.075	0.9447	0.113	0	2.4444
-38.9616	15.9364	0.1049	0.6167	0.0231	0.0289	0.0547	0.4185	0.0159	0.0733	0.9359	0.4561	0	3.0314
-36.76	7.852	0.0372	0.15	0.0182	0.0276	0.0693	0.4151	0.0146	0.0709	0.8888	0.3526	0	2.9415
-37.75	8.7005	0.0883	0.5167	0.0232	0.0233	0.0603	0.415	0.0117	0.1109	0.9392	0.3719	0	2.7565
-37.4365	13.9009	0.0875	0.5333	0.023	0.0216	0.0757	0.4164	0.0154	0.1638	0.9167	0.2776	0	2.789
-35.6463	10.1834	0.0484	0.2667	0.0271	0.0317	0.0875	0.4152	0.0143	0.0745	0.7971	0.0819	0	3.6396
-36.5463	11.5245	0.0952	0.6333	0.0277	0.0491	0.0796	0.4219	0.017	0.0469	0.6216	0.0305	0	4.4665
-38.0684	7.1759	0.1034	0.8167	0.0244	0.027	0.0524	0.4137	0.0114	0.2111	0.8395	0.3577	0	2.9361
-36.6346	6.6163	0.0561	0.3	0.0269	0.0281	0.0455	0.4137	0.0105	0.1345	0.6008	0.3976	0	3.0101
-35.3374	7.5578	0.1038	0.7833	0.0342	0.0348	0.069	0.4144	0.0133	0.0792	0.4668	0.0367	0	3.7751
-34.4616	5.9368	0.0445	0.2333	0.025	0.0486	0.0909	0.4147	0.0134	0.149	0.5682	0.5797	0	4.5126
-34.0444	7.5926	0.1316	1.1167	0.018	0.0232	0.063	0.4144	0.016	0.1066	0.6829	0.6054	0	2.6709
-33.6815	8.283	0.1185	0.8833	0.0188	0.0197	0.0537	0.4114	0.0198	0.231	0.8591	0.2966	0	2.4352
-35.8174	13.1598	0.1223	1.0667	0.016	0.026	0.0884	0.4132	0.0171	0.0916	0.7069	0.3839	0	2.9497
-35.5197	7.0654	0.0883	0.6833	0.0251	0.0357	0.0739	0.4144	0.0147	0.0576	0.536	0.6929	0	3.6547
-37.1153	25.3045	0.0867	0.65	0.0192	0.0281	0.0341	0.4139	0.0687	0.117	0.7387	0.0414	0	2.6357
-36.69	10.5716	0.041	0.2083	0.0201	0.0323	0.0525	0.4148	0.013	0.0458	0.7504	0.0895	0	3.12
-36.7101	6.5733	0.0527	0.3167	0.0235	0.019	0.0564	0.4141	0.0113	0.2522	0.7414	0.3501	0	2.5048
-36.3254	11.4256	0.0225	0.1	0.028	0.0371	0.0937	0.4144	0.0115	0.0903	0.6237	0.0515	0	3.8436
-36.7093	20.0145	0.1312	1.1667	0.0303	0.0639	0.1426	0.4167	0.0298	0.0455	0.4268	0.0799	0	5.6063
-37.8111	7.2557	0.1177	0.7333	0.0247	0.0283	0.0708	0.4132	0.0102	0.18	0.6811	0.5153	0	3.1142
-36.7463	8.4381	0.0898	0.625	0.0275	0.0624	0.1004	0.4144	0.0134	0.049	0.5002	0.0675	0	5.3682
-36.0137	7.8559	0.1262	0.85	0.0172	0.0323	0.0719	0.4134	0.0141	0.1379	0.7697	0.6426	0	3.2145
-36.0174	12.5135	0.0794	0.5833	0.025	0.0311	0.07	0.4132	0.0145	0.1415	0.5826	0.6618	0	3.3914
-36.4118	6.6582	0.0844	0.5167	0.0268	0.0243	0.0338	0.4133	0.0122	0.1444	0.5962	0.4283	0	2.6849
-37.1548	12.3338	0.0612	0.4417	0.0192	0.0501	0.0661	0.4148	0.0122	0.0793	0.5304	0.0909	0	4.1297
-35.7227	13.2715	0.0577	0.3	0.0229	0.0334	0.06	0.4157	0.0124	0.1074	0.4039	0.6216	0	3.3322
-36.1221	5.7872	0.084	0.4667	0.0209	0.0546	0.09	0.4133	0.0121	0.0741	0.6791	0.0144	0	4.4623
-35.8011	6.5616	0.0441	0.2167	0.0307	0.0308	0.0391	0.4127	0.0097	0.1178	0.3873	0.6473	0	3.2513
-37.3197	9.7517	0.0565	0.425	0.0316	0.0421	0.0583	0.4136	0.013	0.0656	0.7072	0.0173	0	4.0294
-34.3137	8.4956	0.0364	0.1833	0.0364	0.0923	0.082	0.4146	0.0138	0.0327	0.3698	0.0056	0	6.9009
-36.4153	6.5633	0.0844	0.6167	0.0178	0.0321	0.0548	0.4119	0.0145	0.089	0.7588	0.7481	0	3.0828
-35.946	7.9229	0.0759	0.6167	0.0187	0.0409	0.0751	0.4119	0.0154	0.0892	0.635	0.0469	0	3.76
-37.2408	7.104	0.1262	0.9583	0.0302	0.0566	0.09	0.4128	0.012	0.0707	0.5119	0.0064	0	5.0387
-34.6711	7.5717	0.122	0.8583	0.0331	0.0414	0.0788	0.412	0.0135	0.0558	0.5194	0.0085	0	4.2153
-34.7978	8.5116	0.1483	1.35	0.0328	0.0696	0.1233	0.4129	0.0187	0.0647	0.5316	0.0074	0	5.8931
-35.4535	6.7861	0.0294	0.0833	0.0292	0.0297	0.0497	0.4125	0.009	0.1022	0.3772	0.5695	0	3.1959
-35.7408	6.5473	0.0449	0.2333	0.0249	0.0406	0.043	0.4128	0.0114	0.0994	0.4783	0.0094	0	3.6043
-36.7829	6.5949	0.1103	0.8	0.0242	0.0626	0.1043	0.4115	0.0107	0.0522	0.4435	0.0055	0	5.0778
-36.0374	14.21	0.0333	0.1167	0.0264	0.0327	0.0537	0.4154	0.013	0.079	0.4571	0.2456	0	3.2993
-35.273	6.5407	0.0379	0.2	0.03	0.0889	0.1268	0.4146	0.0118	0.0329	0.3927	0.008	0	6.8269
-35.2256	9.6022	0.0925	0.6667	0.0298	0.0539	0.0777	0.4125	0.0153	0.061	0.3901	0.0072	0	4.6295
-35.2256	7.9198	0.0298	0.0667	0.0189	0.039	0.0683	0.4125	0.0101	0.093	0.3808	0.5669	0	3.5753
-35.6153	9.8694	0.0488	0.3333	0.0318	0.0367	0.0497	0.4131	0.0154	0.107	0.5967	0.5356	0	3.6775
-35.7759	4.8555	0.0256	0.0583	0.0218	0.0481	0.0682	0.4134	0.0104	0.078	0.4023	0.017	0	4.247
-37.4609	7.6255	0.1278	1.0667	0.0338	0.0835	0.1243	0.4125	0.015	0.0441	0.6087	0.0095	0	6.1804
-36.3418	6.5882	0.0805	0.5	0.0215	0.0479	0.0677	0.4122	0.0103	0.0628	0.3843	0.0079	0	4.1119
-37.9847	8.9126	0.0945	0.5333	0.0198	0.0386	0.0707	0.4125	0.0119	0.0753	0.6339	0.6906	0	3.6012
-38.5396	6.1393	0.079	0.5167	0.0222	0.0335	0.0415	0.4119	0.0097	0.2138	0.7726	0.3135	0	3.1498
-37.2093	6.546	0.0426	0.15	0.0284	0.0557	0.0553	0.4135	0.0093	0.0483	0.4949	0.0075	0	4.6241
-37.0759	7.966	0.103	0.8333	0.031	0.0607	0.086	0.4118	0.0119	0.0572	0.406	0.0058	0	5.2358
-37.9426	7.6945	0.0557	0.2667	0.0293	0.0303	0.0415	0.4121	0.0104	0.2204	0.7962	0.2759	0	3.2133
-37.7548	6.0955	0.0798	0.5	0.0266	0.0219	0.0315	0.4126	0.0101	0.1733	0.7906	0.3835	0	2.4944
-36.0096	5.8984	0.0453	0.25	0.0218	0.0282	0.0798	0.4132	0.0137	0.1449	0.7004	0.5809	0	3.2133
-34.2908	6.5436	0.077	0.5583	0.0201	0.0323	0.0867	0.4128	0.0171	0.1363	0.7103	0.4405	0	3.3608
-34.8137	7.9219	0.0759	0.5167	0.0241	0.0443	0.0705	0.4141	0.0157	0.1072	0.6551	0.0171	0	4.0964
-35.7684	7.7519	0.1022	0.7667	0.0223	0.0405	0.0595	0.4129	0.0151	0.0924	0.5885	0.732	0	3.7247
-35.5807	6.9849	0.0697	0.4333	0.0222	0.0368	0.075	0.4119	0.0164	0.1367	0.8096	0.4212	0	3.6752
-35.912	6.2395	0.0666	0.525	0.0153	0.0411	0.0686	0.4136	0.0133	0.1166	0.5731	0.6035	0	3.674
-33.3096	6.9575	0.0763	0.5333	0.0223	0.0399	0.0687	0.4115	0.0206	0.1152	0.5484	0.65	0	3.8033
-34.0656	6.5607	0.0546	0.3833	0.0198	0.0201	0.0599	0.4131	0.0156	0.1807	0.7358	0.3588	0	2.5436
-33.8038	9.1656	0.1119	1.0833	0.015	0.033	0.1076	0.4133	0.0259	0.235	0.6991	0.4273	0	3.554
-34.0438	8.5261	0.1882	1.75	0.0187	0.0267	0.1101	0.4134	0.0217	0.1051	0.7277	0.5404	0	3.2594
-35.0096	6.7221	0.0569	0.3167	0.0227	0.0338	0.0673	0.4119	0.0135	0.0954	0.7567	0.6041	0	3.4011
-35.6943	5.8835	0.0662	0.3167	0.0295	0.04	0.0615	0.4133	0.0096	0.0932	0.426	0.704	0	3.921
-35.4137	5.9328	0.0348	0.2	0.0169	0.0222	0.0387	0.4136	0.0125	0.1489	0.6732	0.4759	0	2.3477
-36.0499	9.0461	0.0619	0.3167	0.0158	0.0293	0.0502	0.4131	0.0116	0.1342	0.5923	0.5372	0	2.8235
-35.0598	5.4115	0.0527	0.2167	0.021	0.0397	0.0626	0.4126	0.0094	0.101	0.3608	0.008	0	3.6822
-34.4311	6.5863	0.0546	0.3333	0.0287	0.0349	0.0655	0.4139	0.0092	0.0555	0.1978	0.0078	0	3.6326
-33.8779	9.4937	0.0557	0.35	0.0222	0.0273	0.0681	0.4123	0.0111	0.0853	0.2135	0.0082	0	3.0554
-33.505	7.5984	0.0825	0.5833	0.0227	0.0475	0.0618	0.4134	0.0123	0.067	0.2351	0.0071	0	4.1386
-31.7897	7.7878	0.0751	0.5	0.031	0.0526	0.085	0.4131	0.0156	0.0525	0.2279	0.0099	0	4.7406
-33.9304	5.8536	0.0364	0.1333	0.0273	0.0378	0.061	0.4126	0.0107	0.0616	0.3106	0.0085	0	3.7685
-33.8329	9.2578	0.0623	0.4667	0.0312	0.0671	0.1307	0.4138	0.0148	0.0541	0.3559	0.0108	0	5.8146
-34.1197	6.9661	0.0225	0.15	0.0216	0.0436	0.0935	0.4133	0.0135	0.1104	0.502	0.0102	0	4.1312
-34.7799	6.241	0.0759	0.5833	0.0248	0.0489	0.0845	0.412	0.0127	0.1007	0.3896	0.7035	0	4.4212
-31.0294	7.4539	0.0283	0.0833	0.0256	0.0533	0.0903	0.4119	0.013	0.0584	0.1743	0.012	0	4.7534
-31.7988	6.6003	0.0333	0.2167	0.0427	0.0668	0.0794	0.4143	0.0127	0.0451	0.2367	0.0075	0	5.705
-33.0771	9.7033	0.0856	0.4917	0.0239	0.0452	0.0437	0.4133	0.0126	0.0442	0.197	0.0655	0	3.8436
-34.3953	9.3498	0.0643	0.4583	0.0202	0.0291	0.071	0.4132	0.0136	0.1034	0.3568	0.0103	0	3.122
-32.6779	9.1223	0.036	0.2167	0.0285	0.0408	0.0335	0.4117	0.0126	0.0685	0.1915	0.0058	0	3.7003
-33.5359	11.7802	0.0557	0.3	0.0177	0.029	0.0715	0.4147	0.012	0.0731	0.1659	0.0071	0	3.0755
-34.1274	7.218	0.0329	0.2	0.033	0.0414	0.0589	0.4138	0.0109	0.0378	0.3129	0.0041	0	3.9295
-33.5652	6.5316	0.0623	0.45	0.0233	0.0255	0.0596	0.413	0.011	0.0764	0.1865	0.008	0	2.8955
-33.9209	10.1716	0.1386	1.25	0.025	0.0321	0.0502	0.414	0.0153	0.0506	0.1634	0.4575	0	3.2358
-33.0444	9.5088	0.0465	0.2833	0.0245	0.0471	0.092	0.4135	0.0132	0.0536	0.2116	0.0085	0	4.3318
-35.1244	6.6841	0.091	0.65	0.0245	0.0368	0.0653	0.4132	0.0138	0.0731	0.5844	0.6297	0	3.6427
-34.9385	8.2951	0.06	0.3167	0.0243	0.0348	0.0623	0.4123	0.0094	0.0583	0.2408	0.0064	0	3.513
-34.2026	7.3751	0.0689	0.5333	0.0266	0.0435	0.0734	0.4124	0.0114	0.0697	0.251	0.0062	0	4.0565
-33.5111	7.9381	0.0767	0.65	0.0297	0.035	0.0835	0.4135	0.0126	0.0441	0.1533	0.0047	0	3.8223
-34.9425	9.9866	0.0743	0.625	0.0229	0.0279	0.022	0.413	0.0156	0.1159	0.4099	0.0119	0	2.7093
-33.9272	9.8874	0.0554	0.1833	0.0313	0.0511	0.0559	0.4127	0.014	0.0419	0.2156	0.0066	0	4.4754
-34.2779	9.2844	0.2377	2	0.0848	0.1657	0.1585	0.4131	0.0211	0.0178	0.2767	0.0156	0	10.9938
-32.8458	6.6574	0.0468	0.1833	0.0384	0.0386	0.039	0.4126	0.0094	0.0351	0.1018	0.0051	0	3.7793
-32.9979	8.8732	0.0596	0.4583	0.0219	0.0307	0.0499	0.414	0.0123	0.075	0.1778	0.0082	0	3.0933
-32.6955	8.8971	0.0643	0.3833	0.0554	0.0704	0.112	0.4114	0.0119	0.0314	0.229	0.0087	0	6.3589
-33.7213	7.3416	0.0341	0.2	0.0217	0.0285	0.0399	0.4123	0.0107	0.1226	0.2745	0.0117	0	2.8877
-32.3282	9.254	0.0395	0.2	0.0369	0.0943	0.1314	0.4121	0.0146	0.0393	0.2942	0.0112	0	7.3968
-33.4978	9.7526	0.0813	0.6667	0.0353	0.0729	0.1089	0.4129	0.0193	0.038	0.2968	0.0083	0	6.0244
-33.6524	7.6511	0.0472	0.25	0.0361	0.0795	0.1164	0.4121	0.0123	0.0327	0.2977	0.009	0	6.2691
-33.0272	8.3346	0.0685	0.5333	0.0405	0.0861	0.0998	0.4135	0.0149	0.0499	0.2719	0.0143	0	6.7987
-33.6287	7.0308	0.0612	0.35	0.0308	0.0382	0.0717	0.412	0.0102	0.0988	0.2685	0.0107	0	3.9268
-33.8385	9.3527	0.0852	0.6	0.0341	0.0663	0.0876	0.412	0.014	0.0535	0.2974	0.0086	0	5.6039
-32.2867	5.3832	0.0267	0.1167	0.0316	0.0499	0.0928	0.4117	0.0111	0.0577	0.2087	0.0083	0	4.789
-34.7374	6.1202	0.0724	0.35	0.0183	0.0349	0.0588	0.4123	0.01	0.0888	0.2687	0.0091	0	3.3
-33.5122	7.5636	0.0422	0.3	0.0245	0.0388	0.0477	0.412	0.0125	0.0647	0.2702	0.0072	0	3.554
-34.8913	6.2095	0.0801	0.4833	0.0236	0.0402	0.0733	0.4122	0.0111	0.099	0.3237	0.0062	0	3.8571
-34.7377	7.1887	0.0708	0.5167	0.0293	0.0597	0.0687	0.4125	0.0128	0.0601	0.3992	0.0073	0	5.0023
-33.1955	9.143	0.0817	0.5333	0.0328	0.0513	0.0708	0.4116	0.0119	0.0419	0.181	0.0087	0	4.6229
-33.6272	6.7472	0.0395	0.1833	0.0319	0.0598	0.1041	0.4123	0.0111	0.0569	0.2964	0.0058	0	5.3899
-32.7536	10.0383	0.0492	0.3333	0.045	0.1019	0.1401	0.4119	0.0176	0.039	0.3698	0.0103	0	7.9915
-32.7397	7.2569	0.0852	0.7	0.0287	0.0589	0.0667	0.4125	0.0113	0.043	0.1471	0.0082	0	4.7824
-32.8594	8.3514	0.0507	0.2167	0.0342	0.0353	0.049	0.4133	0.009	0.0453	0.1234	0.0088	0	3.6558
-34.1532	10.6057	0.1192	0.925	0.0207	0.0269	0.0427	0.4137	0.0149	0.0755	0.1596	0.0065	0	2.7669
-32.1784	7.2037	0.0472	0.2833	0.0258	0.0303	0.0658	0.4124	0.0101	0.0538	0.1149	0.0175	0	3.2873
-32.8852	8.0781	0.0484	0.3833	0.0236	0.0248	0.0438	0.4118	0.0131	0.0623	0.1205	0.0062	0	2.7309
-32.819	10.1109	0.0832	0.7667	0.0333	0.0429	0.0528	0.4143	0.0156	0.048	0.1319	0.0078	0	4.0337
-32.2294	9.5502	0.0565	0.45	0.0213	0.042	0.049	0.4129	0.0148	0.0323	0.1284	0.0086	0	3.7472
-32.2611	6.4895	0.0503	0.2833	0.023	0.0302	0.0384	0.4119	0.0086	0.0362	0.0903	0.0066	0	2.9497
-30.6092	8.3078	0.0747	0.55	0.0537	0.069	0.0952	0.4123	0.013	0.0319	0.1007	0.0182	0	6.1347
-32.0614	11.5124	0.0875	0.775	0.0299	0.0464	0.0749	0.4143	0.0148	0.0423	0.1309	0.0082	0	4.3457
-31.3589	6.7388	0.0317	0.15	0.0306	0.0617	0.0745	0.4128	0.0121	0.0346	0.178	0.0095	0	5.1351
-30.6658	9.6826	0.0678	0.45	0.0247	0.036	0.0517	0.4117	0.0133	0.0317	0.0857	0.0064	0	3.4971
-30.7536	9.897	0.0461	0.35	0.033	0.0606	0.0656	0.4121	0.0156	0.0284	0.1457	0.0102	0	5.0832
-30.5397	8.3071	0.0736	0.6833	0.0429	0.1	0.1621	0.4123	0.0163	0.0304	0.1395	0.0616	0	7.7789
-31.8852	10.8871	0.0739	0.55	0.0572	0.0925	0.0872	0.4127	0.015	0.0211	0.1487	0.0086	0	7.1998
-31.7638	12.9773	0.0767	0.6167	0.0402	0.0616	0.0534	0.4122	0.0193	0.028	0.1682	0.0087	0	5.2106
-30.4857	9.4429	0.0465	0.4	0.0281	0.0283	0.0357	0.4119	0.0149	0.0527	0.0894	0.0097	0	2.9504
-28.5221	8.9344	0.041	0.1833	0.0695	0.132	0.116	0.4128	0.018	0.0345	0.2315	0.0214	0	9.9419
-28.8055	9.9007	0.0573	0.3667	0.071	0.117	0.1221	0.4139	0.02	0.031	0.1546	0.0228	1	9.0101
-32.7299	7.5939	0.053	0.3	0.0186	0.0221	0.0544	0.4122	0.0092	0.054	0.0912	0.006	0	2.5656
-32.9394	10.717	0.0674	0.45	0.0245	0.0298	0.0616	0.4132	0.0124	0.0896	0.1745	0.0083	0	3.2021
-31.4725	4.3731	0.0128	0.0333	0.037	0.062	0.0515	0.4125	0.0081	0.03	0.1236	0.0078	0	5.0108
-30.7092	6.559	0.0941	0.7833	0.0404	0.0567	0.1014	0.4136	0.0118	0.0475	0.114	0.0224	0	5.223
-31.2294	9.9993	0.0441	0.3	0.0302	0.0365	0.0551	0.4128	0.0126	0.033	0.1068	0.0076	0	3.6616
-33.3025	7.3065	0.0519	0.3167	0.0277	0.0297	0.0437	0.4124	0.0099	0.053	0.1279	0.0085	0	3.108
-31.0347	10.3434	0.1529	1.4583	0.061	0.1039	0.1442	0.4138	0.0188	0.0342	0.2019	0.0171	0	8.2873
-31.4868	11.6008	0.134	1.0667	0.0443	0.064	0.0891	0.4146	0.0199	0.0406	0.1487	0.4287	0	5.664
-32.1676	7.2304	0.0798	0.6167	0.0309	0.0553	0.0845	0.4139	0.0133	0.0478	0.1674	0.0134	0	4.7638
-31.5784	12.6454	0.0515	0.4333	0.0369	0.0511	0.065	0.4142	0.0124	0.0325	0.1245	0.0398	0	4.6132
-32.4596	8.3647	0.1041	0.975	0.0454	0.0704	0.1021	0.4136	0.0145	0.0199	0.1195	0.006	0	5.722
-32.7347	10.7254	0.2017	1.7417	0.0566	0.089	0.0935	0.4126	0.016	0.0302	0.1235	0.0125	0	6.8715
-29.9887	7.2333	0.0275	0.1167	0.0422	0.061	0.0966	0.4115	0.0123	0.0259	0.1511	0.0134	0	5.5629
-32.3799	10.6662	0.1045	0.825	0.0332	0.0521	0.0555	0.4126	0.0202	0.033	0.1597	0.0069	0	4.4166
-32.9536	9.6188	0.1254	1.125	0.0443	0.1039	0.1136	0.4124	0.0158	0.0293	0.3079	0.0074	0	7.8227
-32.0159	6.9229	0.0685	0.4167	0.0241	0.0336	0.065	0.4125	0.0125	0.0614	0.148	0.0089	0	3.3852
-32.9874	7.0652	0.0468	0.3	0.0255	0.0316	0.0321	0.4123	0.0103	0.0741	0.1721	0.0087	0	3.048
-32.2874	10.3745	0.0987	0.7917	0.0222	0.0344	0.0584	0.413	0.0172	0.0644	0.1785	0.0096	0	3.3798
-31.6978	7.9974	0.0236	0.1	0.0425	0.068	0.0609	0.4105	0.0135	0.0258	0.2441	0.0069	0	5.554
-31.419	11.2024	0.0662	0.6	0.0446	0.0929	0.1262	0.4135	0.0178	0.0432	0.1949	0.022	0	7.3101
-31.4064	7.239	0.0383	0.3	0.029	0.0435	0.0666	0.4123	0.0116	0.0442	0.134	0.009	0	4.1409
-32.8294	9.479	0.0817	0.575	0.0281	0.0471	0.0764	0.4123	0.0113	0.0466	0.1682	0.0086	0	4.4081
-31.3202	8.5939	0.0554	0.35	0.0315	0.0615	0.0765	0.4127	0.0126	0.0336	0.1666	0.0104	0	5.3097
-32.5531	9.9743	0.1084	0.95	0.0354	0.0718	0.0828	0.4147	0.0163	0.0471	0.125	0.0183	0	5.2807
-30.2342	8.4296	0.048	0.3167	0.0312	0.0479	0.0846	0.4119	0.014	0.0419	0.1093	0.0114	0	4.4948
-30.8931	12.1548	0.0871	0.6833	0.0256	0.0282	0.0391	0.4152	0.0186	0.0548	0.1003	0.3728	0	2.8657
-31.2026	8.5414	0.1281	1.15	0.0326	0.0505	0.0657	0.4116	0.0142	0.0414	0.1158	0.0143	0	4.5885
-30.2403	9.2124	0.0345	0.2167	0.0554	0.09	0.0825	0.4133	0.0117	0.0453	0.1989	0.0168	0	7.2412
-30.8287	6.8436	0.0616	0.3833	0.0291	0.0353	0.0575	0.4125	0.0104	0.0398	0.1047	0.01	0	3.5776
-30.3968	9.6304	0.0654	0.5833	0.0324	0.0341	0.0536	0.4136	0.0147	0.0386	0.1028	0.0113	0	3.5153
-29.4682	10.6447	0.096	0.8667	0.0796	0.1251	0.1433	0.4111	0.031	0.0236	0.1987	0.0186	0	9.7816
-30.8596	10.1452	0.0697	0.45	0.0465	0.0651	0.0649	0.4138	0.018	0.036	0.154	0.0103	0	5.6849
-29.9103	8.7531	0.0337	0.25	0.0333	0.0286	0.0438	0.4125	0.0132	0.0371	0.099	0.0111	0	3.1401
-29.6744	7.5508	0.0407	0.2833	0.0407	0.049	0.0724	0.4143	0.012	0.0307	0.1388	0.0128	0	4.8134
-30.7971	6.3379	0.0317	0.1583	0.0389	0.0455	0.0853	0.4122	0.0102	0.0369	0.1392	0.0119	0	4.5885
-32.2597	9.1477	0.0949	0.6667	0.0264	0.0455	0.0849	0.4125	0.0139	0.0609	0.1578	0.0098	0	4.235
-31.5638	13.3633	0.0712	0.5417	0.026	0.0316	0.0623	0.4125	0.0168	0.0691	0.1417	0.0076	0	3.4011
-31.7347	7.8538	0.1669	1.2833	0.0388	0.0491	0.0757	0.4117	0.0148	0.0327	0.1608	0.0081	0	4.631
-32.6675	8.799	0.1103	0.8167	0.0318	0.0333	0.0437	0.4134	0.0144	0.0553	0.1771	0.0072	0	3.3937
-31.3932	6.2763	0.0341	0.1833	0.0207	0.026	0.0736	0.4122	0.0106	0.0635	0.1416	0.0095	0	2.9617
-30.6668	7.7757	0.0538	0.3	0.0251	0.0461	0.0786	0.4123	0.014	0.0561	0.1373	0.0142	0	4.2214
-30.9242	6.5794	0.0534	0.3833	0.0637	0.1418	0.1548	0.4109	0.0157	0.0461	0.3112	0.0204	0	10.254
-31.5042	8.2468	0.1475	1.3167	0.0501	0.1007	0.1767	0.4137	0.0201	0.0364	0.2163	0.0233	0	8.036
-29.7897	9.4885	0.0701	0.4333	0.0563	0.1094	0.1559	0.4123	0.0185	0.038	0.2016	0.0264	0	8.578
-32.0725	7.2191	0.0821	0.4167	0.0305	0.0392	0.0558	0.4136	0.0128	0.0596	0.1567	0.0073	0	3.8169
-32.2799	8.3616	0.0496	0.3333	0.0194	0.0339	0.0657	0.4126	0.0116	0.0659	0.1746	0.0078	0	3.3132
-31.5086	9.6713	0.0983	0.8667	0.0315	0.0376	0.0754	0.4123	0.0161	0.0568	0.1592	0.0088	0	3.976
-32.4026	9.0131	0.0681	0.5417	0.0181	0.0246	0.0631	0.4128	0.0139	0.0717	0.1478	0.0073	0	2.7875
-31.2902	9.0645	0.1734	0.9667	0.0181	0.0426	0.0913	0.4116	0.028	0.0566	0.2057	0.0067	0	4.041
-30.806	9.2839	0.1173	0.9667	0.0336	0.0561	0.0891	0.4115	0.0201	0.0368	0.2059	0.0092	0	5.1812
-32.2478	9.7683	0.2327	1.6417	0.038	0.0529	0.0874	0.4122	0.0213	0.0449	0.1834	0.0082	0	4.976
-30.741	7.7682	0.1475	1.2	0.0255	0.0379	0.0717	0.414	0.0194	0.0547	0.1302	0.0073	0	3.7979
-30.8252	12.8039	0.2307	1.5083	0.0328	0.0431	0.0866	0.4146	0.0294	0.0359	0.1492	0.0069	0	4.4243
-27.7105	9.2163	0.1715	0.8833	0.0294	0.0504	0.1195	0.4125	0.0231	0.0499	0.1451	0.0178	0	5.0085
-30.8166	7.4545	0.0712	0.2833	0.0274	0.0567	0.0841	0.4125	0.0112	0.0419	0.139	0.0153	0	4.8525
-32.2104	9.5204	0.1808	1.7333	0.0772	0.1266	0.1439	0.4129	0.0204	0.0232	0.1656	0.0137	0	9.1429
-32.5819	7.1785	0.053	0.3833	0.0249	0.0509	0.0805	0.4108	0.0116	0.0635	0.204	0.0119	0	4.4336
-31.8205	7.5887	0.06	0.45	0.0382	0.0439	0.0522	0.4126	0.012	0.0392	0.1778	0.0098	0	4.1905
-31.5725	10.1945	0.0817	0.6667	0.036	0.0403	0.0449	0.4109	0.015	0.0439	0.1228	0.0094	0	3.9454
-31.8168	10.3546	0.0213	0.1333	0.0197	0.0387	0.0538	0.4136	0.0129	0.0507	0.1566	0.0067	0	3.5029
-32.5026	6.325	0.0999	0.85	0.0283	0.0492	0.0956	0.4128	0.0113	0.0525	0.1508	0.0116	0	4.5753
-32.3209	9.258	0.084	0.6167	0.0257	0.0495	0.0934	0.4134	0.0134	0.0529	0.1403	0.011	0	4.6225
-31.702	7.1089	0.048	0.2333	0.0142	0.0298	0.0671	0.4146	0.0113	0.0512	0.1078	0.0099	0	3.053
-31.7202	9.0554	0.1347	0.9833	0.0453	0.057	0.0812	0.4122	0.0161	0.023	0.1221	0.0078	0	5.3268
-31.2694	12.0747	0.0743	0.6	0.0302	0.0336	0.0522	0.4129	0.0215	0.051	0.109	0.0086	0	3.4998
-30.8931	7.7431	0.1676	1.2	0.0301	0.0512	0.0976	0.4117	0.0159	0.0511	0.2075	0.0096	0	4.8626
-32.1807	10.0841	0.1731	1.3417	0.0235	0.0364	0.063	0.4117	0.0178	0.0458	0.1444	0.0077	0	3.5358
-29.322	10.7967	0.0774	0.6417	0.0493	0.1134	0.1241	0.4124	0.0227	0.0363	0.1884	0.0142	0	8.2094
-32.0445	8.9476	0.1305	0.875	0.0208	0.0354	0.0679	0.4129	0.0164	0.0611	0.1399	0.0072	0	3.5211
-33.9346	12.6092	0.4557	1.4917	0.0401	0.086	0.1466	0.4134	0.0411	0.0382	0.2412	0.0102	0	7.0314
-35.0918	14.7355	0.3678	0.8167	0.0252	0.0281	0.1	0.4121	0.047	0.1083	0.2723	0.6992	0	3.4158
-33.6797	6.429	0.0817	0.6	0.0416	0.0922	0.0845	0.4129	0.0131	0.0312	0.2899	0.0074	0	6.9992
-35.0561	6.9119	0.0712	0.55	0.0185	0.0303	0.0485	0.4124	0.0096	0.0679	0.2675	0.0078	0	2.933
-34.2078	6.9632	0.0739	0.45	0.0166	0.0399	0.0346	0.4137	0.0115	0.0738	0.2612	0.0064	0	3.3422
-34.0209	10.521	0.0883	0.675	0.0219	0.0321	0.0507	0.4136	0.0124	0.1092	0.2034	0.0087	0	3.1974
-33.1979	6.0443	0.0647	0.4	0.0216	0.0458	0.0895	0.4128	0.0119	0.0399	0.2622	0.0062	0	4.1154
-33.3827	5.5966	0.036	0.2333	0.0235	0.0266	0.0735	0.4136	0.0118	0.1106	0.3182	0.0113	0	3.1003
-32.6819	7.2339	0.1022	0.9167	0.0235	0.0267	0.0849	0.413	0.015	0.1217	0.3041	0.0098	0	3.2005
-33.7532	8.8627	0.079	0.6	0.0227	0.0372	0.0677	0.4126	0.0163	0.0691	0.4318	0.0112	0	3.6198
-32.966	10.1668	0.1866	0.6833	0.0247	0.0357	0.0726	0.4113	0.0398	0.0672	0.3963	0.009	0	3.6419
-34.3256	9.1753	0.1676	1.2583	0.0228	0.0341	0.0923	0.4118	0.0248	0.1076	0.3729	0.0112	0	3.6299
-32.8815	10.7002	0.1266	0.9667	0.0302	0.0638	0.0891	0.4134	0.0201	0.0571	0.2463	0.0235	0	5.5002
-33.515	8.2244	0.2005	1.1	0.0344	0.0295	0.0773	0.4122	0.0266	0.1021	0.3901	0.0092	0	3.5606
-35.3815	10.5328	0.3542	2	0.0296	0.0393	0.0874	0.4131	0.0247	0.0518	0.3301	0.0059	0	4.053
-33.6682	8.0498	0.1158	1.05	0.0346	0.0273	0.0814	0.4125	0.0146	0.0535	0.2007	0.0083	0	3.5331
-33.7304	8.4981	0.0407	0.15	0.0233	0.0242	0.0669	0.4135	0.0132	0.1268	0.3084	0.7059	0	2.9044
-36.1377	6.6331	0.0736	0.3917	0.0174	0.0217	0.0431	0.4125	0.0099	0.0827	0.4449	0.0132	0	2.3829
-34.7701	7.7841	0.1607	0.95	0.0364	0.0715	0.1132	0.413	0.0156	0.0332	0.3721	0.0037	0	5.8986
-34.6385	11.9988	0.1963	1.1583	0.0268	0.0292	0.0783	0.4129	0.0285	0.109	0.4754	0.7163	0	3.3399
-34.3535	13.4383	0.372	1.4417	0.0213	0.0313	0.0879	0.4133	0.0514	0.2471	0.435	0.5055	0	3.3786
-34.115	11.2571	0.235	1.35	0.0256	0.055	0.1175	0.4237	0.0253	0.3253	0.2109	0.3964	2	4.5428
-32.8786	8.6122	0.1913	1.5833	0.0298	0.1257	0.1043	0.4565	0.0249	0.2854	0.2362	0.3141	6	7.2373
-31.2026	7.5346	0.0825	0.7	0.0245	0.0996	0.0758	0.453	0.0219	0.3239	0.2505	0.2568	6	5.7387
-29.9768	10.9614	0.1804	0.95	0.0263	0.0911	0.0953	0.4541	0.0383	0.3274	0.2247	0.297	5	5.525
-31.9281	11.7684	0.1684	0.9	0.0186	0.1022	0.1016	0.4528	0.0446	0.3432	0.2456	0.3617	5	5.844
-30.643	7.3315	0.1727	1.1	0.0228	0.064	0.1061	0.4262	0.0233	0.2391	0.1802	0.2897	2	4.9164
-32.0586	7.5238	0.0856	0.625	0.0325	0.0946	0.0638	0.4375	0.0197	0.3694	0.2592	0.2911	4	5.9311
-32.5819	10.4921	0.3206	1.0167	0.0249	0.097	0.1141	0.4414	0.0391	0.3478	0.2323	0.2724	5	6.1649
-33.6979	7.916	0.0623	0.4583	0.0222	0.0671	0.0511	0.4345	0.0131	0.3149	0.1773	0.2543	4	4.3864
-33.7329	8.6922	0.228	2.125	0.0149	0.1049	0.056	0.4539	0.0182	0.2774	0.1647	0.236	5	5.3616
-33.0329	7.9304	0.1568	1.5583	0.0178	0.1199	0.0823	0.4516	0.02	0.2785	0.1886	0.2575	5	6.4681
-29.5154	8.9239	0.1471	1.1667	0.0311	0.1463	0.0999	0.4522	0.0184	0.2578	0.1456	0.2571	6	8.1971
-34.2011	10.5492	0.1483	1.3333	0.021	0.1422	0.0604	0.4511	0.0152	0.195	0.1699	0.2067	7	7.4777
-32.9768	8.1142	0.1851	1.75	0.0234	0.1335	0.0934	0.4504	0.0161	0.2351	0.1716	0.2314	6	7.012
-34.7011	10.09	0.1874	1.9833	0.0226	0.1207	0.0707	0.4576	0.0222	0.3144	0.1962	0.3374	4	6.8006
-33.9256	11.6311	0.1378	1.1167	0.019	0.0968	0.068	0.448	0.0207	0.2934	0.1226	0.3898	3	5.5819
-34.1799	9.0247	0.1316	0.9667	0.0251	0.096	0.0526	0.443	0.019	0.2459	0.1857	0.2246	6	5.5238
-33.5746	8.2693	0.2257	1.7583	0.0158	0.1038	0.0639	0.4559	0.0196	0.1578	0.1453	0.1798	9	5.5861
-34.5648	9.9131	0.1661	1.3417	0.0214	0.0953	0.0548	0.4463	0.017	0.117	0.1381	0.145	8	5.3717
-34.3213	10.8373	0.3639	2.7333	0.0286	0.1241	0.1207	0.4444	0.0226	0.1776	0.1981	0.291	7	7.0194
-33.3329	14.812	0.2985	1.375	0.0207	0.1162	0.0971	0.4574	0.0659	0.161	0.1661	0.1631	11	6.4688
-32.3648	13.3257	0.4073	1.3333	0.0238	0.1624	0.0899	0.465	0.0479	0.1531	0.1542	0.174	11	7.6547
-32.9287	11.6372	0.2861	1.25	0.0215	0.0937	0.0906	0.44	0.0478	0.1341	0.1504	0.1776	6	5.5923
-32.6096	9.3522	0.2334	1.0417	0.0213	0.1044	0.1015	0.4413	0.0348	0.1084	0.1691	0.1696	7	6.2911
-31.1532	12.9225	0.5045	1.325	0.0276	0.1291	0.1177	0.4554	0.0386	0.1823	0.1425	0.2066	8	7.12
-28.4115	7.4104	0.1088	0.775	0.0184	0.1278	0.1325	0.4547	0.0256	0.1649	0.1613	0.1893	7	6.9547
-30.2991	10.6173	0.2443	0.6667	0.0274	0.0878	0.2108	0.4411	0.0436	0.1209	0.2271	0.2617	7	6.355
-28.8676	6.9348	0.1014	0.8917	0.0278	0.1199	0.1036	0.4539	0.0242	0.1691	0.1459	0.1456	9	6.8564
-31.5797	9.5403	0.2524	1.2917	0.0217	0.1212	0.1031	0.4536	0.0328	0.1399	0.1694	0.1245	9	6.5927
-33.0648	10.687	0.4348	2.1583	0.0265	0.0807	0.1299	0.44	0.0336	0.1475	0.241	0.1618	7	5.6825
-30.4429	9.7084	0.2207	1.1417	0.0243	0.0965	0.1627	0.4405	0.0243	0.1102	0.227	0.1684	7	6.1638
-30.5874	11.8767	0.2381	1.4083	0.0204	0.0638	0.0991	0.4401	0.0398	0.1713	0.1825	0.3657	5	4.3926
-31.8382	10.6507	0.2927	1.825	0.0248	0.1424	0.0943	0.4565	0.0321	0.1206	0.1559	0.223	10	7.5261
-29.3682	11.0506	0.067	0.4667	0.0234	0.1072	0.1125	0.4411	0.0368	0.1649	0.1461	0.2282	7	6.6043
-32.3047	11.9401	0.2114	1.675	0.0192	0.1303	0.1081	0.4485	0.0369	0.208	0.1658	0.2339	8	6.9895
-32.5068	18.9927	0.3275	1.8667	0.0302	0.1685	0.1111	0.4708	0.0787	0.1573	0.1694	0.18	9	8.146
-31.1242	15.6558	0.254	1.9083	0.0378	0.1507	0.1395	0.4666	0.0419	0.1483	0.1915	0.2694	9	8.4572
-30.9108	11.9332	0.1789	1.5917	0.0462	0.1752	0.1795	0.4445	0.0224	0.2328	0.1426	0.2484	11	10.4127
-31.5513	12.1239	0.2091	1.4417	0.0371	0.1212	0.1254	0.435	0.0277	0.1252	0.1674	0.2098	6	7.8428
-31.6272	11.9097	0.1959	1.2	0.0451	0.1212	0.0961	0.4438	0.0291	0.1822	0.1403	0.1959	8	7.7077
-32.5321	13.1171	0.2168	1.5667	0.0325	0.104	0.097	0.4331	0.023	0.1729	0.2279	0.1749	9	6.6384
-31.577	14.4132	0.2296	1.6667	0.0221	0.0879	0.0889	0.4401	0.0316	0.1239	0.2151	0.1774	10	5.4816
-29.9991	9.7142	0.1462	0.95	0.0352	0.1089	0.0834	0.4457	0.0236	0.1379	0.1482	0.1876	8	6.5193
-31.505	8.3206	0.1227	1.1	0.0202	0.0999	0.0755	0.4485	0.02	0.1889	0.192	0.1924	8	5.8134
-31.8026	7.6224	0.0619	0.55	0.0321	0.1162	0.0783	0.4512	0.0187	0.1872	0.1801	0.1801	6	6.7596
-33.5776	8.9484	0.1645	1.3083	0.017	0.0936	0.0623	0.4438	0.0185	0.2531	0.2278	0.2391	6	5.1831
-32.8256	8.2326	0.1061	0.85	0.023	0.0965	0.0707	0.4447	0.0178	0.2338	0.1993	0.2313	8	5.4859
-33.3026	17.001	0.1568	1.3667	0.043	0.1556	0.1735	0.4646	0.0502	0.1839	0.2121	0.2588	8	9.4363
-32.8359	17.4956	0.137	1.05	0.0254	0.1154	0.1042	0.4853	0.0744	0.1937	0.1519	0.2942	7	6.6531
-32.9029	18.7123	0.2245	2.0833	0.0225	0.1832	0.1188	0.4883	0.06	0.1755	0.1419	0.2243	10	8.8308
-31.4589	11.2586	0.0604	0.5833	0.043	0.1515	0.0962	0.4608	0.0239	0.1829	0.2457	0.2685	9	8.5602
-32.1827	7.1277	0.0387	0.35	0.0187	0.118	0.0673	0.4451	0.0141	0.1538	0.2517	0.1469	9	6.59
-33.0786	7.4095	0.0674	0.5833	0.0181	0.1216	0.081	0.4401	0.0166	0.2001	0.2183	0.2099	7	6.5265
-33.0374	12.2913	0.0368	0.2333	0.0219	0.0977	0.0623	0.4414	0.0152	0.2209	0.2393	0.1363	5	5.6272
-33.105	6.4502	0.0708	0.4	0.0257	0.0888	0.0894	0.4241	0.0112	0.303	0.3565	0.3698	1	5.9849
-33.1338	9.4658	0.1007	0.75	0.0204	0.1076	0.0924	0.439	0.0212	0.3001	0.2404	0.2797	7	6.3779
-33.2675	10.064	0.0503	0.3167	0.0209	0.0891	0.0522	0.4232	0.0112	0.2294	0.1895	0.1456	3	5.3844
-32.7797	10.1831	0.0356	0.2167	0.0176	0.1012	0.0532	0.4309	0.0133	0.1815	0.2169	0.3765	5	5.5749
-32.5652	9.4456	0.0782	0.7	0.0172	0.0881	0.0624	0.4371	0.0183	0.264	0.1614	0.2629	8	5.0116
-34.2943	14.2553	0.1498	1.05	0.0216	0.0909	0.088	0.4419	0.0329	0.1497	0.2525	0.2305	6	5.7425
-31.3991	7.0761	0.0329	0.1167	0.036	0.1064	0.1518	0.4222	0.0111	0.3083	0.2699	0.1937	2	7.3248
-29.8687	8.5187	0.2416	0.8667	0.0206	0.1225	0.1771	0.4353	0.0351	0.1977	0.2279	0.1934	8	6.8358
-31.2638	8.0947	0.1053	0.95	0.023	0.1186	0.144	0.4425	0.0139	0.1705	0.1624	0.186	8	6.7437
-30.579	8.2256	0.1235	1.0667	0.0201	0.1117	0.1226	0.4259	0.0166	0.2301	0.2493	0.1563	5	6.5854
-29.0675	6.9066	0.1576	1.1667	0.0177	0.1314	0.169	0.4388	0.0195	0.1385	0.1959	0.1339	8	7.6736
-30.979	9.573	0.0468	0.3833	0.0249	0.1166	0.129	0.4391	0.0151	0.1523	0.1812	0.1309	9	6.6926
-30.9311	10.1648	0.0708	0.6667	0.0428	0.1714	0.1878	0.4744	0.0273	0.1026	0.1733	0.1487	13	9.7007
-35.1038	13.0004	0.2799	1.3917	0.0259	0.1457	0.148	0.4615	0.0498	0.1359	0.33	0.1452	8	7.4859
-35.273	22.3642	0.2555	1.1833	0.0347	0.1647	0.1167	0.4785	0.1754	0.1993	0.2612	0.2944	8	8.2385
-36.2439	11.2645	0.0519	0.2667	0.0235	0.0901	0.058	0.4364	0.0203	0.2258	0.2616	0.3178	3	5.5219
-35.9966	12.9187	0.1061	0.4167	0.023	0.0813	0.0507	0.4481	0.0433	0.3395	0.292	0.1982	5	4.8118
-35.5427	12.2545	0.1165	0.5333	0.0239	0.0954	0.0444	0.4436	0.0489	0.375	0.3651	0.3049	3	5.0306
-37.2408	13.1883	0.0987	0.7167	0.0153	0.0742	0.0568	0.4326	0.0179	0.2184	0.3819	0.246	5	4.4332
-37.0153	12.3135	0.1281	1	0.0243	0.0999	0.0539	0.4478	0.0368	0.3313	0.3456	0.3593	6	5.4665
-37.8609	10.5181	0.1285	0.8	0.0236	0.0938	0.0371	0.4506	0.0181	0.1204	0.3098	0.1417	8	5.077
-37.4365	10.9288	0.1432	1.0583	0.0263	0.077	0.0681	0.4331	0.0167	0.1936	0.3637	0.2181	4	4.8564
-36.9153	11.2766	0.0821	0.4833	0.0163	0.0839	0.0872	0.4263	0.0134	0.1688	0.3157	0.1905	2	5.2342
-37.0772	19.5243	0.0798	0.4	0.0208	0.0952	0.0697	0.4353	0.145	0.2999	0.4229	0.333	5	5.2269
-36.1767	23.0326	0.1611	0.575	0.0469	0.16	0.0863	0.4558	0.2446	0.3261	0.5343	0.2896	5	7.5265
-33.9244	20.4866	0.2098	0.625	0.0413	0.1985	0.1397	0.4542	0.1891	0.3407	0.4091	0.3169	5	8.8184
-34.286	20.1022	0.384	1.4583	0.0303	0.2169	0.1975	0.4494	0.1483	0.3496	0.3791	0.342	6	9.5947
-34.666	20.061	0.199	0.525	0.0424	0.1891	0.1372	0.4538	0.1825	0.3344	0.2849	0.3313	7	8.6489
-32.4178	19.6369	0.2063	0.675	0.0332	0.1876	0.1165	0.4532	0.1362	0.3138	0.2326	0.3109	8	8.6032
-33.7966	23.331	0.216	0.725	0.0478	0.2091	0.1487	0.4688	0.2056	0.312	0.3264	0.2852	7	9.7213
-35.5038	22.118	0.2966	1.4333	0.049	0.2012	0.1358	0.4786	0.1982	0.2875	0.3458	0.2659	9	8.9133
-34.9786	21.8982	0.2292	0.8167	0.0559	0.2222	0.1553	0.4791	0.1819	0.2655	0.3012	0.1808	8	10.1789
-36.3101	22.9762	0.2482	0.9417	0.0403	0.2195	0.1479	0.4543	0.2009	0.3156	0.3322	0.3147	6	9.9632
-35.9123	23.8267	0.1289	0.6667	0.0279	0.1135	0.0842	0.4421	0.1719	0.3251	0.3689	0.365	6	6.1564
-35.9111	16.6167	0.1007	0.45	0.0145	0.0746	0.0942	0.4235	0.0718	0.3617	0.4654	0.35	5	4.6163
-35.6908	17.3841	0.168	0.825	0.0216	0.0941	0.103	0.4351	0.0824	0.3589	0.3692	0.3719	6	5.398
-36.0684	17.3895	0.2466	1.0667	0.021	0.1588	0.1354	0.4289	0.0961	0.3836	0.3313	0.3942	7	8.1111
-34.7227	14.5224	0.0945	0.5	0.0268	0.1015	0.1293	0.4366	0.0561	0.3528	0.3389	0.341	7	6.3957
-35.8254	16.3906	0.1332	0.6667	0.0195	0.1027	0.1529	0.4361	0.0697	0.3513	0.4232	0.3009	7	6.1239
-36.9096	13.1399	0.0678	0.2917	0.0148	0.0502	0.098	0.4231	0.0313	0.3903	0.6162	0.2615	0	3.6957
-36.0511	9.7921	0.089	0.45	0.0235	0.069	0.0726	0.4231	0.0161	0.2376	0.4195	0.2105	2	4.7182
-35.4197	7.6595	0.0561	0.35	0.0136	0.05	0.0623	0.4241	0.0152	0.1297	0.5575	0.229	4	3.5246
-36.1197	6.4553	0.0805	0.3833	0.0227	0.0411	0.0654	0.4204	0.0133	0.1834	0.6429	0.2677	0	3.5668
-35.6123	8.5728	0.0817	0.4833	0.0204	0.0574	0.0357	0.4237	0.0141	0.1337	0.4395	0.197	3	3.7983
-34.7123	11.3658	0.1309	1.1333	0.0192	0.1079	0.0533	0.4668	0.0254	0.136	0.3446	0.136	11	5.3593
-34.4374	8.9347	0.108	0.875	0.0219	0.0562	0.0588	0.4435	0.0176	0.2162	0.3941	0.2268	7	3.7658
-34.3123	11.1394	0.1711	1.2	0.0234	0.0682	0.0555	0.4533	0.0268	0.263	0.4436	0.1611	7	4.1045
-33.7815	7.3631	0.0604	0.5167	0.0242	0.057	0.0602	0.4398	0.0161	0.1739	0.4191	0.1601	7	3.9632
-31.5586	8.7741	0.1107	0.9583	0.0342	0.0751	0.1148	0.4319	0.0211	0.3639	0.258	0.294	5	5.336
-32.4792	8.738	0.1669	1.325	0.0242	0.0793	0.1027	0.4256	0.0217	0.2077	0.3163	0.2266	3	5.5633
-33.515	13.8715	0.1092	0.6333	0.0268	0.0943	0.0985	0.4486	0.0493	0.3636	0.1865	0.3388	6	5.9671
-33.7953	6.4277	0.0708	0.4833	0.016	0.0888	0.1087	0.4427	0.0152	0.2232	0.2393	0.195	4	5.2408
-34.6656	7.7562	0.1138	0.75	0.0203	0.0666	0.1262	0.422	0.0171	0.2156	0.4167	0.2622	3	4.8238
-34.946	8.9501	0.1146	0.9833	0.0279	0.0721	0.1439	0.4339	0.0225	0.3305	0.3809	0.2633	5	5.1692
-34.8038	7.7104	0.0782	0.5333	0.0185	0.0633	0.0489	0.424	0.0155	0.2669	0.3268	0.2573	3	3.9942
-34.0274	6.9997	0.0708	0.4833	0.0208	0.0737	0.0981	0.4306	0.0132	0.2315	0.187	0.268	4	5.0585
-35.0656	12.5755	0.1618	1.2083	0.0163	0.0812	0.1386	0.4457	0.0231	0.1828	0.275	0.1667	5	5.2207
-33.2244	14.3172	0.0635	0.3917	0.0299	0.0983	0.173	0.4509	0.0268	0.2178	0.2358	0.3279	6	6.7019
-33.4227	5.2242	0.0248	0.0833	0.0263	0.082	0.1627	0.4215	0.0117	0.1129	0.3616	0.1792	0	6.3202
-32.9154	10.2902	0.0964	0.7833	0.0252	0.1049	0.1223	0.4483	0.0167	0.1412	0.164	0.2018	8	6.59
-33.3786	6.9101	0.0379	0.2333	0.0151	0.0756	0.144	0.4397	0.0132	0.1636	0.3018	0.1833	7	5.0879
-34.4602	13.9337	0.0914	0.8417	0.0161	0.0623	0.127	0.4361	0.02	0.2338	0.3693	0.1771	4	4.3275
-33.9608	12.4482	0.0798	0.5	0.0184	0.0594	0.0598	0.4392	0.0194	0.1516	0.3591	0.1956	6	3.796
-34.4197	5.5927	0.0333	0.1667	0.0195	0.0523	0.0543	0.4264	0.014	0.1838	0.3591	0.2249	3	3.595
-34.5536	13.6619	0.1587	0.7083	0.0317	0.1396	0.1019	0.4516	0.0434	0.3463	0.251	0.3384	3	8.0979
-33.7978	17.0467	0.1432	0.4	0.0253	0.1403	0.0926	0.4451	0.0876	0.2893	0.2255	0.2189	11	7.1165
-35.0847	15.1778	0.2621	1.5833	0.0204	0.1812	0.1149	0.4731	0.0547	0.2582	0.2916	0.187	11	8.2114
-33.415	18.4226	0.1227	0.6	0.0279	0.1587	0.1279	0.4421	0.0823	0.3028	0.2567	0.3201	5	8.4588
-32.6086	15.5399	0.2203	1.2583	0.0259	0.1496	0.2179	0.4373	0.0445	0.3532	0.3813	0.2402	7	8.2547
-33.2154	10.8097	0.4421	1.7417	0.0275	0.1486	0.2429	0.4263	0.0266	0.3588	0.3921	0.3054	1	8.8304
-33.5815	8.8615	0.0832	0.575	0.0254	0.0848	0.0961	0.4237	0.0218	0.3847	0.4102	0.2769	0	5.4038
-36.5045	13.9258	0.0828	0.5333	0.0194	0.0593	0.0734	0.4218	0.0365	0.3383	0.5713	0.3254	1	4.2594
-35.7038	9.2909	0.0867	0.5167	0.0228	0.0957	0.0826	0.4347	0.0153	0.1845	0.199	0.2066	5	5.8935
-35.6906	10.8326	0.0705	0.425	0.0194	0.0814	0.0649	0.4455	0.0188	0.1548	0.2984	0.2287	5	5.0294
-36.2548	7.8981	0.0801	0.5667	0.0241	0.1018	0.0636	0.439	0.0138	0.1126	0.2382	0.2504	2	6.0972
-36.5742	7.3424	0.0627	0.3667	0.0166	0.0692	0.0606	0.4315	0.0132	0.141	0.3966	0.2305	6	4.3686
-35.4197	11.2737	0.0604	0.4167	0.0249	0.1069	0.0835	0.4465	0.018	0.1343	0.3435	0.1352	8	6.0027
-36.1817	12.9781	0.1378	0.7	0.019	0.0653	0.0639	0.4347	0.0456	0.4533	0.4218	0.3492	3	4.2327
-36.3609	13.2337	0.0821	0.4667	0.0242	0.1264	0.0623	0.4458	0.0213	0.0984	0.2687	0.1786	5	6.7503
-36.2882	19.473	0.0941	0.3333	0.0165	0.116	0.0754	0.4819	0.1658	0.3776	0.3269	0.3307	8	6.3461
-36.7785	14.5493	0.158	0.8167	0.021	0.0963	0.0485	0.4601	0.0512	0.3175	0.2555	0.2871	10	5.139
-35.4847	13.8738	0.0604	0.4333	0.0376	0.1379	0.0561	0.4645	0.027	0.0464	0.2189	0.1722	9	7.374
-36.7609	13.6185	0.1417	1.2	0.022	0.1243	0.0878	0.4466	0.0265	0.1679	0.2879	0.1034	7	6.8374
-36.6874	12.8766	0.1146	0.8	0.0179	0.1306	0.0871	0.4454	0.027	0.1078	0.2854	0.1352	5	6.7081
-34.6759	12.6566	0.0364	0.25	0.0131	0.0803	0.0759	0.4479	0.0212	0.057	0.4382	0.1204	5	4.6318
-34.1499	13.7604	0.0643	0.3333	0.032	0.1044	0.0778	0.4555	0.0284	0.1009	0.3255	0.1115	5	6.0708
-35.1209	17.6891	0.336	2.5417	0.0244	0.1579	0.0849	0.4863	0.08	0.1689	0.2313	0.1807	12	7.6322
-33.8537	13.4891	0.1491	1	0.0287	0.1274	0.0851	0.4825	0.0704	0.3438	0.2315	0.2328	9	6.5207
-34.9174	10.6812	0.1034	0.75	0.0217	0.1296	0.074	0.4639	0.0218	0.135	0.1371	0.1947	9	6.8947
-35.2608	10.3563	0.108	0.625	0.0207	0.0958	0.0705	0.4603	0.0242	0.2552	0.2105	0.2649	8	5.3953
-35.8772	16.0252	0.2273	1.6917	0.0251	0.105	0.0946	0.476	0.0591	0.1226	0.2708	0.1545	8	5.9148
-35.5847	16.305	0.2005	1.225	0.0184	0.1041	0.0851	0.4508	0.06	0.2838	0.2396	0.2838	6	5.9288
-35.8742	17.3421	0.158	0.9833	0.0175	0.0912	0.0784	0.4582	0.0666	0.2681	0.2464	0.2907	4	5.3155
-34.0439	12.6036	0.1672	0.95	0.0182	0.139	0.1029	0.4576	0.0501	0.2099	0.2975	0.2046	7	6.8761
-35.3337	22.5701	0.3407	1.4667	0.0252	0.2016	0.161	0.5057	0.1215	0.153	0.3196	0.2063	11	9.5432
-35.015	12.2924	0.3086	1.475	0.017	0.1308	0.1029	0.4224	0.0405	0.3746	0.3505	0.3168	5	6.5753
-35.2807	13.8122	0.5327	1.1917	0.0264	0.1357	0.1417	0.4342	0.0418	0.2375	0.3434	0.1951	10	7.8188
-36.0038	13.3534	0.1638	0.7167	0.0237	0.1223	0.1037	0.4285	0.0494	0.3714	0.4923	0.2697	6	6.482
-35.9427	12.9212	0.3318	1.2917	0.0172	0.1951	0.1262	0.4378	0.0496	0.3121	0.3905	0.1844	9	8.8254
-35.4137	10.084	0.0821	0.6667	0.0266	0.0986	0.1083	0.4304	0.0191	0.245	0.4199	0.2587	4	5.9532
-33.8978	9.6703	0.0794	0.5	0.0429	0.1318	0.1652	0.4368	0.0171	0.2155	0.2447	0.2756	3	8.6299
-34.2385	8.9332	0.1401	1.1667	0.0198	0.1161	0.0835	0.442	0.0178	0.1852	0.207	0.1822	7	6.1138
-35.1221	15.9827	0.1529	1.2333	0.0197	0.1265	0.0933	0.4432	0.053	0.2389	0.2917	0.2266	9	6.5316
-34.4121	18.2513	0.1831	0.9917	0.0268	0.1791	0.1106	0.4653	0.1184	0.2638	0.3113	0.2098	11	8.4595
-34.3209	16.9461	0.2822	1.3667	0.0527	0.1791	0.1322	0.4566	0.0975	0.2567	0.1797	0.1997	12	10.0708
-34.5684	11.6068	0.1746	1.2667	0.0431	0.1772	0.2079	0.4767	0.0374	0.1222	0.1666	0.1645	10	10.4328
-31.8026	9.7431	0.1537	0.7667	0.035	0.1003	0.1153	0.438	0.0203	0.1177	0.2614	0.3374	6	6.6899
-34.7779	12.0044	0.1541	0.55	0.0252	0.0647	0.1563	0.4347	0.0437	0.4843	0.3825	0.3646	3	5.2021
-35.3651	13.8651	0.125	0.7167	0.0387	0.1521	0.1276	0.4476	0.0477	0.3028	0.2348	0.2553	7	9.3225
-36.6881	6.7367	0.0337	0.1	0.0272	0.1014	0.1107	0.4237	0.0123	0.1789	0.3553	0.3582	2	6.7913
-34.9799	9.4771	0.0774	0.5333	0.0237	0.0789	0.0542	0.4314	0.0161	0.1265	0.2539	0.1985	6	5.0395
-35.899	10.8819	0.0821	0.6167	0.0188	0.0773	0.0574	0.4502	0.0201	0.1819	0.3851	0.1695	8	4.5908
-35.5439	6.5543	0.0368	0.2167	0.0191	0.0918	0.0429	0.4654	0.0133	0.1774	0.2575	0.1419	5	5.0782
-36.6197	11.5315	0.1239	0.925	0.031	0.1078	0.0705	0.4479	0.0192	0.1246	0.3194	0.1844	6	6.4348
-32.4855	8.538	0.0952	0.8333	0.0653	0.2013	0.2212	0.4397	0.0275	0.3098	0.2107	0.2846	5	12.2342
-32.5513	8.0833	0.0372	0.2333	0.0315	0.0507	0.0419	0.4208	0.0111	0.1222	0.1144	0.3535	0	4.1568
-34.0648	14.7533	0.0767	0.4833	0.0287	0.0815	0.0906	0.4402	0.0293	0.2069	0.2362	0.2582	4	5.7015
-34.8011	9.0604	0.1014	0.7833	0.0193	0.049	0.0964	0.4233	0.0163	0.3168	0.3527	0.336	0	3.9714
-34.9785	11.3588	0.1386	0.75	0.0257	0.0797	0.0935	0.4445	0.04	0.4074	0.3454	0.2522	5	5.3027
-35.646	15.4213	0.1065	0.8167	0.0218	0.0699	0.0521	0.4272	0.0235	0.3128	0.4476	0.2888	3	4.7073
-34.4374	7.5222	0.1057	0.8667	0.0321	0.1075	0.1097	0.4318	0.0182	0.2326	0.3298	0.2388	6	6.9106
-35.1427	11.7572	0.1463	1.2	0.0399	0.0792	0.0757	0.4362	0.0281	0.2871	0.2972	0.2562	4	5.7371
-35.3814	12.174	0.0701	0.4417	0.0467	0.0864	0.1168	0.4239	0.02	0.2808	0.3423	0.3194	4	6.8053
-36.0138	8.2471	0.0859	0.5667	0.0503	0.1033	0.1474	0.4212	0.0148	0.1671	0.3911	0.2601	4	7.6914
-35.1763	11.7476	0.0708	0.5833	0.0221	0.0528	0.0612	0.4327	0.0232	0.3504	0.4974	0.3345	4	3.8804
-35.2438	8.0296	0.0887	0.75	0.0273	0.0683	0.0896	0.425	0.0163	0.2736	0.4313	0.2661	4	5.158
-33.6447	8.8652	0.115	0.8833	0.0232	0.0586	0.0559	0.4216	0.0147	0.2235	0.1829	0.2618	5	4.2768
-35.3966	15.7659	0.2199	1.2	0.0311	0.0757	0.0693	0.4402	0.0566	0.3939	0.4193	0.3311	5	5.1239
-33.5287	11.8247	0.0546	0.3833	0.0236	0.0622	0.0691	0.4283	0.0142	0.176	0.2369	0.2292	8	4.5861
-33.3596	13.2966	0.134	1.0167	0.034	0.0943	0.0675	0.4584	0.0221	0.0754	0.1069	0.2112	10	5.6581
-34.4602	13.6095	0.1161	1.1	0.0282	0.0979	0.0586	0.4674	0.0346	0.1727	0.3012	0.1565	10	5.4111
-33.7118	8.2639	0.0554	0.3833	0.027	0.0669	0.0872	0.4281	0.0147	0.2152	0.2656	0.2379	4	4.9268
-34.6714	7.078	0.1196	0.8333	0.0341	0.1057	0.1158	0.4308	0.0156	0.1345	0.3552	0.1454	2	7.2687
-33.3424	8.7222	0.084	0.6667	0.0184	0.057	0.0986	0.4193	0.0208	0.1287	0.5206	0.2924	0	4.5532
-34.9656	7.9736	0.0979	0.7333	0.0285	0.0627	0.0706	0.4204	0.0166	0.2281	0.4782	0.2281	3	4.7623
-34.2847	10.0787	0.0631	0.5167	0.022	0.088	0.0602	0.4469	0.0213	0.1128	0.3969	0.2095	9	5.1924
-35.5759	7.3296	0.0681	0.4833	0.0256	0.0537	0.0578	0.4225	0.0135	0.0803	0.5643	0.2015	3	4.0647
-35.5138	6.4567	0.0627	0.25	0.0232	0.0732	0.1179	0.4199	0.0133	0.1701	0.602	0.3578	0	5.4216
-33.1591	11.3088	0.1169	1.15	0.0719	0.1921	0.2208	0.4415	0.029	0.3356	0.2224	0.316	3	12.3643
-34.7779	5.9874	0.0763	0.5333	0.0285	0.097	0.1212	0.4349	0.0146	0.0955	0.3672	0.0818	2	6.7294
-34.1086	34.1086	0.1831	1.5	0.041	0.1014	0.115	0.4425	0.4424	0.2209	0.1867	0.2268	4	7.0178
-33.2123	7.6141	0.0379	0.2167	0.0278	0.109	0.1633	0.4284	0.0166	0.1594	0.2729	0.1878	3	7.7445
-35.6906	15.5011	0.17	1.2583	0.02	0.0557	0.0542	0.4478	0.0491	0.3706	0.468	0.3511	3	3.9714
-33.0078	11.1114	0.1115	0.9167	0.0314	0.0869	0.0892	0.4545	0.0223	0.2167	0.2578	0.1366	9	5.7019
-33.5536	9.4673	0.0898	0.65	0.029	0.0501	0.063	0.4253	0.0146	0.1322	0.2417	0.2164	4	4.1692
-32.9524	7.5489	0.0441	0.35	0.0245	0.0365	0.0648	0.419	0.016	0.1192	0.3186	0.2959	0	3.3844
-33.6978	13.2917	0.0798	0.55	0.0219	0.0599	0.0807	0.4202	0.0201	0.088	0.1937	0.1985	2	4.6419
-34.0714	11.9917	0.1498	1.25	0.0233	0.0764	0.0698	0.4466	0.0281	0.29	0.2741	0.2208	8	5.1185
-34.9908	15.6842	0.1692	0.9333	0.0284	0.065	0.069	0.4574	0.0559	0.4174	0.3643	0.367	5	4.5536
-33.4779	8.5641	0.0434	0.2667	0.0201	0.037	0.0781	0.4222	0.014	0.1799	0.3307	0.1685	0	3.4355
-35.1978	10.1239	0.1231	0.95	0.0159	0.0584	0.0839	0.4341	0.0168	0.2681	0.3992	0.2339	4	4.1549
-34.5772	7.2774	0.0627	0.3667	0.022	0.0634	0.0789	0.4337	0.017	0.1543	0.5945	0.1689	5	4.6318
-34.799	8.3694	0.084	0.5667	0.0143	0.0631	0.0655	0.443	0.0181	0.1052	0.4747	0.203	5	3.9822
-35.4609	7.5571	0.0898	0.75	0.0218	0.0486	0.0751	0.4212	0.0207	0.0758	0.6249	0.1011	0	4.0798
-34.2499	10.4843	0.1119	0.9417	0.0284	0.0712	0.081	0.4411	0.0275	0.3093	0.4509	0.2351	6	5.1792
-34.5505	8.7686	0.1552	1.0917	0.0213	0.1183	0.0757	0.4605	0.0223	0.0661	0.2551	0.1048	7	6.5823
-34.5209	9.9413	0.1096	0.8	0.028	0.0552	0.0687	0.4331	0.0195	0.3775	0.3803	0.3516	2	4.441
-35.1499	15.4067	0.0728	0.5417	0.0361	0.1404	0.1451	0.4535	0.0308	0.1133	0.321	0.2297	8	8.9756
-35.2244	16.8146	0.1684	0.675	0.0301	0.1123	0.0918	0.4645	0.11	0.4314	0.3343	0.3276	6	6.5393
-35.0121	11.8124	0.1181	0.8833	0.0161	0.09	0.0678	0.4462	0.0299	0.2863	0.3808	0.3017	6	5.2087
-35.999	15.3334	0.218	1.2417	0.029	0.103	0.0468	0.4854	0.0727	0.2107	0.3729	0.2249	11	5.2629
-33.0463	14.1601	0.1254	0.85	0.0172	0.075	0.0979	0.4703	0.0505	0.3114	0.5103	0.2853	8	4.5606
-33.6714	12.1588	0.1154	0.7917	0.0326	0.1543	0.1343	0.4696	0.0358	0.2231	0.234	0.215	12	9.1614
-35.3779	17.276	0.24	1.3583	0.0237	0.1384	0.0825	0.4756	0.1003	0.4258	0.2023	0.325	8	7.2284
-37.3603	14.5758	0.216	1.3083	0.0194	0.1219	0.0934	0.4513	0.0542	0.2677	0.4359	0.2522	7	6.5904
-35.2278	15.7432	0.2114	1.1417	0.0274	0.0647	0.0549	0.4454	0.0591	0.2771	0.2089	0.2637	6	4.2036
-33.9439	15.9099	0.2838	1.9	0.0255	0.1274	0.0796	0.4578	0.0426	0.2305	0.2912	0.2168	10	6.9137
-33.6011	10.8893	0.1448	1.1667	0.0383	0.1243	0.1029	0.4516	0.0279	0.171	0.2324	0.1581	9	7.4816
-33.3829	9.8513	0.1854	1.65	0.0343	0.1659	0.1675	0.46	0.0284	0.264	0.3302	0.221	8	9.1638
-33.8608	11.3247	0.0983	0.75	0.0294	0.1261	0.1859	0.4273	0.0234	0.2174	0.2703	0.2874	5	8.4293
-35.89	9.3486	0.1138	0.9333	0.0284	0.0701	0.0899	0.4284	0.019	0.2559	0.5478	0.2755	7	5.1324
-32.8329	10.4899	0.0832	0.6	0.0287	0.0629	0.0821	0.4305	0.0223	0.308	0.2388	0.1914	4	4.8432
-33.1978	16.3366	0.0937	0.4417	0.0213	0.093	0.0992	0.4452	0.0493	0.31	0.351	0.4126	7	6.0306
-32.4714	9.7524	0.1022	0.9333	0.0226	0.0938	0.0875	0.4374	0.0245	0.159	0.2785	0.1256	9	6.0736
-34.6427	14.5824	0.139	0.5167	0.0184	0.0946	0.0625	0.4598	0.0767	0.4016	0.3141	0.3466	4	5.247
-35.1427	7.9407	0.0608	0.45	0.0253	0.0965	0.175	0.4312	0.0154	0.1244	0.223	0.2497	5	7.1285
-33.1792	9.4949	0.1115	0.875	0.0273	0.0782	0.0982	0.4281	0.0216	0.1675	0.3716	0.1814	5	5.5335
-30.2338	14.7513	0.0809	0.5333	0.0189	0.0735	0.133	0.4788	0.0263	0.1358	0.3944	0.3039	8	4.9102
-34.9953	16.218	0.1529	1.1083	0.0172	0.1003	0.098	0.4447	0.0543	0.1873	0.3006	0.2404	8	5.5664
-36.2005	19.2146	0.1785	1.1333	0.0391	0.1132	0.0724	0.4715	0.0955	0.3125	0.3044	0.3148	9	6.3643
-36.9505	7.9906	0.1355	1.225	0.0181	0.0896	0.0772	0.4445	0.0185	0.1667	0.3905	0.1243	9	5.0426
-34.846	14.8997	0.1421	1.025	0.0234	0.1125	0.1055	0.4598	0.0588	0.3913	0.2561	0.4118	9	6.3755
-33.4598	9.6778	0.2877	1.4333	0.0172	0.0879	0.2094	0.4397	0.0277	0.1629	0.3421	0.1414	7	5.7565
-35.2427	9.8195	0.3504	2.1083	0.0201	0.1113	0.1119	0.4482	0.028	0.1747	0.323	0.1357	4	6.1413
-35.1847	7.9949	0.1165	0.9083	0.0185	0.1257	0.0934	0.466	0.0192	0.1099	0.2451	0.1013	9	6.5025
-37.9073	9.7428	0.1607	1.3583	0.0231	0.1426	0.1461	0.4356	0.0213	0.1564	0.3618	0.1913	5	8.0693
-34.6017	12.702	0.1235	0.825	0.0354	0.1702	0.0795	0.4486	0.0408	0.1004	0.2662	0.2041	7	9.5079
-36.6754	18.1858	0.2033	0.9083	0.0188	0.114	0.1166	0.4385	0.0821	0.3759	0.2732	0.3555	5	6.3539
-37.2017	15.3743	0.1521	1.2333	0.0221	0.1479	0.0884	0.4759	0.0373	0.1131	0.274	0.1211	8	7.3581
-36.5439	8.9759	0.0693	0.45	0.0273	0.0791	0.113	0.4369	0.0168	0.1876	0.3456	0.2157	4	5.6167
-36.5463	12.4217	0.0751	0.6083	0.0209	0.0798	0.0651	0.4252	0.0214	0.3256	0.4134	0.2638	3	4.7782
-37.5017	9.2073	0.1173	0.9833	0.0199	0.0885	0.1276	0.4265	0.0187	0.2901	0.4039	0.2421	3	5.765
-36.2017	7.0082	0.0465	0.3	0.0137	0.1008	0.1567	0.434	0.0169	0.2671	0.384	0.3122	0	6.1181
-35.2096	12.3222	0.1971	1.775	0.0226	0.1374	0.138	0.4586	0.0271	0.1297	0.2953	0.1516	5	7.9528
-35.4438	10.7421	0.1258	1.0417	0.0212	0.1173	0.1246	0.4296	0.0195	0.3278	0.3152	0.2908	3	6.9605
-36.3439	8.6676	0.1208	0.85	0.0246	0.1166	0.0798	0.427	0.0182	0.1736	0.2792	0.1166	7	6.5474
-36.4197	9.2177	0.158	1	0.0196	0.1128	0.116	0.433	0.0271	0.2417	0.3497	0.1666	7	6.4146
-36.7475	9.2237	0.1003	1.0167	0.0169	0.1322	0.0558	0.4717	0.0252	0.1278	0.3175	0.1593	10	6.4363
-39.3448	11.7069	0.2702	2.1083	0.0174	0.1762	0.0865	0.4925	0.0258	0.1252	0.2241	0.1303	7	8.0453
-39.5337	17.6306	0.2695	1.75	0.0229	0.1725	0.0746	0.4911	0.0693	0.2225	0.2183	0.2051	12	8.3767
-38.6017	10.9318	0.1204	0.9167	0.0159	0.1275	0.0931	0.4451	0.0246	0.118	0.2664	0.1708	8	6.4754
-38.8017	10.3964	0.1533	1.05	0.0207	0.1152	0.0843	0.4375	0.0279	0.1716	0.29	0.2038	3	6.5536
-38.9003	8.3181	0.079	0.65	0.016	0.1178	0.1013	0.4351	0.0187	0.244	0.3412	0.3105	1	6.4646
-39.3488	9.9856	0.0929	0.55	0.0143	0.104	0.0942	0.4282	0.0176	0.1991	0.31	0.2408	2	5.7813
-38.4881	20.1003	0.1785	1.3167	0.0179	0.1228	0.1473	0.4321	0.0529	0.3056	0.3497	0.473	3	7.0515
-39.1493	10.1447	0.1417	0.8667	0.0213	0.1249	0.1403	0.4266	0.0264	0.336	0.3436	0.2697	2	7.0666
-40.1263	11.9957	0.2195	1.1833	0.0224	0.1164	0.1124	0.4255	0.0307	0.3069	0.3759	0.1817	1	6.391
-38.3194	13.0288	0.1688	1.2583	0.0248	0.1451	0.1028	0.4297	0.0395	0.2987	0.32	0.1205	3	8.0279
-38.7552	12.4689	0.1645	1.2333	0.0262	0.136	0.1004	0.4371	0.0266	0.201	0.2593	0.1315	4	7.849
-38.6066	12.804	0.0724	0.6083	0.0163	0.0751	0.0812	0.4236	0.0256	0.267	0.5286	0.2496	0	4.5865
-38.7881	11.7843	0.1916	1.4167	0.0232	0.0939	0.0863	0.4369	0.0245	0.328	0.4117	0.2638	1	5.6171
-37.9719	14.4562	0.0972	0.7667	0.0222	0.0664	0.0763	0.4347	0.0255	0.1849	0.4891	0.298	1	4.4955
-38.3025	12.9924	0.0952	0.9	0.0163	0.0991	0.0735	0.4402	0.0262	0.1984	0.4923	0.1462	5	5.4239
-39.9517	15.1722	0.1943	1.2167	0.015	0.1035	0.0959	0.4487	0.0312	0.1256	0.4176	0.1207	5	5.5494
-39.7003	17.333	0.2369	1.0833	0.018	0.1284	0.0936	0.4714	0.0845	0.2361	0.3894	0.1368	6	6.4421
-40.1808	8.5923	0.1692	1.1	0.0454	0.1308	0.1032	0.4231	0.0165	0.2426	0.4016	0.1757	3	8.1022
-40.9583	19.5274	0.1897	0.8667	0.0209	0.0847	0.0726	0.4402	0.1055	0.4266	0.5544	0.3246	3	4.9659
-38.5636	13.3119	0.0856	0.6167	0.0183	0.0924	0.0615	0.4282	0.0196	0.2874	0.4291	0.2731	2	5.1731
-39.4337	14.2159	0.1123	0.7	0.0172	0.0819	0.1096	0.4258	0.0206	0.323	0.4769	0.2901	0	5.2036
-39.8795	13.3437	0.1436	1.1833	0.0207	0.1021	0.088	0.4391	0.0219	0.2369	0.4177	0.2117	3	5.8777
-39.5185	14.4445	0.1885	1.2833	0.0187	0.1287	0.0962	0.4588	0.0354	0.1414	0.3146	0.1688	4	6.628
-39.765	13.6893	0.1734	1.0667	0.0142	0.1218	0.0961	0.4647	0.0457	0.1744	0.3496	0.1576	6	6.2667
-40.3544	12.6588	0.1878	0.9583	0.0187	0.0933	0.0763	0.4375	0.0334	0.2161	0.4247	0.2495	5	5.2861
-40.2907	13.9166	0.1665	0.9833	0.0204	0.1034	0.0787	0.451	0.053	0.3368	0.4628	0.2735	3	5.8986
-40.7462	10.8778	0.2753	1.45	0.0177	0.1561	0.089	0.4508	0.0276	0.1507	0.2717	0.1534	8	7.4646
-39.4544	11.2149	0.1034	0.6583	0.0293	0.1017	0.0622	0.4543	0.025	0.1284	0.321	0.1287	7	6.0286
-40.6021	9.3975	0.0964	0.7417	0.0134	0.0915	0.0463	0.4421	0.0159	0.0987	0.3946	0.1722	3	5.0476
-41.4907	9.4371	0.1754	1.0667	0.0159	0.0951	0.0834	0.4268	0.0165	0.2575	0.4164	0.3169	0	5.3368
-40.8021	8.5225	0.089	0.75	0.0205	0.0802	0.0622	0.4234	0.0142	0.2185	0.4798	0.262	2	4.9593
-40.1462	8.9897	0.0751	0.6	0.016	0.0695	0.0492	0.428	0.0153	0.3925	0.4982	0.3857	2	4.2365
-40.465	13.7931	0.1189	0.65	0.0165	0.0675	0.0743	0.4259	0.0342	0.3761	0.5919	0.2263	0	4.2075
-37.7478	9.102	0.199	1.5	0.0182	0.0957	0.2259	0.4353	0.0284	0.2676	0.4834	0.2717	3	6.3728
-34.4759	6.6442	0.0767	0.5167	0.0202	0.0669	0.1301	0.4238	0.0161	0.224	0.5072	0.2841	0	4.7666
-36.36	15.0192	0.2644	1.1333	0.0274	0.0975	0.1307	0.459	0.0441	0.2687	0.3435	0.3307	5	5.9295
-38.6881	10.3522	0.1703	1.2333	0.021	0.1147	0.0909	0.4358	0.0211	0.188	0.3529	0.143	6	6.4077
-39.4033	14.5128	0.1324	0.9	0.0196	0.1255	0.0897	0.4597	0.0407	0.1713	0.294	0.1929	7	6.5656
-38.0977	11.3686	0.1158	0.8	0.0222	0.0886	0.0731	0.4436	0.0299	0.2401	0.4895	0.2374	5	5.103
-40.5035	12.133	0.1916	1.0667	0.0285	0.078	0.0718	0.44	0.033	0.2522	0.542	0.2295	5	4.8308
-38.5184	12.2322	0.0999	0.6833	0.0246	0.0701	0.0636	0.444	0.0272	0.238	0.586	0.2448	5	4.5126
-41.6719	18.1003	0.1909	1.1	0.0204	0.0728	0.0601	0.4688	0.1052	0.3725	0.5958	0.295	5	4.3593
-42.5149	16.6968	0.1572	1.0583	0.017	0.0912	0.0461	0.4532	0.0385	0.1419	0.4432	0.2177	7	4.9412
-42.4814	16.6788	0.1657	1.4167	0.0193	0.0887	0.0397	0.4406	0.0254	0.1159	0.5219	0.189	4	4.8362
-42.0808	8.2546	0.1045	0.8583	0.0208	0.0579	0.0535	0.4327	0.013	0.2236	0.6449	0.3021	4	3.8448
-40.9907	18.326	0.0422	0.3	0.0149	0.0437	0.0507	0.4325	0.0305	0.2316	0.7996	0.2479	3	3.2698
-42.345	10.9358	0.067	0.4833	0.0225	0.0475	0.0488	0.437	0.0152	0.1713	0.7128	0.2126	4	3.5122
-42.363	20.4533	0.1545	0.4667	0.026	0.0733	0.0552	0.4671	0.1628	0.3927	0.5892	0.2339	4	4.4708
-42.0907	16.0842	0.1661	0.7	0.0181	0.0703	0.0872	0.4384	0.0597	0.4418	0.534	0.3985	3	4.5099
-41.3021	10.7735	0.1498	1.1667	0.0237	0.0971	0.0598	0.4638	0.0253	0.1473	0.4052	0.1068	7	5.1835
-42.2217	23.0943	0.247	0.9167	0.0329	0.0967	0.0527	0.508	0.193	0.3424	0.4292	0.2656	8	5.06
-42.0021	16.3177	0.1312	0.5	0.0179	0.066	0.0799	0.4452	0.0572	0.2976	0.6161	0.3058	4	4.3345
-41.7808	26.5758	0.2695	1.5583	0.0254	0.1022	0.0347	0.5447	0.2192	0.1725	0.4004	0.2351	8	5.0972
-41.3583	17.348	0.1998	1.3417	0.0224	0.1045	0.0679	0.4752	0.0679	0.1296	0.4391	0.1358	8	5.7019
-40.951	14.4208	0.2029	1.3833	0.0194	0.0915	0.042	0.4546	0.0392	0.2338	0.4219	0.1472	7	4.9756
-40.7985	16.4143	0.1947	0.7333	0.0186	0.0878	0.0695	0.4506	0.0837	0.5181	0.5297	0.3679	4	5.0763
-35.3653	13.7224	0.5714	1.2667	0.0244	0.0799	0.1578	0.4525	0.0439	0.1455	0.5464	0.2016	6	5.4239
-37.6808	17.7948	0.4808	1.0917	0.0205	0.0772	0.1458	0.4576	0.0774	0.3741	0.6194	0.3201	4	5.0116
-40.7119	18.3689	0.218	1.4083	0.024	0.0827	0.0582	0.4549	0.0593	0.2793	0.5265	0.2161	7	4.7898
-41.5583	21.4979	0.2907	1.6917	0.0177	0.0943	0.0461	0.4713	0.1523	0.4419	0.4969	0.2519	5	4.8273
-41.402	23.3574	0.4177	1.25	0.0235	0.0859	0.0651	0.4677	0.1383	0.1912	0.5346	0.1596	5	5.139
-40.7003	18.1962	0.3477	2.8333	0.0228	0.082	0.0614	0.4339	0.0442	0.1549	0.5225	0.2146	5	5.2753
-40.4907	13.9155	0.151	0.8417	0.0189	0.0631	0.062	0.4353	0.0462	0.3988	0.6166	0.2367	0	4.2145
-38.6893	12.6775	0.2098	1.125	0.0238	0.0586	0.0899	0.4316	0.0268	0.2224	0.7421	0.3429	0	4.6458
-37.9427	25.0221	0.1506	1.325	0.0192	0.0425	0.0665	0.4532	0.1857	0.3499	0.7434	0.366	2	3.3933
-40.3722	15.4444	0.1343	1.1417	0.0201	0.0589	0.0668	0.4483	0.0346	0.1105	0.6723	0.2353	2	3.8424
-41.5484	21.8514	0.0995	0.5917	0.0164	0.0426	0.0619	0.4448	0.0917	0.4044	0.8055	0.4131	2	3.2892
-40.4035	15.2723	0.0701	0.7	0.0187	0.0897	0.0518	0.4733	0.0366	0.1356	0.4322	0.1871	4	5.0453
-40.663	12.3754	0.0894	0.5333	0.0224	0.0869	0.0756	0.4349	0.0194	0.1546	0.5317	0.2416	6	5.4654
-40.863	11.9771	0.077	0.5667	0.0207	0.0916	0.0557	0.4689	0.033	0.1356	0.4427	0.1902	6	4.9288
-41.4907	11.3965	0.151	0.9417	0.0196	0.0897	0.043	0.4417	0.0307	0.3164	0.4647	0.2711	3	4.7987
-37.5356	11.7175	0.2741	2.05	0.0169	0.0897	0.0708	0.5018	0.0397	0.3281	0.4778	0.1441	8	4.5625
-38.6982	13.8077	0.3875	0.8667	0.0156	0.0508	0.0915	0.4283	0.0634	0.1835	0.6589	0.2544	4	3.6736
-40.6591	7.4364	0.0759	0.5333	0.0165	0.0642	0.066	0.432	0.0136	0.1916	0.6547	0.1808	2	4.3573
-39.9025	7.6773	0.055	0.5	0.0197	0.0626	0.0536	0.4346	0.0143	0.1528	0.5413	0.3859	0	4.2191
-41.1149	6.0447	0.0732	0.4333	0.0168	0.0611	0.0604	0.4352	0.013	0.0937	0.6516	0.1053	2	4.1363
-42.2217	22.18	0.1669	0.4	0.0209	0.0646	0.073	0.4639	0.1977	0.5029	0.6389	0.3959	4	4.1924
-40.3985	12.315	0.4274	1.2417	0.0654	0.2811	0.3715	0.442	0.0395	0.201	0.2756	0.2336	7	15.005
-34.4608	7.0123	0.0317	0.2667	0.025	0.0916	0.1343	0.4373	0.0168	0.2122	0.2134	0.2654	8	6.4185
-41.4544	12.2149	0.2346	2.1083	0.0315	0.1165	0.1073	0.4208	0.0184	0.0942	0.5146	0.4272	0	7.5188
-41.9035	25.2232	0.2307	1.3583	0.0165	0.1114	0.043	0.5107	0.2274	0.483	0.4377	0.4104	7	5.4789
-41.4292	13.8865	0.1525	1.1833	0.0188	0.0788	0.0366	0.4767	0.0519	0.1594	0.5721	0.1634	4	4.5037
-39.3795	15.1304	0.0852	0.5833	0.0205	0.0789	0.0818	0.4368	0.0354	0.1671	0.4495	0.267	2	5.3434
-39.6493	14.231	0.1134	1.0167	0.0249	0.078	0.0851	0.4322	0.0203	0.1359	0.3923	0.1286	3	5.1959
-38.9231	10.5177	0.1034	0.8833	0.0256	0.0587	0.0505	0.4269	0.0169	0.2231	0.5161	0.2403	3	4.2532
-33.7038	9.4243	0.3686	1.75	0.0261	0.0494	0.1056	0.4199	0.0323	0.3968	0.7226	0.2485	2	4.3817
-38.748	7.0684	0.0774	0.5083	0.0377	0.1528	0.1752	0.4324	0.016	0.1092	0.3812	0.2298	1	8.8045
-36.1499	15.7187	0.2048	1.3	0.0505	0.0818	0.0667	0.4349	0.0611	0.4869	0.2709	0.4789	3	6.2005
-35.6656	10.496	0.0871	0.8667	0.0215	0.0553	0.1036	0.4188	0.0191	0.113	0.2682	0.1439	0	4.6531
-38.6795	9.0151	0.1092	0.9833	0.0332	0.0786	0.068	0.4333	0.0156	0.2416	0.4471	0.2457	2	5.2935
-42.0021	9.1714	0.1336	1.0667	0.0199	0.0747	0.0427	0.4355	0.012	0.1787	0.5365	0.2675	2	4.549
-41.3907	14.4106	0.1905	1.1167	0.0346	0.1087	0.0934	0.4513	0.0507	0.3148	0.4017	0.2784	6	6.9628
-40.2985	19.6014	0.1096	0.7333	0.0209	0.1077	0.0667	0.474	0.1172	0.1799	0.3446	0.2503	3	5.8688
-40.3119	12.2149	0.1386	0.8667	0.0236	0.0971	0.0541	0.4554	0.0314	0.2688	0.369	0.1833	7	5.4429
-41.5263	9.515	0.0395	0.1833	0.0161	0.0533	0.0443	0.4419	0.0135	0.1961	0.6293	0.2332	3	3.5935
-42.4415	7.4907	0.0755	0.55	0.0193	0.0481	0.0487	0.425	0.01	0.112	0.7414	0.4424	0	3.5993
-42.8035	10.4693	0.0848	0.45	0.0182	0.0493	0.0419	0.4249	0.0115	0.1019	0.7364	0.288	2	3.5703
-39.6985	7.9063	0.0376	0.2833	0.0731	0.153	0.0463	0.4297	0.0137	0.2079	0.5028	0.3496	0	9.0465
-41.1066	16.788	0.3624	1.075	0.0272	0.0853	0.2079	0.4452	0.0857	0.1772	0.5246	0.1648	3	6.1804
-33.9396	15.0976	0.1916	0.7167	0.0236	0.1026	0.1703	0.437	0.058	0.1286	0.4416	0.2194	5	7.1808
-40.465	11.5422	0.0809	0.7667	0.0155	0.0379	0.084	0.4224	0.0146	0.3331	0.7556	0.2045	3	3.2609
-39.6124	28.0007	0.1154	0.85	0.0273	0.0826	0.0858	0.5613	0.3563	0.1711	0.4903	0.2266	8	5.439
-34.946	8.9922	0.0507	0.35	0.0445	0.081	0.0798	0.4255	0.0146	0.1563	0.2176	0.3086	4	6.2238
-35.0122	12.9761	0.1494	1.0083	0.0237	0.0689	0.0816	0.4267	0.0357	0.4562	0.2113	0.3913	1	5.0414
-34.4026	8.6824	0.0461	0.3083	0.0267	0.0426	0.0508	0.4158	0.0119	0.0657	0.1226	0.1946	0	3.7147
-37.6153	12.9861	0.0972	0.85	0.0248	0.0726	0.0899	0.4202	0.0198	0.2495	0.3953	0.2484	0	5.535
-38.4478	16.558	0.0976	0.4583	0.0205	0.073	0.0754	0.4473	0.0967	0.4922	0.562	0.2245	2	4.7584
-37.3624	14.0741	0.1638	1.2167	0.027	0.0708	0.0795	0.4405	0.0423	0.4729	0.6352	0.4228	4	5.1065
-37.6737	14.6033	0.1978	1.7917	0.0205	0.0765	0.0672	0.4614	0.0477	0.4447	0.4975	0.3495	5	4.4371
-37.6882	17.6065	0.0979	0.5	0.0248	0.0753	0.1005	0.4607	0.0675	0.1714	0.5858	0.2497	8	5.0937
-39.6493	18.0765	0.103	0.8333	0.0302	0.0574	0.0392	0.4527	0.0439	0.2521	0.6075	0.3745	5	4.1297
-40.8025	8.1784	0.0708	0.4333	0.0292	0.0513	0.0552	0.4319	0.0138	0.3445	0.6338	0.3987	0	4.0763
-40.4003	17.0421	0.084	0.6333	0.0186	0.067	0.0698	0.4515	0.037	0.1095	0.7126	0.1646	7	4.4913
-42.6149	20.3926	0.2904	1.675	0.0177	0.0786	0.0836	0.4677	0.0682	0.1923	0.6035	0.2597	6	4.8053
-40.8025	18.5115	0.3202	1.5667	0.022	0.1127	0.062	0.4718	0.0889	0.2866	0.4259	0.2131	8	5.5962
-40.8583	22.1498	0.2311	0.825	0.0262	0.1013	0.045	0.4929	0.1604	0.2683	0.4485	0.2574	7	5.0639
-36.9653	15.8925	0.4034	0.9333	0.021	0.0933	0.0679	0.4908	0.083	0.2401	0.4745	0.2402	9	4.866
-36.2025	15.5912	0.4665	1.225	0.0306	0.1295	0.2037	0.4628	0.0547	0.2395	0.4398	0.2248	8	8.5269
-35.3742	12.9859	0.2853	0.8417	0.0203	0.0706	0.1025	0.4488	0.053	0.4254	0.4242	0.2988	7	4.6976
-37.5653	12.6934	0.0627	0.4667	0.0408	0.0994	0.0707	0.4503	0.0376	0.2474	0.3113	0.2459	5	6.4673
-39.5475	17.2564	0.2594	0.9833	0.0582	0.1876	0.189	0.4398	0.0773	0.4386	0.3762	0.4108	4	10.7952
-37.112	14.4039	0.1301	0.85	0.036	0.0686	0.0794	0.4547	0.055	0.3307	0.2412	0.3541	7	4.945
-40.6653	12.364	0.1665	1.3	0.0206	0.0471	0.046	0.4349	0.0226	0.3438	0.6507	0.2684	3	3.4646
-41.1985	13	0.1672	1.55	0.0198	0.0749	0.0717	0.4575	0.0215	0.201	0.5224	0.2806	6	4.7743
-42.7292	15.5272	0.1537	1.1833	0.0176	0.0687	0.0562	0.4444	0.0271	0.1874	0.6805	0.231	4	4.4499
-42.3462	16.8734	0.0898	0.45	0.0199	0.06	0.035	0.4638	0.0464	0.2172	0.6119	0.2503	5	3.7158
-42.8021	14.3618	0.127	0.9667	0.0224	0.0594	0.0425	0.4622	0.0186	0.0982	0.6144	0.2223	4	3.8099
-40.4356	10.5754	0.0674	0.6167	0.0228	0.07	0.0668	0.4533	0.0188	0.1521	0.6296	0.1037	6	4.5993
-37.7161	14.5813	0.1181	0.9333	0.0354	0.0672	0.055	0.4265	0.0329	0.0947	0.2738	0.1479	2	5.0534
-40.6591	10.0048	0.0778	0.2833	0.0239	0.071	0.0732	0.4223	0.0142	0.1046	0.6666	0.0661	4	4.9079
-41.1808	19.386	0.1394	0.825	0.0219	0.1117	0.0552	0.4603	0.0667	0.1118	0.5651	0.1585	6	6.1231
-40.8356	15.2828	0.0515	0.2333	0.0169	0.0713	0.0504	0.4364	0.0301	0.1442	0.6591	0.2433	6	4.1742
-41.7149	18.4652	0.1072	0.6333	0.0221	0.0876	0.0667	0.4609	0.0662	0.1662	0.5341	0.255	7	5.1518
-41.0119	17.7699	0.1069	0.975	0.0184	0.0898	0.0492	0.459	0.0561	0.1934	0.4807	0.2168	6	4.7828
-42.3035	15.1981	0.0778	0.3667	0.0192	0.0615	0.0494	0.441	0.0348	0.1762	0.7063	0.2473	4	3.9292
-42.5415	15.795	0.1289	0.8167	0.0235	0.0949	0.0558	0.4754	0.0429	0.0814	0.5317	0.2352	8	5.3159
-40.2184	23.1573	0.4777	0.8417	0.033	0.0966	0.1132	0.5268	0.1451	0.4276	0.478	0.2919	8	5.5273
-32.7121	15.2368	0.5892	0.9583	0.0209	0.0562	0.1065	0.4524	0.0585	0.1145	0.6468	0.1352	6	4.4309
-35.8719	19.1862	0.1874	0.7083	0.0309	0.0852	0.1243	0.4849	0.1467	0.516	0.4234	0.4439	10	5.7433
-37.9231	10.1629	0.1309	0.8833	0.0282	0.0823	0.0859	0.466	0.0194	0.0538	0.3825	0.2138	7	5.3957
-32.6463	13.8989	0.1878	1.2583	0.0245	0.1011	0.182	0.4553	0.0477	0.1592	0.3623	0.2935	9	6.7007
-31.9011	7.1216	0.1189	0.8333	0.1195	0.3149	0.3173	0.43	0.0229	0.0138	0.3689	0.0997	8	16.1525
-36.0038	16.9883	0.2269	1.075	0.1281	0.2055	0.1175	0.4277	0.0667	0.0359	0.2253	0.3898	2	13.1564
-35.4346	8.1471	0.0383	0.3333	0.0288	0.106	0.0909	0.4498	0.0163	0.0716	0.2318	0.1283	7	6.6094
-40.2337	11.8562	0.2242	1.45	0.0217	0.1063	0.084	0.4637	0.0314	0.0405	0.4066	0.086	9	5.8602
-38.4977	12.4647	0.0825	0.6333	0.0252	0.1334	0.1559	0.462	0.0355	0.1257	0.3715	0.2053	9	8.2849
-41.1462	9.3024	0.1127	0.85	0.0243	0.064	0.1254	0.4329	0.0146	0.2098	0.6296	0.353	2	5.2687
-36.7882	16.8392	0.5416	0.5417	0.1605	0.2916	0.2354	0.4216	0.0503	0.02	0.2579	0.1445	10	17.8018
-30.2281	12.1347	0.1479	1.25	0.0481	0.12	0.1269	0.4297	0.0263	0.076	0.0806	0.1592	10	8.3171
-35.2329	13.3332	0.2826	2.3	0.118	0.2176	0.141	0.4341	0.0284	0.0611	0.1934	0.2996	9	13.5157
-35.5767	13.164	0.192	1.6	0.059	0.1413	0.1893	0.4358	0.0301	0.115	0.1646	0.1974	7	9.7782
-38.0266	12.6871	0.1889	1.55	0.0509	0.1461	0.0858	0.4562	0.033	0.3253	0.2409	0.2813	7	8.645
-38.4038	8.9071	0.1107	0.9583	0.0212	0.0781	0.0762	0.4402	0.015	0.0898	0.4587	0.1171	5	4.9954
-38.2754	9.6439	0.0817	0.75	0.0222	0.0838	0.1293	0.4409	0.0191	0.1346	0.4678	0.16	5	5.8614
-39.2073	8.3148	0.0465	0.3333	0.017	0.0652	0.0783	0.441	0.0138	0.2046	0.6126	0.2115	4	4.4146
-37.512	12.1529	0.0898	0.6667	0.0272	0.082	0.0614	0.4489	0.0217	0.1413	0.4711	0.2352	8	5.1146
-38.1874	7.7209	0.072	0.5583	0.0219	0.0546	0.0387	0.4379	0.0123	0.1062	0.5275	0.1259	6	3.6581
-38.6881	11.4252	0.1591	1.35	0.02	0.1175	0.0739	0.4734	0.0221	0.2267	0.3251	0.1906	9	6.2485
-38.1754	10.1121	0.1053	0.8667	0.0174	0.1056	0.0867	0.4669	0.018	0.242	0.4406	0.1664	9	6.041
-35.2244	8.2443	0.089	0.7667	0.0491	0.1412	0.171	0.4392	0.0218	0.1541	0.1866	0.2265	5	9.5122
-33.9867	6.8029	0.0341	0.15	0.0369	0.0818	0.0531	0.4198	0.0105	0.0558	0.1873	0.17	2	5.8118
-33.6682	15.4763	0.0515	0.35	0.0402	0.0735	0.0321	0.4442	0.0438	0.3259	0.1546	0.3555	7	5.2005
-36.2759	8.9454	0.101	0.675	0.046	0.0961	0.1194	0.4218	0.014	0.0895	0.2554	0.1213	0	7.4309
-35.4663	19.3345	0.1138	0.7167	0.0523	0.0754	0.0496	0.4427	0.0953	0.4418	0.1803	0.3942	7	5.6365
-37.3408	10.5016	0.1611	1.2667	0.0279	0.0682	0.072	0.4285	0.0183	0.1203	0.2072	0.1714	1	5.1769
-37.6499	21.3726	0.1591	0.9417	0.0459	0.0928	0.1172	0.4466	0.1118	0.2781	0.2995	0.3362	2	6.7402
-36.1174	11.3287	0.0554	0.35	0.105	0.1296	0.0664	0.4281	0.0135	0.0502	0.2548	0.2379	1	9.4131
-39.6058	11.4413	0.1088	0.7417	0.0379	0.0515	0.0476	0.4252	0.0163	0.0607	0.5536	0.1346	0	4.3395
-34.7943	7.8849	0.0914	0.8583	0.0608	0.0837	0.0782	0.4249	0.0186	0.3371	0.1284	0.4161	3	6.729
-36.8537	16.8625	0.0705	0.4417	0.0391	0.0576	0.0654	0.44	0.0335	0.1716	0.2269	0.2748	5	4.6206
-37.3817	14.7349	0.0887	0.6083	0.0374	0.1132	0.0988	0.4433	0.0251	0.1286	0.3335	0.3596	6	7.5989
-37.7999	16.2398	0.0631	0.45	0.0243	0.0458	0.1034	0.4299	0.0241	0.1887	0.5964	0.322	2	3.9652
-36.3093	9.5686	0.1374	1.0583	0.0289	0.0931	0.122	0.4231	0.0194	0.041	0.3729	0.2496	3	6.7673
-37.7759	14.445	0.2129	1.6917	0.0238	0.0541	0.1054	0.431	0.0213	0.1786	0.3882	0.3582	4	4.3469
-39.3314	20.2828	0.2013	1.45	0.0267	0.0672	0.0546	0.4403	0.1294	0.4292	0.5917	0.4544	3	4.4797
-36.1513	18.5482	0.2218	1.6417	0.0704	0.1325	0.1232	0.4558	0.0716	0.2379	0.2118	0.2301	7	9.0174
-34.9535	12.6348	0.0759	0.5	0.0364	0.0505	0.0697	0.4203	0.0126	0.0935	0.1958	0.157	2	4.4201
-36.5767	19.3032	0.1401	1.2	0.1247	0.1688	0.0813	0.4567	0.0708	0.1467	0.2814	0.2459	6	10.8974
-35.8365	8.9389	0.1045	0.75	0.0203	0.0416	0.0945	0.4247	0.0252	0.2526	0.6539	0.3945	0	3.621
-35.8011	14.5066	0.1835	1.1917	0.0355	0.0778	0.0945	0.4496	0.0483	0.3939	0.3586	0.2881	5	5.5571
-37.3881	15.9415	0.1367	1.3417	0.0397	0.1219	0.1549	0.4652	0.0431	0.2838	0.3439	0.2862	7	7.9013
-39.8478	15.6633	0.0643	0.5	0.0245	0.0569	0.0622	0.4495	0.0347	0.2106	0.6378	0.2956	5	4.0612
-40.751	16.5708	0.1765	1.3583	0.0212	0.0506	0.0544	0.4398	0.0431	0.1345	0.6853	0.2783	5	3.5544
-42.7292	24.2395	0.3252	1.45	0.0258	0.1043	0.0336	0.5266	0.1765	0.1436	0.4522	0.1506	7	5.1479
-42.2021	17.6135	0.1076	0.5167	0.023	0.1016	0.0501	0.4661	0.0434	0.1123	0.4947	0.1946	8	5.3937
-42.0356	22.4023	0.1727	1.3667	0.0245	0.0841	0.0638	0.4579	0.0696	0.1906	0.4265	0.3581	5	5.1622
-42.1719	16.7437	0.0813	0.45	0.0261	0.0703	0.0386	0.4659	0.0502	0.2419	0.6224	0.3182	6	4.3968
-42.0149	22.1342	0.3178	1.6667	0.0495	0.1346	0.081	0.497	0.1839	0.411	0.3121	0.2587	8	8.0012
-41.0624	26.3036	0.134	0.7333	0.024	0.0872	0.0387	0.5609	0.225	0.1248	0.5479	0.1627	9	4.7317
-37.1869	8.9406	0.1494	1.4	0.0178	0.063	0.1229	0.4427	0.0267	0.2026	0.5691	0.3045	2	4.5207
-35.9517	12.1491	0.0999	0.8417	0.025	0.1136	0.1042	0.4876	0.0382	0.1364	0.3654	0.1733	7	6.3388
-38.4033	17.9078	0.1998	1.5	0.0294	0.1387	0.0769	0.5083	0.0836	0.1709	0.2971	0.2221	11	7.0782
-35.8719	10.552	0.089	0.7167	0.0364	0.1286	0.2024	0.4534	0.0256	0.1212	0.2031	0.2454	6	8.899
-34.8648	10.7954	0.0805	0.75	0.0267	0.0758	0.0589	0.444	0.0187	0.1203	0.1756	0.19	7	4.911
-38.2527	11.7506	0.1096	0.825	0.0259	0.0964	0.1426	0.4474	0.0246	0.1018	0.3301	0.1932	8	6.6303
-39.851	12.649	0.0627	0.4833	0.0205	0.0776	0.0532	0.4286	0.0184	0.2495	0.4502	0.1246	2	4.9694
-40.8263	7.1805	0.045	0.2833	0.024	0.0696	0.1136	0.4286	0.014	0.2192	0.6244	0.3673	2	5.2411
-39.5998	14.948	0.0863	0.5333	0.0218	0.1212	0.2353	0.4475	0.0351	0.1685	0.3264	0.2204	9	8.0538
-38.6058	6.5945	0.0364	0.1667	0.0213	0.0603	0.0646	0.4209	0.0094	0.1486	0.4146	0.3448	0	4.4011
-34.7966	6.1436	0.017	0.05	0.0285	0.0821	0.0862	0.4219	0.0144	0.2664	0.2117	0.3075	2	5.9412
-37.0174	13.0406	0.1107	0.8167	0.0264	0.0712	0.0973	0.4192	0.0238	0.0972	0.3961	0.1656	0	5.451
-37.8121	12.4185	0.1285	1.0833	0.031	0.0513	0.0482	0.4206	0.0213	0.0767	0.385	0.12	0	4.2346
-37.15	10.2465	0.0341	0.15	0.0233	0.0594	0.0802	0.4208	0.0157	0.0569	0.3448	0.1134	0	4.7425
-37.6499	13.0883	0.1305	0.6083	0.0172	0.0498	0.0353	0.4443	0.0469	0.4648	0.4059	0.389	5	3.2091
-38.582	12.7068	0.4421	1.5	0.0209	0.1018	0.065	0.4463	0.0324	0.069	0.3142	0.0787	8	6.1429
-37.1882	11.8389	0.3202	1.85	0.0197	0.1169	0.1713	0.4621	0.0303	0.1418	0.3139	0.1811	9	7.163
-29.2675	9.9118	0.2156	0.9333	0.0301	0.083	0.105	0.4552	0.0337	0.1103	0.2256	0.2298	7	5.6775
-32.5537	12.8669	0.3755	0.7917	0.0769	0.1979	0.1374	0.4436	0.0671	0.0712	0.2356	0.2636	6	11.3449
-38.3588	13.6662	0.137	0.65	0.0292	0.0878	0.1038	0.4442	0.031	0.1802	0.4213	0.2135	5	6.0964
-37.46	11.0913	0.0817	0.6	0.0216	0.058	0.0811	0.4282	0.0167	0.0908	0.3736	0.2041	0	4.6125
-39.8003	14.8068	0.1622	1.25	0.0259	0.136	0.0432	0.465	0.0316	0.2011	0.3111	0.3356	5	7.2311
-41.4292	6.8413	0.0817	0.55	0.0191	0.0593	0.0427	0.4414	0.0116	0.2094	0.5981	0.1561	0	3.8753
-39.4124	12.2346	0.0732	0.625	0.0267	0.0767	0.0789	0.453	0.0271	0.1483	0.5116	0.2262	8	5.1785
-40.7488	18.8061	0.1638	0.9083	0.0308	0.1025	0.0655	0.4854	0.0981	0.1648	0.5054	0.1576	9	5.9435
-40.665	17.2755	0.0786	0.35	0.0425	0.1152	0.0486	0.4428	0.0417	0.3083	0.4833	0.2983	5	7.1494
-40.7488	14.795	0.1096	0.8917	0.0203	0.0742	0.0521	0.4574	0.0417	0.3796	0.5099	0.3014	4	4.4452
-40.4591	15.4608	0.1347	1.05	0.0221	0.062	0.0505	0.4565	0.0542	0.1764	0.699	0.2115	5	3.9566
-40.1427	15.1114	0.1762	1.6	0.0161	0.0919	0.066	0.4939	0.0514	0.3228	0.3531	0.2816	7	4.9408
-40.3003	8.236	0.0445	0.3333	0.0231	0.0578	0.083	0.4341	0.0126	0.1645	0.6064	0.2099	4	4.4375
-38.9603	13.7618	0.0956	0.3167	0.0219	0.088	0.0854	0.4584	0.0442	0.2413	0.4176	0.2834	8	5.3717
-38.9266	9.9964	0.079	0.5667	0.016	0.0654	0.0331	0.4493	0.0155	0.1415	0.5704	0.2008	5	4.0286
-36.9597	13.0456	0.0434	0.2833	0.0701	0.1728	0.0891	0.4379	0.0246	0.1199	0.2456	0.3462	6	10.6574
-37.4779	13.626	0.1289	0.725	0.0449	0.0849	0.0684	0.4238	0.0285	0.4015	0.2843	0.2622	3	6.2396
-39.6737	8.1852	0.0608	0.2917	0.0341	0.0698	0.0508	0.4281	0.0105	0.2034	0.6314	0.3061	2	5.0523
-39.5337	18.4429	0.0561	0.35	0.0228	0.0566	0.0431	0.4603	0.0982	0.267	0.7078	0.2606	4	3.928
-37.6266	17.2481	0.0778	0.4333	0.0504	0.1145	0.0968	0.4745	0.0792	0.1078	0.3314	0.1675	7	7.417
-37.6244	12.9318	0.2005	1.9	0.0509	0.1637	0.1487	0.476	0.0255	0.1844	0.1605	0.2041	7	9.7813
-36.3763	13.2795	0.2137	1.65	0.0465	0.1333	0.0663	0.4727	0.0444	0.1134	0.1886	0.1538	10	7.8548
-36.6138	8.7099	0.132	1.1667	0.0177	0.121	0.0874	0.4846	0.0208	0.2218	0.2294	0.1906	8	6.3
-36.2906	9.9769	0.2342	2.1	0.0188	0.0969	0.0862	0.4481	0.0223	0.2042	0.2952	0.1506	8	5.7863
-33.2767	11.9944	0.1727	1.5833	0.0199	0.1017	0.0729	0.476	0.0344	0.2134	0.392	0.2798	9	5.5455
-35.9439	13.8507	0.2679	2.9	0.0237	0.0732	0.093	0.4421	0.0288	0.0636	0.5373	0.0888	3	4.9187
-35.1795	9.6217	0.2528	2.45	0.0189	0.0691	0.109	0.4374	0.0285	0.1456	0.5776	0.3384	2	4.6713
-33.7426	8.5345	0.1347	1.3833	0.0764	0.1563	0.1058	0.4323	0.0254	0.0454	0.2815	0.3153	2	10.5265
-34.6278	8.9332	0.0956	0.85	0.0476	0.1256	0.0986	0.4386	0.0203	0.0554	0.2616	0.1862	4	8.0101
-33.9227	6.7146	0.0337	0.2833	0.0373	0.0759	0.0914	0.4286	0.012	0.1254	0.124	0.1898	6	5.6461
-35.3499	10.3564	0.055	0.45	0.0667	0.0833	0.1083	0.4263	0.0187	0.3228	0.2093	0.3049	4	6.9462
-37.8121	18.3399	0.0674	0.3833	0.0337	0.0603	0.0802	0.4339	0.0406	0.3348	0.2195	0.4015	2	4.9311
-38.9448	11.688	0.0499	0.3083	0.0284	0.072	0.0929	0.4314	0.0162	0.0667	0.4604	0.1538	0	5.4003
-36.8616	11.571	0.1146	0.9	0.096	0.1471	0.0959	0.422	0.0293	0.1349	0.2594	0.2486	4	10.3237
-38.0038	14.492	0.2234	1.6417	0.0477	0.0982	0.0708	0.4199	0.0516	0.065	0.2869	0.1516	0	7.103
-38.6817	10.49	0.0945	0.8667	0.065	0.1233	0.1581	0.4219	0.0143	0.0959	0.3278	0.4268	2	8.9617
-37.29	8.1422	0.1223	1.1667	0.0749	0.0978	0.11	0.4209	0.0153	0.0375	0.19	0.2584	6	7.7495
-38.5588	12.8488	0.1955	1.55	0.0705	0.1218	0.1679	0.4244	0.027	0.0361	0.3041	0.1903	2	8.957
-40.4003	8.088	0.0468	0.2583	0.0388	0.0922	0.0317	0.434	0.0109	0.2243	0.389	0.2149	2	5.7333
-41.251	20.1692	0.3659	1.5583	0.0714	0.187	0.109	0.4382	0.092	0.0894	0.2754	0.1267	4	10.9923
-40.6907	20.1924	0.3604	2.0583	0.0251	0.0863	0.093	0.4343	0.094	0.205	0.568	0.1558	0	5.6144
-42.2583	16.6954	0.1955	1.45	0.0283	0.0897	0.0533	0.4475	0.0333	0.2138	0.5435	0.2668	4	5.6156
-41.5462	15.1111	0.1491	1.3333	0.0259	0.0753	0.0612	0.442	0.027	0.139	0.5302	0.2169	1	4.9597
-40.7719	15.583	0.1549	1.05	0.0291	0.0928	0.0629	0.4727	0.0518	0.2121	0.3917	0.2558	4	5.3275
-39.8185	10.0077	0.0813	0.5167	0.0254	0.0541	0.0628	0.4412	0.0161	0.1349	0.5437	0.1371	2	4.0298
-38.0266	9.2725	0.0801	0.6	0.0307	0.0712	0.0703	0.4327	0.016	0.0772	0.3	0.0843	2	5.1521
-36.6121	12.8709	0.1955	1.65	0.0363	0.0704	0.1296	0.4348	0.0316	0.1488	0.2777	0.2838	5	5.6945
-32.9908	7.8644	0.1688	1.5	0.0225	0.0836	0.2351	0.4508	0.0189	0.1092	0.4163	0.1256	4	6.2439
-34.5096	10.9541	0.2466	2.4417	0.0259	0.0607	0.0853	0.4465	0.0293	0.1301	0.5717	0.166	4	4.4007
-34.7966	10.6078	0.1223	1.1	0.0275	0.0925	0.0728	0.4477	0.032	0.1378	0.3234	0.1872	6	5.9415
-33.5425	8.6753	0.1568	1.3833	0.0332	0.0959	0.1434	0.468	0.0198	0.1486	0.2907	0.148	9	6.6175
-33.6153	9.2223	0.1514	1.1333	0.0183	0.0402	0.2183	0.4357	0.0172	0.229	0.7586	0.3453	1	4.3209
-35.7221	9.7841	0.2017	1.925	0.0834	0.1224	0.1043	0.4175	0.0223	0.0221	0.5422	0.1025	0	8.127
-33.9244	11.4167	0.0941	0.7333	0.1102	0.1269	0.0629	0.4214	0.0247	0.0639	0.1931	0.2203	3	9.2443
-34.5799	9.0371	0.0743	0.5833	0.0261	0.049	0.0624	0.4146	0.014	0.0902	0.1561	0.2187	0	4.1409
-39.7719	9.1176	0.1367	1.1083	0.0407	0.1307	0.0795	0.4277	0.0183	0.1675	0.447	0.2662	2	7.9969
-40.548	5.2956	0.048	0.25	0.0306	0.1041	0.1116	0.4296	0.0098	0.0675	0.5618	0.1848	0	7.0499
-39.282	7.3862	0.0635	0.4667	0.0224	0.0609	0.0604	0.4382	0.012	0.1308	0.5792	0.125	5	4.1413
-38.6426	19.9547	0.0747	0.3333	0.0315	0.0635	0.0531	0.4697	0.1066	0.2931	0.3652	0.325	6	4.5796
-40.3985	9.4781	0.1409	1.3167	0.0655	0.1656	0.0922	0.4471	0.0157	0.0298	0.4057	0.1266	2	9.3972
-39.7124	9.2547	0.0906	0.6333	0.0288	0.1122	0.0831	0.4534	0.0187	0.1263	0.4167	0.1373	4	6.8533
-38.3795	13.8134	0.1076	0.5667	0.0357	0.0816	0.0469	0.4407	0.045	0.4274	0.3319	0.3074	6	5.3868
-38.9737	12.9988	0.1386	1.2167	0.0667	0.1381	0.0901	0.4329	0.0194	0.0701	0.2376	0.1924	2	9.4483
-37.9636	13.4064	0.0836	0.5	0.0331	0.0737	0.1291	0.4886	0.0226	0.1174	0.5581	0.1417	7	5.4084
-37.8907	12.4428	0.1367	1.2167	0.0297	0.1174	0.13	0.5284	0.0327	0.1259	0.4451	0.2093	8	6.6736
-40.7217	20.0704	0.0774	0.5333	0.0343	0.0943	0.0835	0.479	0.0447	0.2067	0.435	0.4617	7	5.5292
-41.1591	21.1625	0.1893	1.2667	0.0215	0.0878	0.0916	0.4962	0.0613	0.1687	0.4536	0.2346	7	5.0786
-36.4119	19.0703	0.1661	1.2833	0.0902	0.2917	0.2465	0.4888	0.0939	0.097	0.2124	0.1582	10	16.3964
-33.5875	12.9961	0.0476	0.2833	0.0689	0.1281	0.1725	0.4313	0.0186	0.0249	0.1766	0.1373	3	9.7573
-37.5616	15.5155	0.465	1.4	0.1181	0.2312	0.3375	0.4306	0.0404	0.013	0.2512	0.09	1	15.1127
-35.1978	13.3737	0.0767	0.4583	0.1233	0.119	0.0801	0.4364	0.0189	0.0847	0.1371	0.1522	4	8.6508
-35.9651	15.3793	0.3155	2.3333	0.1331	0.2309	0.267	0.4196	0.039	0.0041	0.2424	0.0751	2	15.0217
-33.0324	12.5229	0.276	1.4833	0.0824	0.1623	0.1854	0.4195	0.0385	0.005	0.2484	0.0647	0	11.2938
-36.1427	9.1863	0.2675	1.7583	0.0345	0.0776	0.1664	0.4182	0.0257	0.0187	0.3689	0.1145	0	6.5501
-37.2616	5.9309	0.0248	0.0333	0.0302	0.0486	0.0603	0.4213	0.0098	0.319	0.5823	0.3868	0	4.2211
-37.3779	9.8919	0.1235	0.7667	0.0226	0.0605	0.061	0.4416	0.0198	0.2742	0.312	0.2151	3	4.1301
-37.4408	7.7844	0.0585	0.3333	0.0311	0.0681	0.0848	0.4212	0.0129	0.1051	0.484	0.2772	0	5.4406
-36.2221	15.4442	0.2122	1.7667	0.0339	0.0923	0.1405	0.4369	0.0413	0.2726	0.2286	0.321	4	6.9183
-38.3874	13.8212	0.3829	2.125	0.0689	0.1634	0.1012	0.4248	0.0435	0.0401	0.3346	0.2076	2	10.3871
-36.8795	13.7599	0.2977	1.9333	0.1043	0.1997	0.1227	0.4218	0.0464	0.1059	0.2875	0.3322	2	12.6156
-37.0463	8.2485	0.0627	0.5333	0.0212	0.0672	0.0621	0.4334	0.0144	0.1427	0.4351	0.2109	3	4.6926
-36.0511	12.5274	0.0643	0.4833	0.0603	0.0758	0.0639	0.4292	0.0161	0.1128	0.2274	0.2608	6	6.2482
-36.3038	15.9888	0.1924	1.4833	0.0366	0.0695	0.0583	0.4326	0.0373	0.1062	0.1378	0.3032	9	5.0112
-38.6209	7.5311	0.0445	0.3333	0.0178	0.0424	0.0717	0.4216	0.0101	0.1304	0.5997	0.3153	1	3.5656
-38.808	15.7301	0.1053	0.7333	0.0246	0.0832	0.0843	0.4678	0.0342	0.2172	0.4395	0.2919	5	5.2605
-38.9976	8.0865	0.0929	0.6833	0.0182	0.0667	0.0369	0.446	0.0183	0.3406	0.4653	0.2472	3	3.866
-37.6737	10.7584	0.1076	0.6333	0.0219	0.0565	0.0934	0.4204	0.0235	0.1696	0.4322	0.2635	0	4.6883
-40.6907	26.6523	0.0747	0.3	0.0222	0.0812	0.0553	0.4877	0.2729	0.2686	0.4624	0.2869	4	4.9593
-40.4544	9.4309	0.0588	0.4333	0.0228	0.0558	0.063	0.4297	0.0154	0.2505	0.5596	0.2579	2	3.9752
-41.2488	17.293	0.0987	0.7833	0.0247	0.1082	0.06	0.4686	0.03	0.278	0.3035	0.4987	3	5.9772
-41.3544	7.4102	0.0627	0.3	0.017	0.0716	0.0622	0.4524	0.0113	0.1971	0.4518	0.1603	1	4.5281
-40.7184	23.6346	0.3105	1.0083	0.0206	0.098	0.1348	0.5147	0.1565	0.2027	0.4009	0.2362	7	5.6825
-36.3439	16.6597	0.3589	1.65	0.0222	0.0753	0.1434	0.4531	0.0396	0.233	0.4629	0.4709	5	5.0805
-37.4527	11.5983	0.125	0.8583	0.0191	0.0702	0.0988	0.453	0.0299	0.3061	0.5509	0.2233	5	4.4909
-40.8025	19.7298	0.1769	0.85	0.0184	0.0681	0.0685	0.4685	0.0862	0.2783	0.575	0.2692	6	4.206
-39.2033	15.3472	0.1909	1.475	0.036	0.1362	0.0728	0.4508	0.0546	0.148	0.3776	0.2511	5	8.1518
-35.15	18.333	0.0898	0.4167	0.1428	0.2541	0.2132	0.4458	0.1207	0.4501	0.1929	0.4717	4	15.7917
-37.3548	23.4776	0.0979	0.9833	0.0433	0.1021	0.089	0.5034	0.0688	0.1421	0.2917	0.3381	10	6.6558
-38.9719	10.4824	0.1587	1.5333	0.0175	0.0757	0.0878	0.4634	0.0241	0.2081	0.4649	0.1898	6	4.6067
-38.6527	12.6726	0.0925	0.7833	0.037	0.0874	0.1185	0.45	0.0263	0.1025	0.5107	0.2422	1	5.9152
-39.6982	21.5877	0.0619	0.3833	0.0188	0.0844	0.0557	0.4565	0.0621	0.3066	0.4714	0.5166	5	4.9497
-36.8197	12.2804	0.1069	0.7833	0.0471	0.0815	0.0529	0.4282	0.0299	0.2556	0.316	0.3831	3	6.175
-36.9137	18.9554	0.3031	2.5417	0.0392	0.0933	0.0937	0.4394	0.0669	0.252	0.2194	0.4168	6	6.6899
-35.6174	16.7381	0.4859	1.8333	0.0296	0.093	0.2704	0.4407	0.0779	0.3279	0.3057	0.2549	2	7.2056
-26.1905	12.6335	0.4595	4.2333	0.0198	0.0845	0.23	0.4171	0.0364	0.3268	0.4109	0.3035	2	6.5269
-32.8394	15.0902	0.3151	0.9917	0.0517	0.1422	0.2376	0.4161	0.072	0.0739	0.1433	0.1766	0	10.1909
-33.486	12.1204	0.1692	1.15	0.1597	0.2082	0.114	0.4177	0.0235	0.246	0.2206	0.4663	5	13.5614
-36.7656	10.4902	0.1045	0.7417	0.0493	0.0941	0.066	0.422	0.0135	0.2702	0.2758	0.4506	0	6.6837
-37.0882	8.0836	0.089	0.55	0.022	0.0618	0.037	0.4297	0.012	0.3325	0.3378	0.3606	1	4.2575
-37.7999	12.5044	0.2877	2.2583	0.0201	0.0818	0.1444	0.4392	0.0301	0.3295	0.4381	0.2544	4	5.6949
-34.5038	10.7299	0.2455	2.05	0.021	0.0551	0.2005	0.4278	0.025	0.4119	0.5961	0.3415	0	4.9555
-32.7807	7.5387	0.1181	0.9333	0.0149	0.0714	0.1261	0.4432	0.0235	0.3489	0.4656	0.2908	3	4.7933
-37.9427	9.1668	0.18	1.9583	0.0158	0.1069	0.1092	0.4824	0.0247	0.2138	0.2741	0.2007	7	6.0681
-40.2985	10.4383	0.0871	0.6417	0.0235	0.084	0.0522	0.4468	0.0146	0.1372	0.4404	0.3346	2	5.2873
-38.3636	7.6458	0.115	0.9333	0.0224	0.0639	0.1406	0.4385	0.016	0.0847	0.5606	0.1287	1	5.0933
-36.5174	10.5951	0.1417	1.1167	0.0218	0.0652	0.1069	0.4429	0.0232	0.3169	0.3866	0.2776	5	4.7484
-38.9737	8.9637	0.1061	0.8	0.0194	0.0735	0.0755	0.4533	0.0132	0.0973	0.4751	0.0998	5	4.6992
-39.3881	7.8697	0.0817	0.7	0.0207	0.0557	0.0583	0.453	0.0139	0.2265	0.5258	0.2192	4	3.7557
-40.8066	7.3998	0.0538	0.35	0.0211	0.0523	0.0302	0.4326	0.0104	0.2197	0.5811	0.3045	3	3.5579
-41.7149	12.1467	0.1816	1.3833	0.0233	0.0722	0.0722	0.45	0.0262	0.1849	0.4764	0.1702	7	4.4681
-42.2907	9.6779	0.0647	0.3333	0.0153	0.0525	0.0471	0.4321	0.0107	0.2615	0.6893	0.2346	0	3.6469
-40.8356	14.3615	0.1587	1.2667	0.0225	0.1175	0.0531	0.4856	0.0559	0.2303	0.3806	0.2363	5	5.7828
-43.3484	14.1549	0.1494	0.8667	0.0215	0.0808	0.0347	0.449	0.0447	0.3658	0.5311	0.2406	4	4.5497
-41.7814	14.8367	0.1014	0.4833	0.0203	0.0881	0.0438	0.457	0.0648	0.3807	0.5673	0.222	6	5.0767
-41.5583	13.7462	0.2242	1.7083	0.0165	0.1056	0.0716	0.4756	0.0372	0.2912	0.4484	0.2412	4	5.8045
-42.4719	14.8785	0.2396	1.4667	0.018	0.1017	0.0758	0.4769	0.0512	0.2262	0.4372	0.1592	7	5.3964
-42.1719	13.3741	0.1765	1.1333	0.0288	0.0739	0.0525	0.459	0.0369	0.3587	0.6319	0.1365	3	4.6965
-41.6808	11.2848	0.2071	1.8167	0.0663	0.1508	0.0992	0.4353	0.0262	0.2388	0.5022	0.2245	0	9.29
-42.8814	17.0943	0.2869	2.0333	0.0179	0.08	0.0526	0.4471	0.043	0.1928	0.3462	0.2212	2	4.5935
-43.0743	18.6813	0.0317	0.15	0.0211	0.0488	0.0577	0.433	0.0246	0.1071	0.676	0.0984	0	3.6477
-43.4666	17.0704	0.1456	0.725	0.0206	0.0895	0.0537	0.4624	0.0668	0.3264	0.4762	0.3201	4	5.0612
-43.4299	15.9752	0.2334	1.0583	0.0204	0.1172	0.1013	0.4417	0.0665	0.2986	0.4496	0.264	1	6.1692
-43.3969	10.0766	0.1363	1.0333	0.0222	0.0757	0.0644	0.4353	0.0123	0.2705	0.4843	0.4481	0	4.8413
-42.302	19.819	0.1583	1.2	0.016	0.0843	0.0881	0.4624	0.0542	0.1749	0.5157	0.2143	5	4.9868
-42.3633	18.9188	0.1463	1.1167	0.0195	0.0884	0.061	0.4569	0.0429	0.07	0.5093	0.0613	5	5.0693
-42.3973	23.6107	0.0991	0.85	0.0253	0.0811	0.0683	0.4477	0.0701	0.2087	0.4446	0.0929	0	4.8997
-42.2973	12.1178	0.0643	0.55	0.0173	0.067	0.074	0.4343	0.0201	0.2132	0.5108	0.1094	0	4.2257
-42.3969	18.2038	0.0894	0.6833	0.0194	0.0931	0.089	0.4709	0.0764	0.1636	0.4684	0.2549	6	5.3093
-42.3112	12.4096	0.0859	0.4833	0.0301	0.0866	0.1131	0.4416	0.0255	0.3763	0.4402	0.3187	1	5.7503
-42.7633	19.1033	0.1243	0.8333	0.0149	0.0775	0.0858	0.4565	0.0678	0.272	0.5269	0.2232	2	4.5861
-41.5814	10.8454	0.0573	0.3833	0.0176	0.0778	0.0585	0.4484	0.0133	0.1208	0.4295	0.1404	2	4.5339
-41.9624	16.95	0.1607	1.2	0.0153	0.0903	0.0809	0.4536	0.0618	0.1768	0.5582	0.2207	4	5.2122
-39.3795	15.2378	0.1843	1.2333	0.0189	0.0839	0.1005	0.4523	0.0643	0.3501	0.4575	0.2179	5	5.276
-40.4636	16.053	0.0976	0.7	0.0276	0.0675	0.0404	0.4476	0.0382	0.2517	0.552	0.3354	3	4.5993
-40.7722	9.1433	0.0836	0.9167	0.0687	0.1723	0.117	0.4299	0.0163	0.0776	0.3635	0.2289	1	10.7216
-43.5484	22.0799	0.2385	0.975	0.0194	0.0869	0.0685	0.4783	0.1797	0.3843	0.441	0.2993	4	4.9601
-43.1969	21.4477	0.0956	0.8083	0.0154	0.0724	0.0319	0.453	0.0754	0.3247	0.5221	0.3898	5	4.0828
-43.6299	24.2766	0.1429	0.9333	0.0184	0.0709	0.039	0.4678	0.2445	0.4479	0.5262	0.2864	2	3.9322
-42.7317	15.0425	0.206	1.5167	0.021	0.117	0.0717	0.4696	0.06	0.1956	0.3538	0.1961	7	5.8753
-43.5021	13.3483	0.1564	0.975	0.0247	0.0981	0.0805	0.46	0.0368	0.1625	0.4298	0.1474	4	5.5892
-42.8743	11.602	0.2822	1.4083	0.0247	0.1713	0.1327	0.4843	0.0387	0.2029	0.261	0.1905	6	8.477
-42.2624	17.1455	0.2404	1.3167	0.0219	0.1414	0.1281	0.4596	0.0494	0.1664	0.2981	0.1805	5	7.5536
-42.802	13.3605	0.2122	1.3833	0.0184	0.1328	0.0835	0.449	0.0284	0.209	0.2947	0.2454	5	6.5091
-42.4035	16.7089	0.3326	1.75	0.0209	0.1369	0.0805	0.4696	0.0538	0.2475	0.3322	0.2496	6	6.7093
-42.2666	15.1673	0.115	0.9167	0.0191	0.0969	0.0832	0.4372	0.0436	0.3773	0.4476	0.2915	1	5.3376
-43.0415	16.318	0.1727	1.3333	0.012	0.0926	0.091	0.4321	0.0331	0.3504	0.4928	0.3295	1	5.0658
-42.6244	20.3436	0.1897	1.15	0.0222	0.1195	0.0762	0.4809	0.1133	0.2172	0.3478	0.2317	6	6.1049
-41.5869	16.8212	0.1909	1.0667	0.0167	0.1386	0.0864	0.4572	0.087	0.3266	0.2815	0.3613	3	6.7178
-41.3021	14.5959	0.2296	1.625	0.0193	0.1148	0.1354	0.4575	0.0446	0.1778	0.3418	0.1548	5	6.3539
-32.4427	7.7592	0.1738	0.7833	0.0249	0.1201	0.1591	0.4448	0.033	0.29	0.3214	0.2252	4	7.264
-36.4003	7.6317	0.096	0.8417	0.0185	0.0779	0.1945	0.424	0.0267	0.3419	0.4531	0.3028	0	5.4402
-38.848	11.1459	0.1595	1.3833	0.0229	0.0968	0.1019	0.4305	0.0294	0.379	0.4085	0.3342	2	5.6736
-39.4035	17.517	0.1192	0.7	0.0222	0.1059	0.1002	0.4669	0.1336	0.4377	0.4447	0.4511	1	6.1061
-40.1719	17.8462	0.1878	1.15	0.0184	0.1217	0.1197	0.4866	0.0467	0.1352	0.3307	0.354	8	6.319
-37.2021	11.4768	0.1394	0.6	0.0228	0.0916	0.0988	0.4488	0.0336	0.1908	0.4962	0.2628	4	5.5203
-42.1869	14.002	0.2648	1.7333	0.0121	0.0791	0.0824	0.4447	0.0362	0.1758	0.5829	0.228	6	4.5478
-41.3415	15.8237	0.0821	0.6333	0.0307	0.0794	0.0709	0.4799	0.0567	0.2136	0.5888	0.2794	4	4.8405
-42.1415	20.6509	0.1274	0.3	0.0216	0.0872	0.1084	0.4789	0.1446	0.399	0.4942	0.3252	3	5.326
-43.2299	12.4756	0.187	1.0167	0.0241	0.0924	0.0848	0.4408	0.0398	0.2829	0.46	0.2317	4	5.4948
-42.3666	17.2641	0.1262	0.9167	0.0185	0.0927	0.0778	0.4511	0.0551	0.1659	0.4571	0.2459	3	5.0097
-42.3633	11.5907	0.1611	0.8917	0.0178	0.0861	0.0825	0.4416	0.0247	0.252	0.5125	0.2238	2	5.0604
-42.763	11.5198	0.295	1.1167	0.0252	0.1038	0.1229	0.4424	0.026	0.1884	0.4338	0.1517	4	6.2938
-42.5814	19.0617	0.1409	1.0083	0.016	0.1038	0.0737	0.4514	0.0608	0.1494	0.4607	0.2723	5	5.633
-43.7106	10.0521	0.0906	0.6667	0.016	0.0659	0.0649	0.4321	0.0159	0.2029	0.5502	0.3187	0	4.0952
-43.463	22.7917	0.2315	1.1833	0.0192	0.1211	0.1118	0.4712	0.1325	0.3612	0.2925	0.2945	7	6.278
-43.8403	15.1079	0.23	1.5	0.0213	0.1127	0.1089	0.4459	0.0288	0.2374	0.3304	0.2129	2	5.9737
-43.7973	10.3781	0.1138	1.0667	0.0251	0.1097	0.0577	0.4405	0.0158	0.1866	0.3064	0.0791	0	5.8273
-43.6666	16.4768	0.2242	1.2167	0.0252	0.1341	0.079	0.4585	0.0743	0.1638	0.3094	0.1493	7	6.7062
-43.7973	18.3691	0.2455	1.2083	0.0273	0.1201	0.0561	0.4706	0.081	0.2706	0.4565	0.2613	6	5.9795
-43.8327	19.5662	0.1603	0.9	0.02	0.0859	0.0598	0.4645	0.0789	0.3049	0.6205	0.3071	4	4.669
-43.9633	16.6574	0.2331	1.3833	0.022	0.0846	0.0325	0.4707	0.0659	0.2881	0.541	0.2173	6	4.3631
-43.6666	12.8297	0.0925	0.9	0.0145	0.0585	0.0388	0.4458	0.0335	0.4823	0.6192	0.2211	2	3.511
-43.1973	6.2562	0.0163	0.1	0.028	0.0315	0.0503	0.4183	0.0082	0.2135	0.9577	0.2554	0	3.228
-44.3327	16.2492	0.1278	0.7667	0.0199	0.0631	0.021	0.443	0.0389	0.3516	0.661	0.2587	4	3.6492
-44.0013	17.197	0.23	1.2167	0.0212	0.1022	0.0399	0.4787	0.0832	0.2619	0.4191	0.1766	6	4.9837
-43.8743	13.4519	0.0976	0.5667	0.0226	0.0634	0.0539	0.4486	0.0252	0.1556	0.6324	0.2292	2	4.1754
-43.2299	12.3929	0.254	2.25	0.0153	0.0782	0.0761	0.4597	0.0317	0.2634	0.4889	0.2029	3	4.3871
-38.7217	8.2552	0.101	0.8667	0.0148	0.065	0.134	0.4324	0.0209	0.183	0.5932	0.163	2	4.5726
-36.8493	16.4681	0.1638	1.4	0.0248	0.0952	0.0965	0.5304	0.0754	0.1888	0.5045	0.2398	6	5.4491
-38.0035	10.0799	0.1421	1.5583	0.0241	0.0749	0.0858	0.461	0.0272	0.1917	0.5268	0.2327	5	4.8076
-38.2292	11.8329	0.1297	1.3	0.0161	0.1279	0.0831	0.477	0.0316	0.1733	0.3311	0.1462	5	6.6187
-42.1217	18.5501	0.1731	1.55	0.0184	0.1275	0.07	0.4864	0.0592	0.0879	0.312	0.2243	7	6.3585
-42.8021	10.8119	0.1394	1.0917	0.0187	0.0885	0.0643	0.4599	0.0291	0.2115	0.4868	0.2017	5	4.7549
-42.8484	7.7632	0.0728	0.6667	0.0149	0.0743	0.0473	0.4362	0.0151	0.2596	0.5679	0.3483	2	4.3554
-42.4035	11.5758	0.1254	1.0333	0.0242	0.1269	0.089	0.4583	0.0215	0.1674	0.3237	0.1191	5	6.8908
-42.5415	16.1286	0.1425	0.9167	0.0246	0.1103	0.0597	0.4453	0.0583	0.3135	0.3822	0.3143	4	6.0379
-43.363	24.9994	0.2025	0.8833	0.0158	0.1	0.0511	0.4597	0.2192	0.4904	0.4358	0.3975	3	5.0937
-43.5973	24.5105	0.2524	1.875	0.0205	0.097	0.0687	0.4679	0.1256	0.4009	0.4233	0.3963	4	5.1974
-43.6666	12.3066	0.1154	0.9	0.0158	0.0847	0.0587	0.4427	0.0179	0.2047	0.5302	0.2415	2	4.7669
-42.1624	14.2123	0.0941	0.5667	0.0179	0.0831	0.064	0.4507	0.0483	0.1769	0.5265	0.1856	7	4.8397
-43.6645	16.8195	0.1672	0.8333	0.0201	0.0738	0.0458	0.4517	0.0525	0.2388	0.6023	0.153	4	4.1866
-42.5862	21.356	0.2094	1.3833	0.0244	0.1415	0.0603	0.4836	0.0713	0.1468	0.3021	0.1372	10	6.6624
-43.5862	22.5434	0.2877	1.075	0.0273	0.1191	0.0527	0.4894	0.1504	0.2706	0.3769	0.3065	7	5.818
-40.6907	19.3159	0.1889	0.75	0.0325	0.1825	0.0615	0.4644	0.104	0.1199	0.2984	0.2349	7	8.0283
-42.6217	13.5571	0.2044	1.75	0.0238	0.1526	0.0341	0.4727	0.0224	0.0833	0.2358	0.0711	7	7.0902
-41.7808	17.4578	0.2656	1.2333	0.0257	0.1464	0.0416	0.4815	0.0925	0.3401	0.2515	0.2233	10	6.7809
-41.1025	14.6507	0.3388	2.1583	0.0298	0.2148	0.0571	0.5146	0.06	0.1866	0.2463	0.1302	10	9.3666
-41.6317	12.0155	0.1351	1.2417	0.0197	0.1118	0.0529	0.4575	0.0317	0.178	0.359	0.1409	6	5.7484
-43.4815	9.8866	0.0871	0.6667	0.0135	0.0686	0.0348	0.4401	0.0132	0.1894	0.5416	0.2651	1	4.0527
-43.8743	13.6778	0.1146	0.65	0.0206	0.0972	0.0286	0.4458	0.0368	0.2351	0.5517	0.2376	6	5.1669
-44.0021	14.3215	0.0647	0.35	0.0176	0.0571	0.0436	0.4307	0.0182	0.2111	0.6577	0.2609	0	3.7549
-43.9299	9.6492	0.0256	0.15	0.0172	0.045	0.0358	0.4251	0.0083	0.3508	0.7645	0.3427	0	3.2648
-44.3299	8.0179	0.0399	0.1667	0.0186	0.0297	0.0309	0.4194	0.0076	0.159	0.8775	0.2377	0	2.5621
-43.438	6.9685	0.0194	0.0667	0.0156	0.0408	0.0246	0.4223	0.0075	0.1824	0.7877	0.4074	0	2.8784
-43.2862	6.4379	0.0368	0.25	0.0199	0.043	0.0788	0.4244	0.0085	0.3245	0.7093	0.2837	0	3.5153
-43.1484	13.313	0.096	0.4833	0.0189	0.0693	0.0643	0.4275	0.0323	0.4223	0.6131	0.3023	0	4.3457
-42.063	8.961	0.0499	0.3333	0.0197	0.0694	0.0583	0.4287	0.0157	0.3524	0.5172	0.3131	0	4.3748
-42.5862	12.8732	0.0774	0.4833	0.0223	0.0769	0.0494	0.4286	0.0214	0.3691	0.5258	0.2923	0	4.5544
-42.6244	15.4527	0.0883	0.6667	0.0128	0.065	0.0534	0.4329	0.0313	0.43	0.6391	0.3555	5	3.993
-42.2624	16.0632	0.0999	0.5167	0.0193	0.0667	0.0804	0.4418	0.0567	0.5031	0.6346	0.3725	4	4.3887
-42.7624	9.978	0.0314	0.2	0.0199	0.0368	0.0524	0.4268	0.0118	0.1312	0.8443	0.2994	2	3.0515
-42.5973	8.0519	0.0577	0.3833	0.0173	0.0451	0.0472	0.4309	0.0123	0.1428	0.7674	0.2855	0	3.3655
-35.3185	15.2501	0.1301	1.1167	0.0329	0.1786	0.1986	0.4803	0.0439	0.0957	0.5093	0.1057	6	9.2102
-34.1742	7.3175	0.0801	0.6167	0.0185	0.0359	0.1945	0.4176	0.0188	0.2435	0.8666	0.2725	0	3.9202
-36.1493	8.0254	0.0356	0.25	0.0181	0.0521	0.0724	0.4509	0.0208	0.1834	0.7973	0.3585	2	3.8405
-39.1066	8.1582	0.1568	1.4083	0.0246	0.0634	0.0587	0.4595	0.0208	0.2013	0.7309	0.299	3	4.381
-40.6263	10.2303	0.1417	1.075	0.0203	0.0544	0.0473	0.4324	0.0231	0.1972	0.7117	0.416	0	3.9412
-43.4217	8.0922	0.053	0.3583	0.0212	0.0457	0.0405	0.4332	0.0089	0.1449	0.8219	0.31	0	3.5006
-42.5862	9.3148	0.0407	0.35	0.0159	0.0566	0.0282	0.4432	0.0102	0.1847	0.6203	0.302	0	3.4994
-42.2583	14.8286	0.0999	0.5833	0.0176	0.065	0.0389	0.4485	0.0427	0.51	0.6343	0.2782	3	3.9981
-43.0415	13.4892	0.0523	0.3917	0.0218	0.0389	0.028	0.4355	0.0188	0.3689	0.8229	0.1733	3	2.9737
-42.4719	8.488	0.0689	0.35	0.0148	0.0273	0.0486	0.4234	0.0091	0.2113	0.9019	0.1985	0	2.5025
-41.0907	6.2577	0.101	0.65	0.0191	0.0231	0.0577	0.4174	0.0116	0.4667	0.9492	0.0606	0	2.6113
-39.8719	19.232	0.0441	0.15	0.0181	0.0224	0.073	0.4182	0.0267	0.1314	0.9899	0.2726	0	2.6667
-39.3591	6.5977	0.0426	0.1667	0.0174	0.0207	0.0761	0.4131	0.012	0.5567	0.9879	0.0228	0	2.6628
-38.8314	9.3189	0.1963	1.5417	0.0189	0.0217	0.0722	0.412	0.0165	0.552	0.9929	0.0149	0	2.6864
-34.9754	7.458	0.137	0.9083	0.0157	0.0187	0.0733	0.4135	0.0154	0.4086	0.9885	0.0465	0	2.3771
-33.8209	11.2848	0.4022	1.1917	0.0129	0.0195	0.104	0.4129	0.0432	0.5361	0.993	0.0175	0	2.5037
-32.8374	7.2594	0.0949	0.7833	0.0171	0.0193	0.0942	0.41	0.0159	0.6944	0.998	0.0073	0	2.7224
-36.2448	6.6367	0.0705	0.5583	0.0185	0.0234	0.0845	0.4133	0.021	0.6507	0.9916	0.0111	0	2.8842
-34.5101	7.9348	0.0631	0.3417	0.0266	0.023	0.1172	0.4155	0.0157	0.6197	0.9328	0.0199	0	3.2187
-36.1817	7.825	0.1398	1.1833	0.0265	0.0185	0.1023	0.4129	0.0172	0.5826	0.9907	0.0242	0	2.8653
-37.6893	8.8035	0.1727	1.5	0.0163	0.0237	0.0675	0.4129	0.0174	0.5467	0.9925	0.0188	0	2.6802
-37.0475	6.5898	0.072	0.4333	0.0179	0.0194	0.0522	0.4144	0.0159	0.41	0.9916	0.0471	0	2.3388
-38.0517	9.4345	0.0654	0.3333	0.0207	0.0286	0.0778	0.4153	0.0166	0.5454	0.967	0.0338	0	3.1913
-38.9488	6.9269	0.0554	0.3667	0.0181	0.0194	0.0567	0.4153	0.0137	0.5674	0.9859	0.0188	0	2.3744
-36.5231	6.6712	0.0732	0.3833	0.0215	0.0274	0.0815	0.4156	0.0146	0.1012	0.9163	0.3995	0	3.1796
-35.1999	8.8533	0.0728	0.5167	0.0181	0.0276	0.0962	0.4152	0.0184	0.1382	0.9516	0.2221	0	3.2044
-35.9603	7.3073	0.0759	0.5	0.0168	0.0231	0.0773	0.4157	0.0157	0.4476	0.9758	0.0564	0	2.7855
-36.5317	5.4608	0.0302	0.1167	0.0258	0.0277	0.0737	0.4165	0.0145	0.4707	0.9201	0.1446	0	3.1692
-38.208	5.8628	0.0496	0.2333	0.0167	0.0268	0.0607	0.4177	0.0121	0.331	0.9431	0.174	0	2.76
-38.5194	17.4915	0.065	0.3833	0.0245	0.0301	0.0719	0.4211	0.0208	0.1269	0.9237	0.172	0	3.2242
-36.7976	8.123	0.0465	0.3333	0.0164	0.024	0.055	0.4177	0.0178	0.3377	0.9403	0.1029	0	2.5517
-37.8985	10.2349	0.0465	0.2667	0.028	0.0402	0.0712	0.4317	0.0181	0.0352	0.9061	0.0574	0	3.5625
-38.2719	19.7331	0.0786	0.4667	0.0414	0.0571	0.0543	0.4551	0.049	0.0475	0.8153	0.0721	2	4.2063
-38.2003	23.6436	0.0801	0.55	0.0888	0.0932	0.0707	0.4749	0.1309	0.0527	0.7409	0.0848	4	6.4762
-36.2005	23.4759	0.12	0.8833	0.1177	0.1253	0.0914	0.502	0.1097	0.0572	0.6801	0.1201	5	8.4615
-37.4194	7.3082	0.0921	0.7667	0.0195	0.0179	0.0666	0.4148	0.0196	0.3149	0.9862	0.0693	0	2.3999
-39.651	8.2909	0.2269	2.0833	0.0208	0.0226	0.0715	0.4155	0.0175	0.4753	0.9806	0.0321	0	2.7762
-39.8488	9.4616	0.1696	1.5583	0.0189	0.0241	0.0518	0.415	0.0196	0.5293	0.9777	0.0283	0	2.6268
-41.3982	6.881	0.1041	0.7333	0.0271	0.0209	0.0442	0.4145	0.011	0.5716	0.9777	0.0324	0	2.5606
-41.6119	6.8661	0.096	0.6333	0.0189	0.025	0.0416	0.4153	0.0104	0.599	0.969	0.0227	0	2.5881
-39.9591	7.278	0.0395	0.2833	0.0128	0.028	0.0472	0.4167	0.0123	0.4546	0.9683	0.0888	0	2.6353
-39.3493	6.611	0.0445	0.2167	0.0238	0.0248	0.0663	0.4131	0.012	0.1321	0.9872	0.3157	0	2.9048
-39.7256	7.8402	0.1069	0.8	0.019	0.0187	0.0468	0.4149	0.0129	0.5457	0.9904	0.0228	0	2.2842
-38.3881	7.7519	0.0995	0.75	0.017	0.0188	0.0416	0.4139	0.0151	0.5413	0.9794	0.0296	0	2.1889
-37.7998	6.1709	0.0341	0.15	0.0145	0.0165	0.0461	0.414	0.0132	0.1688	0.9827	0.2076	0	2.0066
-36.7231	5.6712	0.0449	0.2167	0.0166	0.0233	0.0612	0.4144	0.015	0.4921	0.9879	0.0269	0	2.6326
-38.4754	6.4324	0.1053	0.55	0.0263	0.0197	0.0635	0.4128	0.0138	0.389	0.9892	0.0502	0	2.6949
-38.1636	9.9378	0.1061	0.8833	0.0119	0.0238	0.0611	0.4139	0.015	0.3817	0.9831	0.0486	0	2.5095
-37.9411	7.0579	0.0712	0.5167	0.0163	0.0228	0.0623	0.4143	0.0143	0.521	0.958	0.0409	0	2.5916
-37.1493	6.7357	0.0705	0.5333	0.0137	0.0199	0.0632	0.4152	0.0158	0.5835	0.9642	0.0352	0	2.3484
-36.7426	6.3729	0.0569	0.4333	0.019	0.0305	0.1006	0.412	0.0141	0.348	0.9311	0.0951	0	3.4413
-36.7636	6.9937	0.0588	0.4667	0.0192	0.0247	0.0738	0.413	0.0165	0.3134	0.9308	0.1136	0	2.8784
-38.25	14.1679	0.6055	0.8833	0.0224	0.0219	0.1187	0.4109	0.0495	0.4905	0.958	0.0455	0	3.0941
-29.205	6.6654	0.0689	0.2833	0.0236	0.0281	0.2144	0.4108	0.0207	0.4317	0.9447	0.1408	0	4.1789
-37.3772	10.5438	0.3651	1.9583	0.0246	0.0182	0.0839	0.4124	0.0306	0.5672	0.9859	0.0297	0	2.6748
-39.0427	6.6314	0.089	0.55	0.0183	0.025	0.0633	0.4132	0.0117	0.2304	0.9729	0.1127	0	2.7797
-38.8317	7.1317	0.0631	0.4	0.0138	0.0207	0.0559	0.4137	0.0129	0.5697	0.9895	0.0202	0	2.3496
-38.1881	6.5795	0.0476	0.2333	0.017	0.0238	0.0811	0.4139	0.0126	0.4893	0.9531	0.0595	0	2.8374
-39.2073	5.8005	0.036	0.1833	0.0231	0.0224	0.0487	0.4132	0.0114	0.3935	0.962	0.0784	0	2.5997
-35.0427	6.6164	0.0472	0.3	0.0184	0.022	0.0717	0.4141	0.0209	0.4678	0.9767	0.0323	0	2.6543
-36.3231	7.7629	0.0921	0.65	0.023	0.0189	0.0688	0.413	0.0205	0.5537	0.9785	0.0296	0	2.5676
-37.2737	7.1539	0.072	0.4833	0.0207	0.0191	0.0669	0.4138	0.0149	0.4739	0.987	0.0269	0	2.5405
-32.4767	11.277	0.2791	1.3	0.0188	0.0241	0.2246	0.4115	0.0434	0.6345	0.9729	0.0295	0	3.6988
-34.5324	6.1966	0.0736	0.525	0.0199	0.0177	0.0971	0.4139	0.0172	0.5455	0.99	0.0175	0	2.6365
-36.182	8.5441	0.0674	0.45	0.0195	0.0242	0.0757	0.4165	0.017	0.5104	0.9655	0.0323	0	2.8761
-37.6058	5.413	0.0488	0.2667	0.0197	0.0191	0.0806	0.414	0.0118	0.5816	0.9644	0.0241	0	2.5463
-38.6754	6.8729	0.077	0.5667	0.0198	0.0224	0.061	0.4132	0.0142	0.5058	0.9756	0.0323	0	2.6674
-38.6517	8.3429	0.1312	1.1667	0.0181	0.0219	0.0513	0.4139	0.0202	0.5757	0.9612	0.0241	0	2.4394
-38.7591	6.9359	0.0116	0.0667	0.0156	0.0216	0.0595	0.4156	0.0118	0.5673	0.9624	0.0396	0	2.4646
-39.7488	6.976	0.0798	0.45	0.0196	0.0213	0.0507	0.4146	0.0132	0.5728	0.9782	0.0149	0	2.4859
-38.9493	7.3204	0.1146	1.05	0.0206	0.023	0.0609	0.4133	0.0154	0.5069	0.9824	0.0227	0	2.7244
-38.9493	7.4807	0.091	0.6333	0.0162	0.0234	0.056	0.4149	0.0151	0.5859	0.9609	0.0323	0	2.5734
-37.4185	7.179	0.1018	0.9167	0.0159	0.021	0.0471	0.4146	0.0184	0.5725	0.9601	0.0255	0	2.3306
-38.1552	9.225	0.1676	1.675	0.0283	0.0265	0.0707	0.4163	0.0218	0.5878	0.9412	0.0267	0	3.1847
-36.0998	5.7213	0.0616	0.3167	0.0164	0.0212	0.076	0.4149	0.0163	0.6035	0.9605	0.0174	0	2.6431
-36.4266	7.5849	0.137	1.2417	0.0198	0.0205	0.0838	0.4155	0.0177	0.5503	0.9265	0.0338	0	2.6841
-37.0653	8.894	0.0712	0.55	0.019	0.022	0.0968	0.4151	0.0206	0.4528	0.9659	0.0323	0	2.854
-38.951	8.7972	0.1599	1.5333	0.0176	0.0209	0.0416	0.4171	0.0191	0.5749	0.9413	0.0295	0	2.2807
-38.0795	7.1777	0.0828	0.7083	0.0216	0.0201	0.059	0.4141	0.0182	0.5775	0.9805	0.0352	0	2.5563
-36.782	6.0824	0.0519	0.2667	0.018	0.0244	0.0693	0.4141	0.016	0.5	0.9855	0.0268	0	2.8293
-36.4754	6.8512	0.0701	0.4833	0.0214	0.0199	0.0695	0.4125	0.017	0.5432	0.994	0.0255	0	2.6558
-34.7365	9.2288	0.1014	0.8667	0.0135	0.017	0.069	0.4134	0.0271	0.4336	0.9662	0.053	0	2.1676
-38.4985	10.1626	0.2474	2.3333	0.0192	0.0184	0.0591	0.4146	0.0305	0.642	0.9925	0.0174	0	2.36
-37.6653	9.1547	0.1696	1.3333	0.0199	0.0248	0.067	0.4143	0.0199	0.5042	0.9775	0.0241	0	2.8393
-38.0636	7.8756	0.1281	1.0917	0.025	0.0206	0.0522	0.414	0.018	0.5027	0.9795	0.0255	0	2.6419
-38.7337	10.1021	0.235	2.2	0.0166	0.0182	0.0499	0.4142	0.0211	0.5846	0.9874	0.0162	0	2.1854
-37.3597	6.7685	0.0708	0.45	0.0175	0.0188	0.0668	0.413	0.017	0.5188	0.9801	0.0228	0	2.4115
-35.8742	11.1039	0.2834	0.9917	0.0217	0.02	0.1313	0.414	0.0441	0.4659	0.9764	0.0456	0	2.8951
-27.6445	12.3505	0.5528	0.9333	0.0158	0.0215	0.2306	0.4024	0.0438	0.5289	0.8786	0.041	0	3.6283
-29.1478	8.8602	0.2218	1.5833	0.0326	0.0305	0.1323	0.4082	0.0267	0.3706	0.9361	0.1125	0	3.9934
-33.8438	8.3311	0.1529	1.2583	0.0193	0.0305	0.1434	0.4128	0.0236	0.2449	0.9637	0.1279	0	3.6105
-37.1881	8.9691	0.1847	1.7167	0.0138	0.0158	0.0663	0.4132	0.022	0.6441	0.9973	0.0137	0	2.1239
-36.765	6.5255	0.0848	0.65	0.0146	0.0202	0.0657	0.4138	0.0159	0.492	0.988	0.0352	0	2.4239
-36.4426	9.0316	0.1138	0.9	0.0196	0.0177	0.0758	0.4151	0.0151	0.1969	0.9736	0.2238	0	2.4677
-38.4317	7.8763	0.0836	0.5083	0.0164	0.0191	0.0613	0.4139	0.0149	0.4366	0.9781	0.0596	0	2.3879
-39.648	6.9212	0.1336	1.0917	0.0171	0.0189	0.0484	0.4136	0.0128	0.4748	0.9911	0.0242	0	2.2664
-39.6977	6.8902	0.0515	0.1667	0.0159	0.0227	0.0593	0.4137	0.0106	0.4285	0.9774	0.0441	0	2.5346
-39.0427	6.5536	0.0852	0.5167	0.0166	0.0194	0.0514	0.4142	0.0119	0.4525	0.9813	0.0411	0	2.3008
-38.4038	6.7648	0.0608	0.3	0.0155	0.0235	0.0635	0.4112	0.0114	0.2982	0.978	0.0784	0	2.6229
-38.4719	6.1596	0.0248	0.0667	0.0189	0.0285	0.0586	0.4127	0.0111	0.4779	0.9869	0.0535	0	2.9934
-39.6263	4.9527	0.0348	0.1667	0.0199	0.0189	0.0578	0.4137	0.0109	0.5024	0.9928	0.0284	0	2.3926
-37.1317	7.4834	0.1769	0.8833	0.0164	0.0206	0.0622	0.4142	0.0233	0.4576	0.9861	0.0324	0	2.4313
-33.9795	10.3719	0.3581	1.3333	0.0186	0.0214	0.0815	0.4091	0.0401	0.2751	0.9803	0.1423	0	2.652
-38.1881	7.3696	0.1471	1.3083	0.0205	0.0273	0.0953	0.4144	0.0162	0.3737	0.98	0.0472	0	3.2532
-38.5161	6.3664	0.0712	0.5	0.0192	0.0248	0.0531	0.4124	0.0128	0.5589	0.9917	0.0311	0	2.7232
-38.6256	5.76	0.0453	0.2	0.0163	0.0204	0.0456	0.4142	0.0114	0.4761	0.9907	0.034	0	2.3422
-39.1552	5.4325	0.0314	0.1	0.0167	0.0209	0.0528	0.4154	0.0102	0.3126	0.9752	0.0821	0	2.4433
-39.851	6.0767	0.0453	0.2167	0.0192	0.0228	0.0422	0.4135	0.0107	0.468	0.9866	0.0311	0	2.4866
-38.7588	9.9974	0.0499	0.25	0.0136	0.0202	0.0567	0.4155	0.0121	0.1234	0.9878	0.2855	0	2.3124
-40.551	7.0192	0.077	0.4833	0.0183	0.0211	0.03	0.4137	0.0109	0.5221	0.9913	0.0202	0	2.2954
-40.1591	6.2544	0.0364	0.1333	0.0199	0.0167	0.0329	0.4135	0.0108	0.4836	0.9943	0.0256	0	2.0333
-40.5722	6.0268	0.0488	0.1833	0.02	0.0242	0.0295	0.4134	0.0095	0.501	0.9792	0.0283	0	2.5312
-40.4025	6.285	0.0716	0.5167	0.0161	0.019	0.0277	0.4134	0.0115	0.5313	0.9939	0.027	0	2.0422
-38.3591	6.2628	0.043	0.2333	0.0164	0.0223	0.0555	0.411	0.0141	0.4699	0.9901	0.0295	0	2.5273
-38.3185	6.5571	0.0267	0.0667	0.0225	0.0181	0.045	0.413	0.0128	0.3208	0.9697	0.0921	0	2.2811
-37.3754	8.258	0.0968	0.75	0.0235	0.0188	0.0534	0.4122	0.0171	0.5072	0.9862	0.0241	0	2.4793
-38.2881	5.5956	0.0275	0.1	0.0135	0.0172	0.056	0.4136	0.013	0.6326	0.9973	0.0163	0	2.1456
-38.0058	6.0051	0.0488	0.2333	0.0167	0.0199	0.0436	0.4127	0.0128	0.4703	0.994	0.0296	0	2.2985
-36.9427	5.9943	0.0465	0.2833	0.0165	0.0241	0.0474	0.4121	0.0136	0.7458	0.9963	0.0073	0	2.5935
-38.1337	6.6053	0.055	0.3833	0.0202	0.0235	0.0552	0.4159	0.014	0.6949	0.9945	0.0137	0	2.7441
-39.648	8.1496	0.1742	1.5667	0.0148	0.0179	0.0524	0.4123	0.0129	0.5076	0.9904	0.0255	0	2.1901
-37.9003	4.7623	0.0182	0.0667	0.0199	0.0218	0.0604	0.4157	0.012	0.519	0.9913	0.0311	0	2.6384
-39.2337	7.0408	0.0972	0.4667	0.0185	0.0182	0.0598	0.4136	0.012	0.4102	0.9819	0.0411	0	2.3813
-38.0737	7.5093	0.1041	0.7833	0.0241	0.0192	0.0591	0.4129	0.0152	0.4255	0.9693	0.0534	0	2.5641
-39.0337	6.7432	0.0569	0.3917	0.0194	0.0257	0.0438	0.4149	0.0123	0.546	0.9847	0.0353	0	2.6926
-37.9185	7.0074	0.0569	0.3333	0.023	0.0209	0.0526	0.4137	0.0144	0.4573	0.9842	0.0353	0	2.5908
-38.082	9.6627	0.194	1.6833	0.0145	0.019	0.063	0.4129	0.0207	0.3108	0.9896	0.0561	0	2.324
-37.3636	8.4704	0.1762	1.5667	0.0162	0.0181	0.0639	0.4137	0.0204	0.608	0.9955	0.0136	0	2.3229
-36.9795	8.7057	0.0581	0.4333	0.0157	0.0199	0.0708	0.4148	0.0157	0.1344	0.9848	0.23	0	2.4886
-36.4742	7.8355	0.1382	1.2333	0.0161	0.0207	0.0687	0.4136	0.0191	0.5234	0.9927	0.0242	0	2.5478
-36.4003	7.5806	0.0724	0.5417	0.0162	0.015	0.0702	0.4135	0.0176	0.5637	0.9947	0.0202	0	2.2149
-37.2058	5.9238	0.0585	0.3833	0.0222	0.031	0.0578	0.4135	0.0151	0.5009	0.9713	0.0897	0	3.1808
-36.1138	6.6329	0.0523	0.3833	0.0184	0.0232	0.0826	0.4126	0.0166	0.3792	0.9686	0.0629	0	2.8691
-37.9017	7.8834	0.1874	1.7	0.0155	0.0252	0.0518	0.4137	0.0182	0.4501	0.9698	0.0518	0	2.6295
-36.799	7.0372	0.0701	0.375	0.0198	0.0219	0.0496	0.4135	0.0135	0.4614	0.9677	0.0614	0	2.5467
-37.3197	7.3265	0.091	0.7333	0.0194	0.0239	0.0412	0.4118	0.0152	0.3613	0.9839	0.0549	0	2.6074
-37.8317	8.6534	0.1208	1.25	0.0258	0.0235	0.0734	0.4134	0.0216	0.4019	0.968	0.0582	0	3.0074
-37.8197	6.5182	0.0527	0.25	0.0177	0.0202	0.0555	0.4128	0.0123	0.5249	0.9859	0.0368	0	2.4239
-37.382	6.4709	0.0414	0.2667	0.0221	0.0212	0.0484	0.412	0.0138	0.5222	0.9854	0.0311	0	2.5381
-38.3005	6.1935	0.0561	0.35	0.0195	0.0172	0.0475	0.4147	0.0128	0.3368	0.9837	0.0696	0	2.2176
-39.4194	8.6468	0.0828	0.5167	0.0177	0.0189	0.0595	0.4126	0.0122	0.4667	0.9852	0.031	0	2.4266
-39.2194	5.8002	0.029	0.1167	0.0247	0.0228	0.0417	0.414	0.0097	0.5061	0.9888	0.0369	0	2.6249
-39.8488	5.4854	0.0616	0.2333	0.0225	0.0226	0.0472	0.413	0.0104	0.3935	0.9831	0.0565	0	2.6229
-39.9003	6.2034	0.0654	0.4	0.0237	0.0201	0.0466	0.4128	0.0101	0.4093	0.9772	0.0581	0	2.5273
-40.5719	6.4678	0.0434	0.225	0.0127	0.0181	0.0158	0.4119	0.0087	0.3752	0.9802	0.0582	0	1.772
-40.7719	8.8969	0.0461	0.2	0.0172	0.017	0.0296	0.4131	0.0087	0.4504	0.9873	0.0398	0	1.959
-41.4256	5.7486	0.0832	0.3833	0.0204	0.0183	0.0352	0.4143	0.008	0.4715	0.9757	0.0368	0	2.1692
-40.6591	9.4448	0.108	0.7667	0.0188	0.0186	0.0377	0.4127	0.0118	0.6074	0.9894	0.0149	0	2.2025
-40.8356	12.0305	0.055	0.2333	0.0156	0.0206	0.0309	0.4124	0.0102	0.3944	0.9772	0.0426	0	2.1425
-39.851	5.1774	0.0178	0.0333	0.016	0.0232	0.0396	0.4133	0.0092	0.453	0.986	0.0339	0	2.4038
-39.851	5.693	0.0379	0.1667	0.0172	0.0212	0.034	0.4156	0.0103	0.6052	0.9444	0.061	0	2.2404
-40.5976	7.0532	0.0743	0.3833	0.0212	0.0223	0.0397	0.4131	0.0103	0.5511	0.9765	0.0381	0	2.5161
-40.2003	7.5535	0.0786	0.4	0.0272	0.016	0.033	0.4134	0.0115	0.4989	0.9875	0.0413	0	2.1994
-38.851	9.2828	0.122	1.125	0.0151	0.0193	0.0974	0.4132	0.0194	0.5893	0.9927	0.0175	0	2.6345
-35.0785	11.3902	0.2435	2.175	0.0182	0.0156	0.0905	0.4121	0.0288	0.4155	0.9854	0.0488	0	2.3624
-34.5161	9.4231	0.1324	1.3	0.0172	0.0201	0.0827	0.4111	0.0294	0.4916	0.9929	0.0269	0	2.5997
-37.3795	7.5933	0.0732	0.5667	0.0153	0.0271	0.0703	0.4143	0.0172	0.5561	0.9904	0.0201	0	2.9179
-38.9653	8.5165	0.1324	1.2583	0.0191	0.0223	0.0427	0.4139	0.0174	0.6481	0.9943	0.0124	0	2.5099
-39.6478	5.6639	0.0465	0.25	0.0158	0.0154	0.0454	0.4127	0.0125	0.6315	0.9932	0.011	0	1.9872
-40.265	7.3174	0.0643	0.45	0.0183	0.0193	0.0352	0.4107	0.0118	0.7601	0.9973	0.0086	0	2.2083
-40.5998	6.4282	0.0368	0.1667	0.0133	0.0194	0.0298	0.413	0.0099	0.5307	0.9872	0.0283	0	2.0163
-40.9985	5.7461	0.0519	0.2333	0.0218	0.0183	0.0491	0.4122	0.0099	0.5046	0.9946	0.0188	0	2.3933
-40.5982	13.28	0.0345	0.1333	0.0213	0.0191	0.0339	0.4159	0.012	0.0948	0.9926	0.425	0	2.2544
-40.6066	8.7212	0.1069	0.7083	0.0107	0.0179	0.0506	0.4135	0.0131	0.6233	0.9925	0.0124	0	2.0503
-39.3552	6.5939	0.0465	0.2333	0.0178	0.0143	0.033	0.413	0.0116	0.5403	0.9942	0.0215	0	1.8409
-40.0073	8.2048	0.0588	0.3833	0.02	0.0176	0.0502	0.4151	0.0116	0.102	0.979	0.3252	0	2.2857
-40.1478	7.0218	0.0592	0.3	0.0264	0.02	0.0484	0.4121	0.0107	0.2537	0.9908	0.0889	0	2.5474
-39.9317	7.0193	0.108	0.7	0.0248	0.0154	0.0395	0.4129	0.0118	0.5139	0.9894	0.0255	0	2.1568
-38.1588	6.5602	0.0619	0.4167	0.0228	0.0225	0.0494	0.4144	0.0139	0.4657	0.9707	0.0396	0	2.6531
-37.3411	5.7928	0.0356	0.0667	0.0194	0.0186	0.0588	0.4131	0.013	0.6263	0.9807	0.0326	0	2.4514
-38.2337	7.3875	0.0697	0.4917	0.0163	0.0205	0.06	0.4125	0.0149	0.518	0.9723	0.0338	0	2.4793
-38.6317	6.2535	0.0507	0.3083	0.0252	0.0188	0.0571	0.413	0.0119	0.2416	0.9831	0.1259	0	2.5672
-38.2256	7.4438	0.1316	1.025	0.0176	0.0192	0.0656	0.4124	0.015	0.3989	0.9802	0.0534	0	2.4181
-35.3814	7.8387	0.0956	0.7167	0.0262	0.0229	0.0621	0.4137	0.0153	0.4279	0.9757	0.0412	0	2.8312
-36.8005	6.6552	0.1087	0.65	0.0204	0.0238	0.0586	0.4105	0.0155	0.5468	0.9706	0.0383	0	2.705
-37.9256	6.6436	0.0871	0.5667	0.0172	0.0229	0.0614	0.4131	0.0138	0.4557	0.9673	0.0566	0	2.6485
-37.299	7.2385	0.065	0.35	0.0164	0.0309	0.0727	0.4126	0.0128	0.2838	0.8575	0.2717	0	3.1146
-37.7817	7.5508	0.0554	0.35	0.0203	0.0334	0.0822	0.413	0.0129	0.1546	0.7889	0.4335	0	3.4623
-37.3603	7.4256	0.0527	0.325	0.0197	0.0304	0.061	0.4133	0.0126	0.1659	0.6929	0.4417	0	3.0685
-37.282	6.8508	0.029	0.0917	0.0192	0.0375	0.0665	0.4153	0.0114	0.1675	0.82	0.364	0	3.5137
-38.1742	6.4742	0.0759	0.5	0.0243	0.0228	0.0594	0.4147	0.0112	0.2337	0.8421	0.2324	0	2.7515
-37.8779	6.557	0.0658	0.3667	0.0135	0.0207	0.0755	0.4116	0.0114	0.3077	0.9425	0.129	0	2.5788
-37.2448	6.0978	0.043	0.2167	0.019	0.0249	0.0452	0.4138	0.015	0.3402	0.9592	0.0839	0	2.6403
-38.2017	7.2064	0.0592	0.1667	0.0165	0.0336	0.0841	0.4154	0.0132	0.2178	0.877	0.2581	0	3.3446
-38.9636	7.9401	0.0832	0.575	0.019	0.0266	0.0453	0.4144	0.0143	0.4202	0.9807	0.0382	0	2.758
-36.2737	7.8613	0.0674	0.6	0.0151	0.027	0.0886	0.4134	0.0189	0.2837	0.9691	0.0913	0	3.0248
-35.2966	12.0238	0.2408	2.0167	0.0208	0.0239	0.0809	0.4116	0.0306	0.5609	0.9824	0.0368	0	2.9055
-33.4427	9.3266	0.1649	1.55	0.0271	0.0233	0.0856	0.4128	0.0281	0.3034	0.9503	0.0951	0	3.06
-36.1874	8.8569	0.1293	1.1667	0.019	0.0167	0.0723	0.4131	0.0191	0.4997	0.9824	0.0353	0	2.4011
-37.0651	8.0455	0.1212	1.1583	0.0187	0.02	0.0597	0.4137	0.018	0.5155	0.9849	0.0354	0	2.4843
-37.4005	5.5876	0.0561	0.2167	0.0179	0.0275	0.0592	0.4125	0.0118	0.2338	0.8532	0.3331	0	2.8579
-37.882	6.8301	0.1065	0.6	0.0143	0.0336	0.0321	0.4134	0.0112	0.1605	0.7524	0.3917	0	2.878
-37.5314	10.1204	0.0612	0.3333	0.0154	0.0194	0.0365	0.4134	0.0135	0.0904	0.9395	0.4111	0	2.0674
-38.0038	6.3648	0.0538	0.25	0.0128	0.0291	0.049	0.4135	0.0127	0.2317	0.9229	0.2701	0	2.7367
-36.9795	5.6586	0.0345	0.25	0.0178	0.0297	0.0363	0.4133	0.0136	0.3584	0.9445	0.103	0	2.837
-38.0893	6.571	0.0887	0.4333	0.0224	0.0239	0.0523	0.4106	0.013	0.4123	0.9485	0.0895	0	2.7654
-37.1882	5.2924	0.0507	0.2333	0.018	0.0227	0.0351	0.4136	0.0117	0.2701	0.8952	0.2294	0	2.3566
-37.7999	6.1101	0.041	0.15	0.0206	0.0236	0.0487	0.4126	0.0108	0.2184	0.8914	0.2972	0	2.6121
-37.2209	8.575	0.0403	0.2167	0.0269	0.0235	0.0355	0.4126	0.0126	0.2405	0.8866	0.2141	0	2.6849
-38.1161	6.3856	0.0616	0.3167	0.0274	0.0405	0.0769	0.4146	0.0122	0.1567	0.8238	0.3327	0	4.0387
-38.8448	5.7668	0.0604	0.25	0.0194	0.0231	0.071	0.4139	0.0111	0.2675	0.9528	0.1052	0	2.7716
-37.6244	6.4487	0.0639	0.4	0.0192	0.0166	0.057	0.4123	0.011	0.3111	0.9063	0.1265	0	2.2671
-37.2408	8.009	0.0585	0.2667	0.0163	0.0162	0.0441	0.4129	0.0118	0.2461	0.8718	0.2489	0	2.017
-37.8231	5.9377	0.055	0.3167	0.0151	0.0227	0.0498	0.4125	0.0124	0.2683	0.9232	0.2182	0	2.4065
-38.2754	6.9447	0.0794	0.425	0.0259	0.0325	0.0619	0.4142	0.0121	0.2345	0.8964	0.2182	0	3.4336
-37.4817	6.2094	0.055	0.325	0.0291	0.0208	0.0575	0.4128	0.0132	0.2731	0.9348	0.1536	0	2.794
-37.7742	6.7506	0.0995	0.7333	0.0181	0.0215	0.0653	0.4117	0.0137	0.4248	0.9746	0.068	0	2.6043
-38.9017	6.2548	0.0747	0.475	0.022	0.0354	0.0636	0.4128	0.0121	0.2384	0.9185	0.2078	0	3.4379
-38.4058	6.3202	0.0441	0.175	0.0225	0.0324	0.0637	0.4125	0.0112	0.2973	0.9509	0.1092	0	3.3744
-37.2058	5.5161	0.0345	0.1833	0.0282	0.0222	0.0811	0.4136	0.0124	0.3728	0.9615	0.0731	0	3.0809
-38.0058	7.288	0.0701	0.2833	0.0153	0.036	0.0838	0.4127	0.0125	0.1831	0.9066	0.2074	0	3.5257
-38.3588	6.5872	0.0538	0.1833	0.0226	0.0186	0.0643	0.4139	0.0121	0.322	0.978	0.0839	0	2.5467
-37.382	7.9327	0.1192	0.85	0.0207	0.0334	0.0806	0.4121	0.0154	0.2537	0.8911	0.2325	0	3.4584
-37.3603	6.3367	0.0604	0.4	0.0217	0.0358	0.0655	0.4128	0.0136	0.1857	0.8402	0.3851	0	3.4607
-37.982	5.8215	0.0708	0.25	0.0172	0.0192	0.046	0.4127	0.0121	0.411	0.9636	0.0517	0	2.2857
-37.65	6.1914	0.0577	0.3667	0.0136	0.0256	0.0575	0.4119	0.0115	0.2678	0.9423	0.1199	0	2.6651
-37.5365	8.1107	0.0852	0.5417	0.0229	0.0219	0.0494	0.412	0.0138	0.1451	0.8791	0.4565	0	2.5579
-37.1244	7.5002	0.0979	0.6583	0.0188	0.0212	0.0931	0.4141	0.0136	0.3	0.9462	0.1291	0	2.8238
-36.7603	6.2938	0.0356	0.1	0.0164	0.0206	0.0434	0.4135	0.0125	0.4665	0.9472	0.0952	0	2.3237
-37.9427	8.2541	0.067	0.4833	0.0134	0.0287	0.073	0.4138	0.0126	0.2012	0.9119	0.2333	0	2.9412
-35.2427	8.2744	0.0484	0.25	0.0189	0.0284	0.0796	0.4133	0.0121	0.1163	0.6029	0.6237	0	3.204
-36.5096	7.1073	0.0678	0.4167	0.0315	0.0513	0.0908	0.4143	0.0131	0.054	0.7469	0.5805	0	4.6144
-37.2411	7.7207	0.0724	0.4917	0.0222	0.0191	0.0541	0.4121	0.0144	0.3148	0.9549	0.0821	0	2.4816
-34.7463	8.7186	0.079	0.6167	0.0169	0.0439	0.1129	0.4131	0.0195	0.1355	0.6666	0.5819	0	4.1665
-35.4779	8.4563	0.0883	0.4833	0.0147	0.039	0.074	0.4139	0.016	0.1605	0.7257	0.6883	0	3.5474
-35.2278	8.0924	0.0689	0.3833	0.0271	0.028	0.0572	0.4124	0.0131	0.1437	0.6904	0.4275	0	3.1707
-36.4815	8.2214	0.1642	1.2833	0.0172	0.0309	0.0632	0.4131	0.0144	0.1834	0.9041	0.241	0	3.1324
-36.49	6.9854	0.0708	0.3917	0.0172	0.0252	0.0334	0.4112	0.0132	0.2568	0.8602	0.2144	0	2.4847
-36.0651	9.6021	0.0399	0.2333	0.0197	0.0183	0.0691	0.4145	0.0171	0.3338	0.9385	0.0895	0	2.511
-34.1759	7.4179	0.024	0.1167	0.0194	0.023	0.0636	0.4137	0.0167	0.3416	0.9515	0.0628	0	2.741
-34.7427	5.82	0.0337	0.15	0.0205	0.0281	0.0595	0.4128	0.0152	0.2418	0.828	0.3028	0	3.0108
-35.6427	8.1127	0.1038	0.8667	0.0224	0.0217	0.0522	0.4117	0.0179	0.2293	0.8512	0.3087	0	2.6113
-35.2408	10.5299	0.1312	1.0833	0.0152	0.0173	0.0666	0.4137	0.0197	0.2562	0.9626	0.1063	0	2.2718
-36.36	6.2657	0.0666	0.4333	0.0132	0.0238	0.0696	0.4116	0.0138	0.3009	0.9333	0.1335	0	2.6384
-35.008	6.0556	0.0236	0.0833	0.0225	0.0266	0.0561	0.4144	0.015	0.2429	0.9383	0.1178	0	2.9721
-37.3038	6.0218	0.0685	0.3667	0.0261	0.0465	0.0638	0.4114	0.0119	0.1333	0.728	0.5083	0	4.072
-36.5408	6.1623	0.0352	0.1333	0.0169	0.0187	0.0444	0.4129	0.0123	0.2133	0.8795	0.2625	0	2.1897
-37.2643	6.4918	0.0596	0.3833	0.0186	0.0181	0.0261	0.4121	0.0125	0.4278	0.9546	0.0933	0	2.0263
-37.4505	13.6192	0.1088	0.8083	0.0144	0.029	0.0467	0.4137	0.0159	0.134	0.8644	0.3135	0	2.7739
-36.8324	7.0134	0.0991	0.75	0.0192	0.0284	0.0858	0.4121	0.0133	0.1948	0.8304	0.2966	0	3.216
-37.0121	7.641	0.1429	1.15	0.0236	0.0495	0.0988	0.4139	0.0149	0.1262	0.6138	0.476	0	4.518
-36.2111	6.0744	0.0604	0.35	0.0182	0.021	0.0756	0.4122	0.0123	0.149	0.8201	0.3832	0	2.6779
-36.3324	8.8339	0.0662	0.45	0.0175	0.0194	0.0674	0.4126	0.0149	0.2472	0.8348	0.221	0	2.5021
-37.79	7.9051	0.0825	0.4667	0.0145	0.0242	0.0482	0.4126	0.0106	0.1487	0.8114	0.3669	0	2.5234
-36.1427	6.7169	0.0472	0.15	0.0254	0.0426	0.077	0.4132	0.0116	0.123	0.5337	0.5205	0	4.0778
-37.1324	6.8929	0.0801	0.4583	0.0267	0.0469	0.0801	0.4137	0.0119	0.1399	0.6076	0.6654	0	4.3728
-38.1266	8.2993	0.1084	0.725	0.0145	0.0246	0.054	0.4116	0.0116	0.2828	0.9276	0.146	0	2.59
-36.082	5.2358	0.0225	0.0667	0.0184	0.0364	0.0549	0.4123	0.0127	0.1557	0.7729	0.3129	0	3.3856
-37.1427	9.0121	0.0825	0.45	0.0331	0.0227	0.0512	0.4131	0.0131	0.1568	0.8129	0.4412	0	2.8858
-35.3038	5.2686	0.0465	0.2167	0.0331	0.0429	0.0695	0.4122	0.0116	0.116	0.6151	0.7321	0	4.2052
-35.8153	8.0421	0.0759	0.4333	0.023	0.0321	0.0999	0.4136	0.0138	0.1737	0.7556	0.4416	0	3.6365
-37.2548	6.2313	0.0538	0.2167	0.0241	0.026	0.0478	0.413	0.0111	0.1658	0.794	0.3991	0	2.8227
-36.8365	7.3871	0.0794	0.55	0.0207	0.042	0.1033	0.4118	0.0141	0.1456	0.5214	0.6929	0	4.1494
-37.3427	7.7426	0.1258	0.9	0.0239	0.0299	0.0439	0.4118	0.0133	0.0712	0.7391	0.5401	0	3.031
-37.2266	6.9265	0.0937	0.5333	0.0152	0.0336	0.0763	0.4129	0.0133	0.1775	0.7949	0.3317	0	3.3349
-36.7438	6.573	0.0631	0.3583	0.0221	0.0274	0.0572	0.4135	0.0105	0.1909	0.665	0.3462	0	3.0058
-35.4244	7.6383	0.0596	0.2667	0.0223	0.0222	0.0509	0.4114	0.0118	0.1539	0.4955	0.4166	0	2.6655
-36.1427	17.3516	0.0437	0.2667	0.022	0.0388	0.0611	0.4121	0.0199	0.0697	0.721	0.1133	0	3.5664
-36.5966	6.9563	0.0654	0.35	0.0243	0.039	0.0693	0.4119	0.0106	0.0986	0.5368	0.7498	0	3.7395
-36.6324	6.1836	0.0519	0.2833	0.0261	0.0319	0.0675	0.4135	0.0107	0.1294	0.5386	0.6283	0	3.4661
-34.2908	5.8435	0.0561	0.35	0.0158	0.0291	0.0592	0.4113	0.0129	0.1528	0.702	0.4084	0	2.8819
-35.6266	5.946	0.0465	0.3083	0.0324	0.0695	0.1045	0.4131	0.0111	0.0934	0.4892	0.7312	0	5.8831
-36.7493	6.9057	0.0639	0.3167	0.0334	0.0634	0.0819	0.4117	0.0114	0.058	0.6315	0.0077	0	5.2683
-36.499	6.8103	0.0205	0.1083	0.0254	0.0277	0.0662	0.4117	0.0107	0.2058	0.7793	0.3673	0	3.1711
-36.1966	8.8042	0.0627	0.4	0.0204	0.028	0.0525	0.4129	0.0144	0.0881	0.6405	0.4889	0	2.9005
-37.2045	10.2951	0.0697	0.45	0.026	0.0232	0.0515	0.4134	0.0131	0.1166	0.8	0.4305	0	2.7836
-36.3493	6.1528	0.0325	0.2	0.0174	0.0193	0.0356	0.4138	0.0115	0.2582	0.7974	0.257	0	2.1421
-36.3093	9.1798	0.06	0.3333	0.023	0.0227	0.0316	0.4131	0.0147	0.1821	0.7078	0.3879	0	2.477
-36.6408	7.2541	0.0821	0.5917	0.0193	0.0292	0.074	0.412	0.0143	0.1776	0.689	0.3817	0	3.0875
-36.6174	9.1752	0.175	1.5917	0.0144	0.0326	0.0939	0.4142	0.0146	0.125	0.4033	0.7149	0	3.3848
-34.9439	6.6288	0.0414	0.2667	0.0196	0.0204	0.0619	0.4124	0.0155	0.2194	0.8036	0.3077	0	2.5366
-36.4847	8.3541	0.1099	0.7667	0.0316	0.0778	0.1058	0.4141	0.0138	0.0622	0.5143	0.0064	0	6.1955
-36.5111	6.7494	0.0604	0.375	0.0191	0.0247	0.0679	0.4134	0.0125	0.1524	0.6611	0.4293	0	2.8037
-38.0772	7.6372	0.1181	0.9833	0.0223	0.0225	0.0361	0.4127	0.0138	0.1633	0.7752	0.4009	0	2.4723
-37.1448	8.8228	0.1572	1.5667	0.0263	0.0644	0.1556	0.4123	0.0177	0.1327	0.4718	0.688	0	5.8901
-35.9427	6.8025	0.0472	0.2833	0.0156	0.0424	0.044	0.4123	0.0115	0.0668	0.4513	0.0104	0	3.4576
-36.5609	5.7055	0.043	0.2333	0.0269	0.0327	0.0626	0.4117	0.0114	0.0846	0.5634	0.4732	0	3.4336
-37.2548	6.9025	0.0604	0.2833	0.024	0.0283	0.0681	0.4122	0.0103	0.1602	0.7131	0.4157	0	3.216
-37.0153	8.0479	0.1216	1.05	0.0285	0.0336	0.0845	0.4133	0.0139	0.1058	0.4778	0.0125	0	3.6647
-37.4779	6.8327	0.0848	0.65	0.0204	0.0232	0.0567	0.4131	0.0128	0.1399	0.7079	0.4305	0	2.6101
-36.4499	6.4902	0.0581	0.4833	0.0209	0.0277	0.0583	0.4124	0.0133	0.1608	0.5722	0.462	0	2.9597
-37.5138	7.4954	0.0697	0.4333	0.0178	0.0255	0.0685	0.4137	0.0134	0.148	0.7833	0.4005	0	2.758
-37.0779	7.7845	0.1034	0.7833	0.0284	0.0649	0.1057	0.4144	0.0137	0.0681	0.512	0.651	0	5.5219
-36.9807	6.7067	0.0499	0.2	0.0137	0.027	0.0479	0.4118	0.0128	0.2248	0.7742	0.32	0	2.6431
-36.85	6.8065	0.0577	0.35	0.0249	0.0328	0.046	0.4137	0.0144	0.227	0.8488	0.281	0	3.2516
-37.2999	7.2563	0.0662	0.4	0.0234	0.0466	0.0978	0.4134	0.013	0.1342	0.5946	0.6332	0	4.3798
-37.8396	7.0945	0.0728	0.5167	0.0185	0.0247	0.04	0.4121	0.0134	0.2891	0.8526	0.2252	0	2.5834
-37.982	6.8446	0.0561	0.2333	0.0244	0.0216	0.0337	0.4137	0.0125	0.2743	0.9488	0.17	0	2.4677
-36.7616	7.861	0.0573	0.4167	0.0216	0.0204	0.0633	0.412	0.0158	0.205	0.9257	0.1754	0	2.5014
-38.1505	7.8851	0.1638	1.3	0.0189	0.0279	0.0491	0.4111	0.0119	0.2175	0.8373	0.3681	0	2.8126
-37.499	5.9306	0.048	0.2667	0.0163	0.0228	0.0601	0.4123	0.0102	0.2613	0.8791	0.2487	0	2.5761
-36.3365	6.5503	0.0705	0.5167	0.0245	0.038	0.0457	0.4125	0.0146	0.0588	0.7627	0.7057	0	3.4866
-37.4651	8.2563	0.1274	0.9333	0.0228	0.0256	0.056	0.4132	0.0141	0.2048	0.8822	0.2251	0	2.9311
-36.8153	6.0975	0.0705	0.425	0.0286	0.0339	0.041	0.4123	0.0115	0.1571	0.7038	0.5627	0	3.3097
-36.7463	6.584	0.0619	0.3167	0.0151	0.02	0.0429	0.4131	0.0134	0.2789	0.9116	0.1911	0	2.2315
-36.0505	5.3145	0.017	0.0833	0.0228	0.0228	0.0488	0.4118	0.0126	0.3349	0.9337	0.1224	0	2.6283
-35.2684	8.9821	0.1367	1.025	0.0167	0.0193	0.0533	0.4114	0.0258	0.284	0.9189	0.1268	0	2.3058
-34.5174	7.608	0.1816	1.1417	0.0193	0.0196	0.0758	0.4126	0.0218	0.2074	0.8406	0.271	0	2.5486
-36.2396	7.4345	0.0724	0.5917	0.0118	0.0266	0.0502	0.4139	0.0158	0.2684	0.9228	0.1509	0	2.5885
-36.7603	6.3905	0.0871	0.5583	0.0209	0.0231	0.0532	0.4123	0.0142	0.3011	0.9434	0.1315	0	2.6628
-37.9817	8.3735	0.1297	0.8333	0.0173	0.0181	0.0409	0.4123	0.0126	0.3016	0.9139	0.1729	0	2.1692
-37.9643	7.1182	0.0956	0.7	0.0155	0.0235	0.0663	0.413	0.0138	0.3302	0.945	0.1135	0	2.6601
-37.89	8.6582	0.1479	1.1083	0.0202	0.021	0.0423	0.4112	0.0143	0.2738	0.9111	0.1637	0	2.405
-35.9684	7.6464	0.0774	0.5167	0.0137	0.0275	0.057	0.4119	0.0163	0.2286	0.8911	0.2143	0	2.7619
-37.4603	6.38	0.0724	0.375	0.0236	0.0235	0.0579	0.4115	0.0132	0.2429	0.9246	0.1325	0	2.8266
-37.5254	8.2474	0.1301	1.0917	0.0211	0.0181	0.04	0.4124	0.0133	0.2798	0.9052	0.1729	0	2.2609
-36.2396	7.6652	0.0639	0.5	0.0188	0.0196	0.0392	0.4123	0.0157	0.3283	0.9403	0.1639	0	2.2315
-36.3795	7.7409	0.1192	0.9833	0.0208	0.0206	0.0405	0.4138	0.0138	0.2371	0.8802	0.2769	0	2.4278
-36.1499	5.6302	0.0379	0.1167	0.0193	0.026	0.0497	0.4145	0.0106	0.1323	0.6522	0.4074	0	2.7406
-35.9137	5.8533	0.0376	0.1333	0.0177	0.0229	0.0579	0.4145	0.0118	0.2323	0.6635	0.3663	0	2.6403
-36.0137	5.6527	0.0267	0.05	0.0183	0.0166	0.0564	0.4125	0.0102	0.1914	0.7828	0.4097	0	2.2513
-35.7427	7.8783	0.0964	0.7	0.0181	0.0254	0.0582	0.4117	0.0159	0.315	0.8826	0.2371	0	2.7545
-37.6999	7.5971	0.1955	1.8167	0.0205	0.0267	0.0897	0.4124	0.0136	0.3229	0.8575	0.2372	0	3.1719
-35.4096	8.7263	0.0887	0.6917	0.0167	0.0273	0.064	0.4126	0.0163	0.1549	0.7934	0.352	0	2.8877
-33.8221	7.8261	0.0898	0.6833	0.0236	0.0268	0.0936	0.4137	0.0179	0.2357	0.8501	0.2579	0	3.3186
-34.1714	7.8851	0.1119	0.7917	0.021	0.0221	0.0643	0.4136	0.0175	0.1926	0.7962	0.3455	0	2.7236
-34.612	7.126	0.0627	0.3917	0.0208	0.0256	0.0729	0.4135	0.0167	0.33	0.9243	0.1071	0	3.0105
-36.2093	8.3776	0.1812	1.6083	0.0205	0.0239	0.0543	0.4117	0.0184	0.1681	0.8046	0.3256	0	2.6705
-34.8953	8.6309	0.0983	0.8167	0.0129	0.0197	0.048	0.4138	0.0172	0.2321	0.7963	0.262	0	2.2075
-34.7123	9.1845	0.1506	1.3667	0.0251	0.0207	0.0635	0.4135	0.0182	0.309	0.7615	0.2533	0	2.7584
-34.0137	6.5653	0.0484	0.2667	0.0181	0.0294	0.0765	0.414	0.0161	0.2089	0.7274	0.4931	0	3.1808
-33.0424	8.5521	0.0588	0.3833	0.0192	0.0243	0.0624	0.4105	0.0156	0.1015	0.6105	0.5212	0	2.7813
-34.5759	7.789	0.0894	0.7	0.0269	0.019	0.0692	0.4137	0.0164	0.3513	0.8854	0.1847	0	2.7317
-35.7767	8.879	0.1723	1.35	0.0248	0.0274	0.0707	0.4105	0.0148	0.2058	0.7066	0.3836	0	3.175
-34.9221	6.4607	0.0453	0.2167	0.0213	0.0295	0.0569	0.4117	0.0146	0.2247	0.8381	0.3086	0	3.0705
-35.4548	18.1503	0.0643	0.5	0.0229	0.0241	0.0485	0.4129	0.0245	0.268	0.86	0.2249	0	2.7278
-34.6096	7.7413	0.1506	1.3333	0.0199	0.0414	0.0584	0.4118	0.0174	0.1846	0.7134	0.3257	0	3.7476
-35.2759	6.2038	0.077	0.5333	0.0191	0.0245	0.0695	0.4137	0.0162	0.2941	0.8717	0.1975	0	2.8761
-36.6153	6.6053	0.041	0.1667	0.0206	0.0251	0.0424	0.4104	0.0121	0.2351	0.8485	0.2625	0	2.6671
-37.4499	7.9769	0.122	0.9	0.0166	0.0186	0.0493	0.4128	0.0139	0.2574	0.8453	0.2406	0	2.2718
-38.5882	7.2085	0.1216	1.125	0.0231	0.0291	0.0701	0.413	0.012	0.2238	0.7869	0.3322	0	3.1638
-37.4101	7.0316	0.0894	0.55	0.0178	0.0211	0.0354	0.4139	0.0114	0.2406	0.8529	0.2565	0	2.2787
-36.2684	5.8811	0.0468	0.2167	0.0136	0.0186	0.0602	0.415	0.0128	0.3349	0.8818	0.211	0	2.2687
-35.9153	7.5239	0.0484	0.2833	0.0276	0.0231	0.0505	0.413	0.0136	0.2695	0.8543	0.2847	0	2.8409
-37.2505	7.0196	0.041	0.1167	0.0235	0.0259	0.0601	0.4137	0.0113	0.2585	0.8621	0.3022	0	2.9698
-38.3426	6.6427	0.0643	0.3167	0.0219	0.0204	0.0388	0.413	0.0109	0.2472	0.9271	0.1786	0	2.3492
-37.499	6.0601	0.0511	0.2167	0.0262	0.0271	0.045	0.4132	0.0115	0.3434	0.886	0.1591	0	2.9876
-37.3817	8.6203	0.1533	1.2833	0.016	0.0185	0.0546	0.4136	0.0187	0.2073	0.8855	0.2248	0	2.2679
-37.5426	8.4931	0.1355	1.0917	0.0182	0.0356	0.0461	0.4146	0.016	0.2191	0.7916	0.3659	0	3.2191
-37.4197	6.5642	0.0468	0.2333	0.0156	0.0208	0.0396	0.4121	0.0129	0.3215	0.9281	0.1818	0	2.2094
-36.6874	7.0471	0.0554	0.3167	0.0204	0.0554	0.1085	0.4126	0.0146	0.1574	0.6642	0.632	0	4.7034
-36.7807	6.0265	0.036	0.1	0.0238	0.029	0.0562	0.4134	0.0107	0.183	0.7909	0.4153	0	3.1169
-36.6742	6.2077	0.0356	0.2333	0.0195	0.0221	0.0307	0.4113	0.0126	0.1673	0.8997	0.3271	0	2.3291
-36.2038	6.3683	0.0248	0.1	0.0171	0.0192	0.05	0.4136	0.0108	0.223	0.858	0.2403	0	2.2787
-38.512	10.5421	0.0801	0.5333	0.0248	0.0218	0.0398	0.4134	0.0123	0.264	0.8727	0.1785	0	2.5799
-38.4005	7.4894	0.0685	0.5	0.022	0.0148	0.0315	0.4127	0.0128	0.3089	0.942	0.1334	0	1.9764
-38.4314	6.217	0.0496	0.2167	0.0219	0.0193	0.0504	0.4126	0.0107	0.4292	0.9573	0.0548	0	2.4456
-37.312	7.1412	0.0449	0.1833	0.0203	0.0296	0.0765	0.4135	0.0121	0.2361	0.8762	0.2329	0	3.2818
-38.0038	6.263	0.0538	0.15	0.0177	0.0239	0.0431	0.4127	0.0111	0.3795	0.9181	0.129	0	2.5014
-38.3817	5.8365	0.0383	0.2333	0.0194	0.0168	0.0409	0.4115	0.0106	0.3738	0.9161	0.12	0	2.1076
-39.112	5.2467	0.0519	0.15	0.0165	0.0164	0.033	0.4112	0.0079	0.1923	0.889	0.1966	0	1.9423
-38.9475	9.2345	0.0321	0.1833	0.0178	0.0245	0.0212	0.4113	0.0112	0.4639	0.9624	0.0697	0	2.3829
-38.0475	8.6842	0.0554	0.3333	0.0146	0.031	0.0692	0.4123	0.013	0.1996	0.8735	0.3138	0	3.1239
-38.3411	10.026	0.0643	0.4167	0.0202	0.0193	0.0377	0.412	0.0125	0.3312	0.9573	0.082	0	2.2304
-37.8603	6.099	0.0616	0.25	0.0212	0.0236	0.0405	0.4124	0.0111	0.3899	0.9264	0.1462	0	2.5823
-37.9005	4.8463	0.0221	0.1	0.0223	0.0313	0.0529	0.4138	0.0103	0.2284	0.8745	0.282	0	3.1363
-37.9197	7.391	0.048	0.1667	0.0249	0.0275	0.0538	0.4118	0.0111	0.2759	0.8611	0.2292	0	3.0252
-37.1426	6.729	0.0616	0.3333	0.0196	0.0243	0.0675	0.4128	0.0123	0.3139	0.9169	0.1386	0	2.8571
-36.7999	5.5566	0.0271	0.1	0.0183	0.0205	0.0514	0.4117	0.0108	0.3347	0.939	0.1032	0	2.4696
-37.2772	8.5593	0.0763	0.5583	0.0177	0.0191	0.0495	0.4135	0.0121	0.1541	0.8834	0.3325	0	2.3117
-38.2038	7.0663	0.0867	0.6167	0.0146	0.0255	0.0444	0.4135	0.012	0.3548	0.9184	0.0969	0	2.5215
-37.75	6.5647	0.0496	0.2833	0.0178	0.0244	0.0334	0.4119	0.0106	0.2715	0.8375	0.2537	0	2.4104
-38.5603	7.1016	0.0832	0.5417	0.0148	0.029	0.0381	0.413	0.0115	0.4004	0.9513	0.0952	0	2.7545
-38.7426	7.6243	0.1099	0.8417	0.0188	0.0209	0.0311	0.412	0.0117	0.3409	0.9088	0.17	0	2.2582
-37.6651	8.2628	0.0612	0.2833	0.0234	0.0232	0.0433	0.4118	0.0111	0.3939	0.9245	0.1073	0	2.6756
-38.0742	6.6353	0.0631	0.3167	0.0233	0.0147	0.0563	0.4128	0.0112	0.4044	0.9345	0.0856	0	2.2547
-37.96	6.4116	0.0437	0.2167	0.0248	0.0194	0.0391	0.4133	0.0113	0.4509	0.9622	0.0766	0	2.4305
-38.4684	6.6659	0.096	0.675	0.022	0.021	0.0341	0.4125	0.0117	0.3562	0.9375	0.101	0	2.3976
-39.1058	7.4567	0.0778	0.5833	0.0182	0.0207	0.0455	0.4126	0.0133	0.4656	0.9838	0.0367	0	2.405
-38.1231	6.7532	0.0457	0.2667	0.0141	0.0214	0.0496	0.4119	0.013	0.4533	0.9772	0.031	0	2.3682
-38.5017	5.3155	0.0317	0.1667	0.0132	0.0249	0.0238	0.4136	0.0095	0.2902	0.9324	0.1356	0	2.2764
-38.5427	6.0759	0.0221	0.1167	0.0188	0.0199	0.0342	0.4133	0.0096	0.4299	0.9668	0.0698	0	2.242
-39.5073	7.6323	0.0573	0.3667	0.0209	0.0218	0.0596	0.4129	0.0096	0.4028	0.9401	0.0714	0	2.65
-40.2719	9.0577	0.0372	0.0833	0.0153	0.0233	0.0386	0.4111	0.0084	0.4696	0.9713	0.0487	0	2.4386
-40.5427	5.6951	0.0271	0.05	0.0152	0.0206	0.02	0.4123	0.0078	0.4964	0.9839	0.0296	0	2.0457
-40.2976	6.3929	0.0434	0.2167	0.0169	0.0195	0.0487	0.4134	0.0085	0.2648	0.9749	0.0919	0	2.3105
-39.0161	6.197	0.0445	0.2	0.0198	0.0187	0.0524	0.4136	0.0107	0.3946	0.9703	0.0486	0	2.3391
-38.3448	6.2592	0.0356	0.15	0.0252	0.0209	0.0533	0.4126	0.0121	0.5003	0.9822	0.0228	0	2.6922
-38.4527	6.4414	0.0465	0.2333	0.0204	0.0165	0.0395	0.4136	0.0129	0.538	0.9712	0.0255	0	2.1208
-38.5005	6.615	0.0569	0.3	0.0209	0.0185	0.0381	0.4117	0.0111	0.4884	0.9648	0.0786	0	2.2617
-39.4033	5.4194	0.0201	0.0667	0.0154	0.0219	0.0277	0.4143	0.0102	0.3579	0.9835	0.0768	0	2.1758
-39.5185	5.1828	0.0294	0.1667	0.0166	0.0158	0.0379	0.4113	0.0096	0.491	0.9834	0.0311	0	1.9787
-40.6256	7.9445	0.1142	0.8667	0.0169	0.0179	0.0287	0.4132	0.0116	0.4231	0.9879	0.0354	0	2.0128
-39.4527	6.5169	0.0515	0.2	0.0167	0.0226	0.0257	0.4136	0.0105	0.4172	0.977	0.0426	0	2.2737
-40.8073	7.8715	0.0863	0.5833	0.0168	0.016	0.0424	0.4117	0.0101	0.5643	0.976	0.0228	0	2.0143
-40.7488	5.8276	0.0337	0.1667	0.02	0.0221	0.0344	0.4123	0.0084	0.5342	0.9888	0.0242	0	2.3922
-41.0881	6.9705	0.0604	0.35	0.0206	0.0164	0.0302	0.4136	0.0086	0.6261	0.9935	0.0202	0	2.0368
-40.4977	7.6902	0.0364	0.25	0.0243	0.0188	0.0421	0.4121	0.0109	0.5714	0.9851	0.0175	0	2.3937
-40.0488	5.5458	0.0267	0.2	0.0151	0.0203	0.0293	0.4134	0.01	0.5367	0.9898	0.0202	0	2.1088
-40.2462	6.9504	0.0557	0.4	0.016	0.0203	0.0468	0.4138	0.0111	0.4874	0.9916	0.0228	0	2.3175
-40.7478	9.79	0.0898	0.6417	0.0139	0.0186	0.0509	0.4108	0.0122	0.5253	0.9828	0.0256	0	2.1696
-40.5517	7.9502	0.1049	0.8167	0.0155	0.0167	0.0555	0.4125	0.0129	0.5504	0.9917	0.0162	0	2.1301
-40.7185	7.1741	0.0774	0.65	0.0227	0.0169	0.0341	0.4129	0.0114	0.5164	0.9918	0.0229	0	2.158
-40.4025	7.6986	0.0294	0.2	0.0186	0.021	0.054	0.4132	0.0104	0.5228	0.9868	0.0215	0	2.5335
-41.7488	6.3572	0.0604	0.3167	0.0251	0.0188	0.0345	0.4124	0.0078	0.4666	0.9814	0.0268	0	2.3453
-40.7982	6.5994	0.0321	0.1333	0.0123	0.0175	0.0272	0.4129	0.0095	0.5119	0.942	0.0323	0	1.8254
-40.8025	6.685	0.019	0.0833	0.0168	0.0163	0.0323	0.4125	0.0085	0.5171	0.9861	0.0242	0	1.9319
-41.2985	6.6392	0.0492	0.2	0.0194	0.0196	0.029	0.4133	0.009	0.5496	0.994	0.0229	0	2.1583
-40.5982	5.3611	0.0341	0.1167	0.0204	0.0137	0.0319	0.4133	0.0096	0.4354	0.9841	0.0324	0	1.8626
-40.7493	6.3859	0.0325	0.075	0.0164	0.0214	0.0244	0.4115	0.0085	0.4555	0.9897	0.0269	0	2.1672
-39.9073	8.3389	0.1316	1.1333	0.0219	0.0181	0.0352	0.4119	0.0163	0.5173	0.9847	0.0215	0	2.2698
-39.4427	8.4568	0.0658	0.5167	0.0161	0.0214	0.0511	0.4132	0.0146	0.5836	0.9851	0.0175	0	2.4383
-40.0985	6.8515	0.0565	0.4167	0.0161	0.0177	0.0458	0.4136	0.0123	0.5671	0.9906	0.0215	0	2.1541
-39.5263	6.9812	0.0445	0.1833	0.019	0.022	0.0399	0.4136	0.0123	0.6496	0.9918	0.0136	0	2.4669
-40.3493	5.5455	0.0314	0.15	0.0177	0.0133	0.0305	0.413	0.0089	0.6584	0.9948	0.0149	0	1.7584
-40.4977	5.723	0.0341	0.0833	0.0181	0.023	0.0343	0.4137	0.0091	0.473	0.9884	0.044	0	2.4092
-39.8795	7.1756	0.0248	0.0833	0.0185	0.0187	0.0347	0.4128	0.0095	0.5219	0.9868	0.0311	0	2.1611
-40.6003	6.5499	0.0658	0.3583	0.013	0.0168	0.0276	0.4129	0.0105	0.4297	0.9798	0.0339	0	1.8335
-39.4033	7.4342	0.0457	0.25	0.0171	0.0238	0.0344	0.4133	0.0126	0.4911	0.9857	0.0228	0	2.4661
-40.348	5.8309	0.0317	0.1667	0.0203	0.0155	0.0289	0.4123	0.0091	0.4238	0.9927	0.0352	0	1.9504
-40.7124	6.2375	0.0519	0.1333	0.0202	0.0159	0.034	0.4116	0.0083	0.4463	0.9783	0.0426	0	2.0205
-40.7185	5.7825	0.0213	0.025	0.0174	0.0197	0.0178	0.4126	0.0072	0.4258	0.9821	0.0367	0	2.0081
-40.5719	5.4263	0.036	0.1833	0.0206	0.0264	0.0389	0.4129	0.0078	0.3089	0.9743	0.082	0	2.7062
-40.048	4.2738	0.012	0.0167	0.0249	0.0152	0.031	0.4143	0.0078	0.4671	0.9787	0.0297	0	2.091
-40.7488	4.7768	0.0228	0.05	0.0187	0.0206	0.0302	0.4134	0.0075	0.5308	0.9888	0.0228	0	2.2745
-41.0977	6.2794	0.043	0.2167	0.0174	0.0193	0.0259	0.4123	0.0081	0.6181	0.9942	0.0149	0	2.0972
-40.9003	5.5087	0.0217	0	0.0177	0.0149	0.0282	0.4127	0.0078	0.4703	0.9837	0.0368	0	1.7975
-40.9998	6.8822	0.0352	0.1833	0.0173	0.0186	0.0223	0.4113	0.0084	0.6624	0.9943	0.0175	0	1.9524
-39.9597	5.7065	0.012	0.0333	0.0196	0.0192	0.0327	0.4128	0.0083	0.4791	0.986	0.0255	0	2.2184
-40.4033	4.9491	0.0275	0.05	0.0183	0.0202	0.0251	0.4135	0.0081	0.453	0.9792	0.0296	0	2.1676
-41.0003	5.3876	0.0364	0.2	0.015	0.0195	0.028	0.4146	0.0082	0.4995	0.9797	0.024	0	2.0569
-40.7719	5.9681	0.0267	0.0833	0.022	0.0161	0.0243	0.4136	0.0074	0.5097	0.9844	0.0339	0	1.9795
-40.148	4.5352	0.0093	0.0167	0.0171	0.0175	0.0332	0.4119	0.0075	0.4431	0.9866	0.031	0	2.0136
-40.8317	16.7326	0.0681	0.4167	0.0133	0.0196	0.0163	0.4155	0.0134	0.1989	0.9736	0.3295	0	1.8614
-39.9256	4.8704	0.0124	0.05	0.0245	0.0199	0.0308	0.4128	0.0075	0.4609	0.9834	0.0382	0	2.3461
-40.7795	5.7243	0.043	0.2333	0.0216	0.0219	0.0275	0.4117	0.0077	0.4778	0.9769	0.0411	0	2.3852
-39.7427	5.2115	0.0178	0.0167	0.0224	0.0196	0.0501	0.412	0.0075	0.4049	0.9478	0.0838	0	2.4669
-39.8719	5.1407	0.0221	0.0667	0.0228	0.0239	0.031	0.4134	0.0078	0.4928	0.9767	0.0456	0	2.561
-40.0197	8.2788	0.0693	0.4333	0.0185	0.0201	0.0363	0.4131	0.0109	0.423	0.9405	0.0765	0	2.228
-40.1161	9.1396	0.1417	1.3333	0.0215	0.0197	0.0358	0.4133	0.0144	0.3753	0.9605	0.0564	0	2.3066
-38.5197	7.6179	0.0604	0.3667	0.0201	0.019	0.0621	0.4127	0.0133	0.4355	0.9374	0.0731	0	2.4607
-39.9337	6.5393	0.0786	0.55	0.0153	0.0186	0.0437	0.4123	0.0101	0.5474	0.9706	0.0397	0	2.1618
-38.9976	5.0534	0.0279	0.1	0.0281	0.0198	0.0425	0.4119	0.0098	0.3751	0.9661	0.068	0	2.5439
-39.3194	5.9991	0.053	0.3	0.0266	0.0201	0.039	0.4128	0.0107	0.4033	0.9549	0.0486	0	2.5068
-38.6754	8.0932	0.0658	0.525	0.0211	0.023	0.0267	0.4126	0.0124	0.3814	0.9408	0.103	0	2.3651
-39.8754	8.1653	0.1262	0.95	0.0245	0.0322	0.0638	0.412	0.0118	0.3917	0.9202	0.1728	0	3.3542
-38.7005	6.4318	0.0542	0.3333	0.0201	0.0197	0.0416	0.4118	0.0106	0.3391	0.889	0.1409	0	2.3206
-38.9231	9.3069	0.0356	0.25	0.019	0.0156	0.0364	0.4119	0.0102	0.3289	0.9336	0.0971	0	1.9609
-38.3999	11.6764	0.065	0.45	0.0189	0.0206	0.0327	0.4143	0.0122	0.2921	0.8385	0.3834	0	2.2315
-39.3058	7.6059	0.0465	0.25	0.018	0.0227	0.0286	0.4117	0.0092	0.3824	0.906	0.1337	0	2.319
-39.0411	7.9228	0.0941	0.75	0.013	0.0206	0.0308	0.4118	0.0125	0.3287	0.9015	0.151	0	2.0925
-38.7475	7.3579	0.0914	0.7	0.0211	0.0201	0.0677	0.4132	0.0127	0.3783	0.8485	0.1615	0	2.621
-37.8365	7.2183	0.06	0.4333	0.0168	0.0238	0.0386	0.4129	0.0138	0.3509	0.8579	0.191	0	2.4483
-38.0475	7.7907	0.0635	0.35	0.0239	0.024	0.0445	0.4126	0.0118	0.3456	0.8908	0.1816	0	2.688
-38.7603	8.115	0.0739	0.4833	0.0164	0.025	0.0327	0.4129	0.0127	0.3	0.9291	0.1385	0	2.446
-38.3817	10.6086	0.1026	0.8	0.0169	0.0198	0.0414	0.4119	0.0146	0.2584	0.8552	0.2214	0	2.2497
-37.9209	8.9312	0.0554	0.35	0.0204	0.0187	0.0382	0.4127	0.0128	0.3364	0.8549	0.2074	0	2.2327
-38.6881	9.0639	0.0879	0.8333	0.0175	0.022	0.0548	0.4131	0.0184	0.5212	0.9472	0.0663	0	2.5161
-38.8795	7.8371	0.1041	0.875	0.0153	0.0205	0.0449	0.4132	0.0152	0.4652	0.9682	0.031	0	2.3074
-38.4266	8.2472	0.103	0.7667	0.021	0.0189	0.0498	0.4131	0.0144	0.3824	0.9301	0.0894	0	2.3883
-38.7737	6.3623	0.0627	0.425	0.0203	0.0156	0.0318	0.4126	0.012	0.4736	0.9352	0.031	0	1.9744
-38.0475	6.2656	0.0557	0.35	0.023	0.0254	0.0498	0.4131	0.0114	0.268	0.8109	0.3204	0	2.8087
-38.36	6.7412	0.024	0.2333	0.0253	0.024	0.0436	0.4132	0.0102	0.3418	0.8976	0.1266	0	2.7429
-39.182	8.3635	0.1622	1.5333	0.0118	0.0182	0.038	0.4132	0.0186	0.4285	0.9599	0.0565	0	1.9803
-38.9017	8.3194	0.127	0.9667	0.0233	0.0281	0.0594	0.4141	0.0135	0.317	0.9377	0.1358	0	3.1072
-40.008	9.4526	0.1789	1.5667	0.0273	0.0161	0.0303	0.4121	0.0147	0.4853	0.9742	0.0441	0	2.1742
-37.6651	6.4315	0.048	0.35	0.0159	0.0309	0.0413	0.4125	0.0124	0.201	0.8704	0.2669	0	2.8703
-39.06	8.8806	0.0774	0.5667	0.0159	0.0209	0.0382	0.4116	0.0125	0.3227	0.9228	0.0931	0	2.271
-38.4737	7.2401	0.0712	0.5833	0.0156	0.0229	0.0525	0.4124	0.0138	0.4708	0.9359	0.1114	0	2.4866
-37.9266	6.2876	0.0372	0.1333	0.0221	0.018	0.0395	0.4134	0.0106	0.4271	0.9103	0.1511	0	2.2443
-38.9999	6.533	0.0647	0.4167	0.0122	0.0225	0.0245	0.4114	0.0109	0.3581	0.945	0.1131	0	2.1022
-38.9411	6.7483	0.0774	0.4833	0.0191	0.0208	0.043	0.4118	0.0102	0.4538	0.923	0.0951	0	2.4077
-38.5426	7.9334	0.0879	0.55	0.0186	0.0264	0.0556	0.4126	0.0116	0.3107	0.8328	0.2251	0	2.8235
-38.5999	6.9101	0.0755	0.5167	0.0188	0.0204	0.0438	0.4121	0.0117	0.3564	0.9153	0.1313	0	2.3918
-39.0527	6.5747	0.0426	0.2	0.0245	0.0213	0.0401	0.414	0.0092	0.2549	0.9272	0.1782	0	2.4886
-38.8038	5.9265	0.0395	0.15	0.0173	0.0178	0.033	0.4131	0.0094	0.4126	0.8997	0.1052	0	2.0499
-37.8795	7.2703	0.0209	0.1333	0.0216	0.02	0.0266	0.413	0.0115	0.3562	0.929	0.1071	0	2.2369
-38.9396	7.5402	0.0782	0.5167	0.0191	0.0292	0.0383	0.415	0.0109	0.2475	0.9121	0.1525	0	2.7716
-38.6058	6.348	0.0623	0.45	0.02	0.0273	0.088	0.4111	0.0119	0.2218	0.7948	0.2966	0	3.0708
-38.8517	6.2615	0.031	0.1917	0.0185	0.0241	0.0433	0.4119	0.0101	0.2883	0.9052	0.1787	0	2.5768
-38.1874	8.5552	0.0697	0.5	0.0188	0.0196	0.055	0.4142	0.0112	0.173	0.8505	0.3796	0	2.3988
-39.4161	6.254	0.0503	0.2	0.0193	0.022	0.0308	0.4113	0.009	0.2402	0.9313	0.1563	0	2.295
-38.3643	7.1694	0.0523	0.3833	0.0249	0.0253	0.0741	0.4133	0.0134	0.3063	0.8502	0.2497	0	3.0348
-38.3588	7.7406	0.0619	0.4167	0.0169	0.0289	0.0537	0.4134	0.0132	0.3254	0.8497	0.2288	0	2.8262
-39.8448	7.095	0.0995	0.7667	0.0176	0.0243	0.0549	0.4135	0.0109	0.4932	0.9744	0.0367	0	2.688
-38.7795	6.144	0.0437	0.1833	0.0191	0.0188	0.0219	0.4125	0.0105	0.3999	0.9609	0.082	0	2.0511
-38.0058	5.2445	0.0143	0.0333	0.0172	0.0186	0.0508	0.4135	0.0101	0.3363	0.9451	0.0913	0	2.2544
-38.19	5.6449	0.0395	0.1667	0.0251	0.0193	0.0315	0.4128	0.0097	0.2656	0.9247	0.143	0	2.3353
-39.0365	5.8985	0.0902	0.4167	0.0203	0.0282	0.0585	0.4137	0.0097	0.2804	0.8206	0.2623	0	2.9775
-40.008	8.5791	0.0817	0.475	0.0172	0.0225	0.0388	0.4146	0.0093	0.2558	0.933	0.1659	0	2.362
-39.1317	6.6314	0.0225	0.0833	0.0184	0.0231	0.0497	0.4134	0.0102	0.4703	0.9597	0.0565	0	2.5993
-38.6754	6.5792	0.0321	0.1667	0.0123	0.0216	0.0329	0.4139	0.0109	0.35	0.9408	0.1289	0	2.1676
-39.7427	9.285	0.0852	0.5333	0.0214	0.0196	0.0339	0.4117	0.011	0.4018	0.9678	0.0501	0	2.2555
-39.0597	7.4308	0.0585	0.3833	0.0195	0.0202	0.0318	0.4116	0.0117	0.4418	0.9634	0.0396	0	2.252
-38.8194	5.071	0.0155	0.0833	0.0157	0.0182	0.0227	0.4127	0.0093	0.5144	0.969	0.0339	0	1.9439
-39.7194	6.5814	0.0724	0.5667	0.0134	0.0215	0.0246	0.4123	0.0111	0.52	0.9551	0.0598	0	2.0887
-38.6754	5.1563	0.0132	0.0333	0.0173	0.0298	0.0337	0.4121	0.0095	0.3734	0.9365	0.0899	0	2.7611
-40.1737	6.9267	0.0569	0.3333	0.0219	0.0198	0.0311	0.4119	0.0088	0.4763	0.9644	0.0534	0	2.2466
-39.6194	5.9353	0.0472	0.1583	0.0212	0.0222	0.0201	0.4137	0.0095	0.4234	0.9784	0.0487	0	2.2815
-39.4976	7.8889	0.0213	0.0333	0.0143	0.0209	0.034	0.4138	0.008	0.1381	0.9594	0.3407	0	2.1549
-40.1427	7.4274	0.0693	0.5	0.0194	0.0182	0.0375	0.4133	0.0093	0.3931	0.9662	0.0698	0	2.146
-39.6881	7.8235	0.0391	0.2	0.0213	0.0165	0.0362	0.4133	0.0093	0.4309	0.9668	0.0518	0	2.115
-39.8194	5.0156	0.031	0.0833	0.0157	0.0136	0.0391	0.4145	0.0095	0.5541	0.9815	0.0188	0	1.8219
-39.2795	4.9576	0.0108	0	0.0127	0.0181	0.028	0.4131	0.0097	0.5829	0.9854	0.0175	0	1.9218
-40.7719	7.7415	0.1189	0.8417	0.016	0.0199	0.0182	0.4124	0.0109	0.5551	0.9871	0.0162	0	1.9775
-40.3795	7.2415	0.0352	0.1	0.0217	0.0164	0.0219	0.4124	0.0085	0.3676	0.9865	0.0531	0	1.9834
-39.8795	5.3624	0.0348	0.2	0.0251	0.0229	0.0353	0.4135	0.009	0.4295	0.983	0.0381	0	2.5881
-40.4337	6.6723	0.0527	0.2333	0.0177	0.0236	0.0375	0.4125	0.0089	0.4429	0.9833	0.0268	0	2.4793
-39.848	4.6415	0.0112	0.0667	0.0177	0.0206	0.0399	0.4118	0.0081	0.5035	0.9713	0.0297	0	2.3333
-40.2597	5.8825	0.0395	0.1	0.0162	0.0173	0.0399	0.4129	0.008	0.4986	0.9697	0.0411	0	2.0674
-39.9337	6.3006	0.0294	0.05	0.0249	0.0149	0.0228	0.4124	0.0088	0.4795	0.981	0.0412	0	1.9803
-40.0881	6.6938	0.0732	0.4583	0.0192	0.0161	0.0412	0.412	0.0101	0.5043	0.982	0.0242	0	2.0883
-39.9317	6.5373	0.0511	0.15	0.0181	0.0218	0.0317	0.4138	0.0087	0.4913	0.959	0.0598	0	2.3217
-39.1231	6.3963	0.0348	0.1667	0.0269	0.0248	0.0527	0.4137	0.0091	0.3451	0.9429	0.0801	0	2.9233
-39.8488	6.8422	0.0267	0.0833	0.0176	0.0144	0.031	0.4122	0.009	0.4517	0.9742	0.0367	0	1.8192
-40.3998	6.2282	0.0534	0.2333	0.0176	0.0204	0.0448	0.413	0.0089	0.4496	0.9641	0.0456	0	2.3124
-40.348	6.6124	0.0329	0.1083	0.0168	0.0268	0.068	0.4139	0.0087	0.3124	0.954	0.0819	0	2.8308
-40.6256	5.0607	0.0306	0.1	0.0196	0.0247	0.0293	0.4118	0.0081	0.4878	0.9833	0.0254	0	2.4878
-39.8982	5.6312	0.017	0.0333	0.0152	0.0157	0.0392	0.4126	0.0084	0.5611	0.9789	0.0397	0	1.9082
-41.1185	6.2268	0.0724	0.275	0.0166	0.0233	0.0302	0.4137	0.0085	0.5109	0.9738	0.0297	0	2.3728
-40.008	8.7842	0.0286	0.1833	0.0266	0.0202	0.0314	0.4142	0.0085	0.3219	0.9596	0.0813	0	2.4487
-40.7185	7.5925	0.0496	0.2667	0.0154	0.0205	0.0415	0.4135	0.0094	0.3118	0.9815	0.0594	0	2.2338
-40.2653	5.606	0.0383	0.1583	0.0153	0.0214	0.0415	0.4107	0.008	0.5502	0.969	0.0339	0	2.3148
-40.608	6.7557	0.0689	0.35	0.0123	0.0217	0.033	0.4115	0.0081	0.3259	0.9649	0.0928	0	2.1611
-39.9411	5.3532	0.0623	0.2667	0.0148	0.0188	0.0362	0.4129	0.0081	0.4194	0.9365	0.0784	0	2.0747
-38.9976	5.2749	0.0209	0.0333	0.0177	0.0293	0.0631	0.4132	0.009	0.3808	0.9117	0.1178	0	2.9787
-39.0209	6.1085	0.0356	0.1667	0.0197	0.0223	0.0331	0.4129	0.0084	0.3132	0.8882	0.2067	0	2.3384
-39.3893	5.2042	0.0286	0.0833	0.0185	0.019	0.0436	0.4115	0.0084	0.4404	0.9617	0.0471	0	2.2501
-39.5588	6.4208	0.0379	0.15	0.0197	0.0215	0.0254	0.4126	0.009	0.438	0.971	0.0517	0	2.2745
-39.4448	6.4025	0.0496	0.2167	0.02	0.0224	0.0462	0.4127	0.0089	0.3663	0.9205	0.141	0	2.5103
-39.2317	6.4704	0.0519	0.275	0.016	0.0293	0.0351	0.4133	0.0093	0.3089	0.9284	0.1244	0	2.71
-39.2194	6.4811	0.0267	0.05	0.0145	0.0188	0.0355	0.4127	0.0088	0.4523	0.9584	0.0441	0	2.0492
-39.4754	7.0419	0.0585	0.3167	0.0255	0.0208	0.0655	0.4132	0.0098	0.4029	0.9457	0.0896	0	2.8022
-38.5411	6.0296	0.0507	0.2	0.0204	0.0155	0.0322	0.413	0.0102	0.4051	0.9517	0.075	0	1.9841
-38.8643	6.7894	0.0643	0.3083	0.0183	0.0245	0.0317	0.4121	0.0104	0.434	0.9562	0.0714	0	2.506
-38.5161	7.0872	0.0356	0.2083	0.0203	0.026	0.0587	0.413	0.0103	0.3468	0.9331	0.1029	0	2.8331
-39.0161	7.2548	0.0879	0.5	0.027	0.0221	0.0421	0.4129	0.0111	0.3227	0.9379	0.1052	0	2.6194
-38.9005	7.5795	0.0732	0.4333	0.0195	0.0193	0.0597	0.4126	0.0112	0.345	0.9289	0.105	0	2.4506
-39.8256	7.4913	0.1417	1.1417	0.0196	0.0142	0.0406	0.4124	0.0114	0.4923	0.9707	0.0382	0	1.9574
-38.7651	8.2007	0.079	0.4917	0.0218	0.0219	0.0383	0.4131	0.012	0.4784	0.9339	0.0731	0	2.5014
-37.8754	6.0832	0.0244	0.0833	0.0159	0.019	0.0331	0.4107	0.0109	0.4426	0.9489	0.0548	0	2.0902
-39.1314	6.1366	0.0685	0.3167	0.02	0.0182	0.0587	0.4108	0.0113	0.4516	0.9642	0.031	0	2.3937
-38.6527	6.1524	0.0314	0.1417	0.0233	0.0183	0.0321	0.4135	0.0103	0.3145	0.9513	0.0781	0	2.2447
-39.3005	7.3523	0.0809	0.4833	0.0195	0.0245	0.0459	0.4105	0.0101	0.339	0.9324	0.1092	0	2.6334
-39.6636	7.684	0.1634	1.5833	0.0168	0.0172	0.0318	0.4131	0.0131	0.5089	0.9449	0.0581	0	1.9911
-39.4795	8.5218	0.1069	0.7833	0.0264	0.018	0.0596	0.4116	0.011	0.4283	0.965	0.0353	0	2.5707
-39.0893	6.7111	0.0329	0.1333	0.0139	0.0176	0.0282	0.413	0.009	0.4733	0.9632	0.0268	0	1.9044
-38.9882	7.0715	0.0507	0.275	0.0203	0.0221	0.0329	0.4114	0.0097	0.4836	0.9486	0.0749	0	2.3899
-38.9893	6.7424	0.0557	0.35	0.0232	0.0238	0.0364	0.4149	0.0099	0.3242	0.9129	0.1178	0	2.6492
-38.9881	5.6432	0.0403	0.0833	0.0161	0.0215	0.0413	0.4121	0.0092	0.4876	0.9157	0.0613	0	2.367
-38.1266	7.8525	0.0271	0.1	0.0166	0.0203	0.0346	0.4144	0.0091	0.3903	0.8508	0.1336	0	2.218
-39.0893	6.7989	0.0681	0.3667	0.022	0.0259	0.054	0.4133	0.0101	0.3142	0.9029	0.1643	0	2.8722
-38.8426	11.0954	0.1088	0.9333	0.0174	0.0271	0.0241	0.411	0.0158	0.2982	0.9104	0.204	0	2.5075
-38.699	5.9261	0.0542	0.2167	0.0156	0.0282	0.0458	0.4122	0.0083	0.3545	0.8715	0.2183	0	2.7464
-38.312	5.2459	0.0256	0.1167	0.0235	0.0236	0.022	0.4126	0.0092	0.3345	0.9215	0.107	0	2.4568
-38.5244	7.2812	0.0542	0.2333	0.0199	0.0221	0.0375	0.4114	0.0093	0.3381	0.8917	0.1485	0	2.4108
-37.7111	7.3763	0.0585	0.35	0.0141	0.0214	0.0393	0.4126	0.0097	0.2459	0.7752	0.2728	0	2.2613
-37.712	5.6902	0.0465	0.2333	0.0195	0.0238	0.0488	0.4135	0.0097	0.2388	0.7835	0.3454	0	2.626
-36.9499	5.1061	0.0263	0.0667	0.0177	0.0251	0.0351	0.4135	0.0098	0.2757	0.8246	0.2705	0	2.513
-37.3121	5.6832	0.0244	0.0833	0.0232	0.0251	0.0323	0.4132	0.0092	0.2606	0.7722	0.326	0	2.6473
-36.6093	8.9457	0.0848	0.5833	0.0385	0.0784	0.0907	0.4134	0.0132	0.0501	0.4083	0.0056	0	6.2702
-36.9785	6.9602	0.0573	0.2833	0.0284	0.0435	0.0714	0.4133	0.01	0.0922	0.5403	0.0077	0	4.029
-38.299	6.224	0.0523	0.2333	0.0199	0.0222	0.0304	0.4116	0.009	0.3804	0.8252	0.1756	0	2.3662
-37.7966	5.6146	0.0232	0.0833	0.0179	0.022	0.0351	0.4123	0.01	0.2839	0.9163	0.2255	0	2.3058
-37.19	6.2696	0.0379	0.1667	0.0241	0.0523	0.0657	0.412	0.0099	0.1168	0.5712	0.5761	0	4.4185
-37.3427	5.2997	0.0372	0.2	0.019	0.025	0.0302	0.4133	0.0087	0.1465	0.6634	0.3991	0	2.434
-37.1427	4.62	0.0186	0.0333	0.0213	0.0236	0.0387	0.4121	0.0092	0.1504	0.798	0.4653	0	2.5079
-37.6499	6.7015	0.0588	0.4	0.0219	0.0366	0.0601	0.4133	0.0093	0.1454	0.5638	0.5033	0	3.4363
-37.4197	6.4806	0.0248	0.1667	0.0289	0.0232	0.0227	0.412	0.0091	0.2144	0.7392	0.4109	0	2.6067
-38.4742	5.4912	0.048	0.15	0.0285	0.0205	0.0371	0.4119	0.0089	0.2841	0.8647	0.1692	0	2.5559
-38.5244	6.6181	0.0894	0.6667	0.0268	0.0556	0.0518	0.4128	0.0106	0.1107	0.6769	0.5213	0	4.5172
-38.9426	6.1698	0.1189	0.6417	0.018	0.0255	0.0516	0.4136	0.0091	0.2321	0.8298	0.2669	0	2.71
-37.3616	6.948	0.0186	0.0833	0.0236	0.0211	0.0396	0.4115	0.0104	0.2892	0.8313	0.2816	0	2.4472
-38.8005	5.4308	0.0345	0.0833	0.0182	0.0188	0.0369	0.4125	0.0094	0.2616	0.9419	0.14	0	2.1281
-37.45	8.3098	0.0592	0.4833	0.0206	0.0351	0.0477	0.4126	0.0149	0.1715	0.7411	0.4659	0	3.2698
-38.0058	6.2445	0.0395	0.2	0.0237	0.035	0.036	0.4136	0.0109	0.2514	0.8409	0.2632	0	3.2091
-38.1209	7.2377	0.0523	0.3167	0.0219	0.029	0.0425	0.4125	0.0102	0.2406	0.7914	0.2967	0	2.8382
-36.6537	6.6857	0.0321	0.1	0.0264	0.0231	0.0431	0.4137	0.0107	0.1841	0.7505	0.4144	0	2.6806
-37.1153	8.3757	0.065	0.4667	0.0166	0.0211	0.0387	0.4132	0.0115	0.216	0.647	0.3449	0	2.2973
-37.3197	8.0802	0.0434	0.2333	0.0158	0.0318	0.0367	0.4113	0.0117	0.2247	0.7343	0.3458	0	2.8792
-37.4408	6.7412	0.0337	0.1167	0.0197	0.0243	0.0628	0.414	0.0099	0.1693	0.7975	0.5799	0	2.7813
-38.6058	6.4022	0.0712	0.35	0.0222	0.0188	0.0413	0.4136	0.0103	0.1958	0.8885	0.2021	0	2.3047
-37.6893	4.951	0.0116	0.0333	0.0211	0.0244	0.0261	0.4114	0.0088	0.375	0.8779	0.1562	0	2.4646
-37.3616	6.1087	0.0139	0.0333	0.0201	0.0238	0.0707	0.4129	0.0087	0.2674	0.7595	0.3325	0	2.8413
-38.5197	5.4893	0.0619	0.3667	0.0198	0.0247	0.0413	0.4117	0.0082	0.2426	0.7726	0.3832	0	2.5432
-36.7324	7.2988	0.0197	0.0333	0.0233	0.0297	0.0352	0.4138	0.0088	0.1496	0.5858	0.7501	0	2.9601
-37.2815	6.2485	0.0511	0.2167	0.021	0.0492	0.0315	0.414	0.0086	0.0722	0.5643	0.7311	0	3.8161
-36.6807	6.0535	0.0256	0.1083	0.0176	0.0294	0.0499	0.4126	0.0087	0.1582	0.564	0.6282	0	2.8595
-38.0209	6.5025	0.0441	0.2	0.0202	0.031	0.065	0.4123	0.0096	0.1806	0.7361	0.3913	0	3.1343
-37.5855	5.752	0.0519	0.2667	0.0168	0.0243	0.0622	0.4128	0.0082	0.2143	0.6574	0.5028	0	2.6783
-38.0045	7.1952	0.0395	0.1833	0.0254	0.0211	0.0316	0.4119	0.0096	0.3235	0.834	0.319	0	2.4146
-38.0045	5.8869	0.0596	0.1833	0.0179	0.0273	0.0366	0.4124	0.0084	0.1649	0.6767	0.4769	0	2.6566
-37.3438	18.0714	0.0434	0.2	0.0186	0.0296	0.0657	0.4132	0.0158	0.148	0.545	0.0137	0	3.0585
-37.1874	6.9133	0.0294	0.15	0.0268	0.0382	0.0458	0.4121	0.0099	0.1135	0.6057	0.4765	0	3.5881
-39.4427	6.0731	0.0585	0.2	0.0154	0.0229	0.0535	0.413	0.0093	0.3684	0.9417	0.0911	0	2.4684
-38.3231	9.3781	0.0155	0.05	0.0139	0.0221	0.0271	0.4132	0.0096	0.1506	0.9467	0.2025	0	2.1545
-39.9058	9.3325	0.0902	0.4667	0.0221	0.0201	0.0418	0.4118	0.0098	0.3376	0.9476	0.1114	0	2.4158
-39.2314	6.1414	0.029	0.0667	0.0128	0.0202	0.0359	0.4139	0.0086	0.4157	0.963	0.0613	0	2.1065
-39.7161	5.7455	0.0542	0.25	0.0233	0.0204	0.052	0.4144	0.0095	0.4374	0.9555	0.063	0	2.5703
-39.8448	5.7273	0.0666	0.3667	0.0166	0.0201	0.0209	0.4119	0.0096	0.6077	0.9685	0.0283	0	2.0472
-40.1161	6.5212	0.0894	0.5167	0.0154	0.0241	0.0323	0.4131	0.0094	0.3153	0.936	0.088	0	2.3151
-40.4337	6.9896	0.0879	0.5417	0.0238	0.0195	0.028	0.4134	0.0099	0.4997	0.9848	0.0311	0	2.3132
-39.2527	6.2223	0.0259	0.1167	0.0201	0.0229	0.0543	0.4129	0.0096	0.474	0.9717	0.0282	0	2.6369
-39.4448	5.7222	0.036	0.1	0.0197	0.0211	0.0428	0.4133	0.0099	0.5263	0.9791	0.0255	0	2.4727
-39.3427	6.2047	0.0345	0.0833	0.0179	0.0196	0.0358	0.4141	0.0102	0.2831	0.9808	0.0755	0	2.2133
-40.2719	6.7401	0.0728	0.3583	0.0211	0.02	0.0309	0.4112	0.0103	0.6112	0.9896	0.0229	0	2.2954
-40.7124	6.4317	0.0569	0.3833	0.0172	0.0175	0.0419	0.4119	0.0096	0.6284	0.9938	0.0162	0	2.1351
-40.2982	6.3539	0.0426	0.1667	0.026	0.0163	0.0364	0.4127	0.0104	0.5256	0.9929	0.0175	0	2.2296
-39.8985	5.2678	0.0283	0.1167	0.0209	0.0164	0.0408	0.4119	0.0096	0.5729	0.9877	0.0202	0	2.1537
-40.8073	6.4439	0.0751	0.3917	0.0212	0.0197	0.0444	0.4141	0.0105	0.6388	0.9814	0.011	0	2.4115
-40.7982	6.2103	0.0701	0.3667	0.0189	0.0215	0.0394	0.4115	0.0096	0.6864	0.9916	0.0149	0	2.4545
-39.5982	5.5343	0.0209	0.0333	0.0147	0.0201	0.0381	0.4141	0.0105	0.4298	0.9823	0.0338	0	2.1738
-40.8066	6.2329	0.0399	0.1333	0.0254	0.016	0.0257	0.4132	0.009	0.5207	0.9862	0.0215	0	2.0817
-39.9517	6.6067	0.0519	0.2	0.0188	0.0146	0.0265	0.4107	0.0114	0.6809	0.995	0.0098	0	1.8622
-40.1985	7.1204	0.1061	0.8667	0.0159	0.0148	0.0392	0.4112	0.0124	0.639	0.9925	0.0111	0	1.8761
-39.4597	10.1895	0.0643	0.3833	0.0183	0.0172	0.0355	0.4119	0.0139	0.3999	0.9947	0.0367	0	2.0755
-38.3636	6.3945	0.0426	0.2667	0.0253	0.0155	0.0545	0.4126	0.0134	0.6019	0.9961	0.015	0	2.3511
-38.4977	11.4343	0.0422	0.2333	0.017	0.0166	0.0313	0.4132	0.0165	0.3003	0.9849	0.0832	0	1.9466
-39.6985	9.6042	0.0805	0.45	0.0182	0.0195	0.04	0.4153	0.0132	0.2231	0.9839	0.168	0	2.2412
-38.6653	5.308	0.0387	0.1083	0.0246	0.0196	0.0382	0.4127	0.0131	0.5364	0.9917	0.0189	0	2.3891
-38.9722	8.1168	0.0894	0.7	0.0202	0.0198	0.0311	0.4144	0.0177	0.5737	0.9925	0.0149	0	2.2207
-39.8025	7.8124	0.1196	0.8833	0.0191	0.0165	0.0488	0.4116	0.0141	0.5179	0.9792	0.0188	0	2.1769
-38.9719	7.719	0.1312	0.9417	0.0217	0.0193	0.0538	0.4109	0.0173	0.5064	0.9909	0.0201	0	2.4595
-39.8025	7.4464	0.139	1.15	0.0209	0.0194	0.0452	0.4119	0.0147	0.539	0.993	0.0162	0	2.3713
-39.7488	7.6526	0.1092	0.8333	0.0218	0.0182	0.0482	0.4133	0.0143	0.404	0.9928	0.0411	0	2.3492
-37.7033	6.5371	0.0271	0.1667	0.019	0.0169	0.0393	0.412	0.0138	0.56	0.9861	0.0201	0	2.0914
-39.2976	6.8084	0.096	0.5	0.0172	0.0157	0.0482	0.4124	0.0128	0.582	0.9873	0.0149	0	2.0859
-40.4066	7.4825	0.1154	0.8167	0.0185	0.0188	0.0422	0.4138	0.012	0.6264	0.9936	0.0124	0	2.23
-39.5653	6.8843	0.0577	0.4167	0.0275	0.0139	0.0355	0.4118	0.0127	0.4916	0.9882	0.0215	0	2.1003
-39.6985	6.5965	0.0631	0.3167	0.0146	0.02	0.0299	0.4115	0.0123	0.5817	0.994	0.0175	0	2.1161
-39.7478	7.4026	0.0228	0.1333	0.0176	0.0169	0.0511	0.4133	0.0113	0.5405	0.9947	0.0189	0	2.1978
-39.9337	6.9151	0.0685	0.5	0.0228	0.0173	0.0388	0.4115	0.0123	0.5066	0.9914	0.0215	0	2.2706
-39.608	8.4323	0.1247	0.8667	0.0262	0.0196	0.0447	0.4121	0.0131	0.5582	0.9886	0.0188	0	2.5606
-39.6478	6.1537	0.0604	0.3167	0.0198	0.0179	0.0571	0.4122	0.012	0.6461	0.9917	0.0123	0	2.3244
-39.1337	6.4754	0.0523	0.2333	0.0226	0.0179	0.0345	0.4132	0.0119	0.6563	0.9923	0.0242	0	2.2652
-38.2005	6.6019	0.0515	0.3	0.0142	0.0168	0.0446	0.4133	0.0134	0.5653	0.9834	0.0269	0	2.031
-38.3411	7.4579	0.0887	0.55	0.0194	0.0156	0.0501	0.4114	0.0135	0.6475	0.9902	0.0283	0	2.1545
-39.5124	6.0308	0.0817	0.425	0.0157	0.0168	0.0288	0.4119	0.01	0.5106	0.9786	0.0324	0	1.9082
-38.6448	8.9238	0.1862	1.75	0.0222	0.0206	0.0725	0.4151	0.0185	0.4449	0.9683	0.0382	0	2.7019
-36.1197	7.531	0.0565	0.4833	0.0165	0.0183	0.058	0.4132	0.0178	0.4477	0.981	0.0426	0	2.3206
-37.5651	6.82	0.0627	0.4333	0.0152	0.0199	0.0515	0.4129	0.0132	0.3821	0.9851	0.0456	0	2.3473
-38.0266	6.5976	0.0348	0.2	0.0241	0.0174	0.0287	0.4114	0.0106	0.4325	0.9355	0.0971	0	2.1835
-38.25	6.7017	0.0468	0.2	0.0224	0.0206	0.0383	0.4126	0.0096	0.3778	0.9237	0.1265	0	2.4135
-38.3396	6.7913	0.0391	0.1333	0.0204	0.0213	0.0522	0.4111	0.0103	0.3502	0.9391	0.1178	0	2.5269
-38.4737	7.469	0.0689	0.35	0.0173	0.0198	0.0378	0.4131	0.0104	0.3966	0.861	0.1564	0	2.2002
-38.4448	5.1245	0.048	0.15	0.0249	0.0199	0.0381	0.4128	0.0094	0.425	0.9408	0.0914	0	2.4572
-38.3603	8.2065	0.0484	0.25	0.0206	0.0217	0.0228	0.4129	0.0109	0.3238	0.9046	0.1222	0	2.252
-38.0882	4.9502	0.0228	0.1333	0.0148	0.0202	0.0324	0.4111	0.01	0.3898	0.9567	0.0784	0	2.1289
-38.1651	5.5974	0.0484	0.2833	0.0184	0.0319	0.0533	0.4132	0.0094	0.1258	0.802	0.6649	0	3.1146
-37.5742	6.3599	0.0228	0.0333	0.02	0.031	0.0505	0.4138	0.0096	0.3982	0.8058	0.2579	0	3.0883
-37.8779	7.9515	0.0662	0.3167	0.0224	0.029	0.0644	0.4143	0.0096	0.1783	0.728	0.3126	0	3.1258
-38.5603	6.2041	0.0437	0.1333	0.0159	0.0211	0.0517	0.4128	0.0089	0.2885	0.8545	0.2493	0	2.4061
-38.3411	5.852	0.0623	0.3	0.0153	0.0223	0.0311	0.412	0.01	0.3939	0.893	0.12	0	2.2714
-38.9266	6.3589	0.0921	0.4333	0.0153	0.0214	0.036	0.4101	0.0098	0.2614	0.8685	0.2037	0	2.2296
-38.2324	5.1424	0.0488	0.2833	0.0169	0.0227	0.0556	0.4123	0.0093	0.3746	0.9023	0.1156	0	2.5838
-38.0138	6.5452	0.0465	0.275	0.0182	0.0216	0.0401	0.4138	0.0105	0.3292	0.904	0.1561	0	2.3794
-37.1138	5.2388	0.0225	0.05	0.0231	0.0257	0.0398	0.4122	0.0108	0.4007	0.943	0.0952	0	2.7356
-36.9231	5.909	0.0333	0.2167	0.0205	0.0232	0.0417	0.4141	0.0131	0.4297	0.9056	0.1197	0	2.5161
-38.4005	6.7817	0.048	0.2	0.02	0.0174	0.0393	0.4112	0.0106	0.4056	0.9397	0.0532	0	2.1607
-39.108	7.9515	0.0798	0.4667	0.0218	0.019	0.0285	0.4135	0.0121	0.4857	0.9694	0.0397	0	2.2033
-39.7017	7.785	0.1262	0.9583	0.0184	0.0177	0.0561	0.4106	0.012	0.484	0.9706	0.0487	0	2.2989
-38.7161	6.2381	0.0496	0.2667	0.0254	0.0174	0.0314	0.4136	0.0121	0.4529	0.9705	0.0487	0	2.2149
-39.7527	7.2636	0.0244	0.1333	0.0156	0.0192	0.0321	0.4102	0.0088	0.5027	0.9802	0.0397	0	2.1049
-39.2893	7.2675	0.0941	0.7167	0.0131	0.019	0.0439	0.4135	0.0143	0.3214	0.9877	0.0781	0	2.1247
-39.4881	6.5991	0.084	0.55	0.0199	0.017	0.0387	0.4136	0.0121	0.455	0.9817	0.0325	0	2.1452
-39.0185	7.2879	0.055	0.45	0.024	0.0175	0.0481	0.4123	0.0137	0.5599	0.9869	0.0297	0	2.3837
-40.3033	7.6108	0.0747	0.5333	0.0191	0.0159	0.0268	0.4128	0.0127	0.5041	0.9882	0.0242	0	1.909
-40.8591	8.4366	0.0623	0.325	0.0156	0.0166	0.0345	0.4133	0.0101	0.5696	0.9867	0.0242	0	1.9644
-39.4795	7.1999	0.0774	0.6	0.0164	0.0184	0.0369	0.4124	0.0134	0.5124	0.996	0.0202	0	2.1049
-39.208	5.764	0.0449	0.3	0.0224	0.0205	0.0401	0.413	0.0115	0.5109	0.9815	0.0353	0	2.4499
-39.4478	6.0286	0.0426	0.1833	0.0228	0.0208	0.0335	0.4134	0.0106	0.6646	0.9943	0.0123	0	2.3879
-39.9527	10.9406	0.1278	1.15	0.0171	0.0156	0.0252	0.4117	0.0144	0.5237	0.9831	0.0296	0	1.8358
-39.408	7.9096	0.0681	0.55	0.0274	0.0191	0.0275	0.4127	0.0133	0.5168	0.9851	0.0352	0	2.3438
-39.5754	6.9626	0.0716	0.4667	0.0329	0.0179	0.0195	0.4131	0.0117	0.4198	0.9928	0.0352	0	2.3411
-39.7475	6.7408	0.0848	0.6	0.0194	0.0209	0.0349	0.4126	0.0113	0.4863	0.9819	0.0325	0	2.3206
-39.8185	6.4488	0.0782	0.3667	0.0255	0.0189	0.0254	0.4114	0.0096	0.5363	0.9854	0.0215	0	2.2726
-39.5982	7.0305	0.0608	0.2833	0.0193	0.018	0.0423	0.414	0.0107	0.5453	0.9768	0.0242	0	2.2044
-39.4998	7.4567	0.0499	0.2667	0.0176	0.0238	0.0416	0.4126	0.0119	0.2795	0.9647	0.1176	0	2.4921
-39.5517	6.9502	0.0778	0.5167	0.0194	0.022	0.0375	0.4124	0.0126	0.5655	0.9861	0.0228	0	2.4061
-40.0636	7.5968	0.1076	0.8167	0.0224	0.0188	0.0426	0.4125	0.0121	0.6076	0.9921	0.011	0	2.3643
-39.0643	7.4758	0.0604	0.2833	0.0166	0.0206	0.0273	0.4115	0.0118	0.4505	0.9774	0.0311	0	2.1916
-38.6517	6.4804	0.0407	0.1833	0.0235	0.0167	0.0609	0.4137	0.0122	0.4341	0.975	0.0296	0	2.4344
-39.1317	6.564	0.0472	0.2	0.0191	0.0203	0.0318	0.4124	0.0107	0.5216	0.9828	0.0215	0	2.2749
-39.7427	8.2144	0.1049	0.8	0.013	0.0204	0.0439	0.4119	0.0123	0.503	0.9825	0.0269	0	2.2071
-38.6976	5.9363	0.0368	0.2167	0.0162	0.0189	0.0528	0.4138	0.0119	0.5313	0.9798	0.0228	0	2.3298
-38.3231	8.1608	0.0488	0.3	0.0271	0.0269	0.0465	0.4126	0.0137	0.4313	0.9627	0.0697	0	3.0147
-39.0882	9.4399	0.1823	1.6	0.0211	0.0185	0.0335	0.4144	0.0149	0.453	0.9387	0.0767	0	2.216
-38.8256	7.1765	0.0511	0.2333	0.0151	0.0197	0.0406	0.4132	0.012	0.705	0.9947	0.0123	0	2.2338
-39.8795	8.0873	0.0956	0.5167	0.015	0.0166	0.0275	0.4106	0.0104	0.5664	0.9754	0.0242	0	1.8858
-39.3058	5.282	0.0496	0.2333	0.0209	0.0162	0.0336	0.4125	0.0101	0.5712	0.978	0.0368	0	2.0639
-39.082	6.2397	0.0337	0.15	0.0165	0.0196	0.0391	0.411	0.0109	0.5806	0.9876	0.0283	0	2.192
-38.5737	7.5878	0.1146	1.0167	0.0235	0.0947	0.136	0.4132	0.0152	0.0475	0.6886	0.0114	0	6.5877
-39.7209	7.5173	0.1014	0.5333	0.0183	0.0206	0.0309	0.4125	0.01	0.5467	0.9876	0.0368	0	2.2536
-40.0337	8.054	0.0801	0.4	0.0201	0.0212	0.048	0.4131	0.0106	0.6158	0.9895	0.0284	0	2.5075
-39.3795	5.7209	0.0546	0.25	0.0146	0.0194	0.0492	0.4123	0.0102	0.5716	0.973	0.0282	0	2.206
-39.8194	4.8834	0.0492	0.2	0.0178	0.0234	0.0447	0.4131	0.0092	0.5564	0.9796	0.0188	0	2.5207
-40.3588	6.9147	0.0949	0.5333	0.0207	0.0164	0.0312	0.4139	0.0104	0.4901	0.9842	0.0311	0	2.0461
-39.6124	6.7817	0.065	0.2833	0.0125	0.0197	0.0306	0.4127	0.011	0.5279	0.9814	0.0242	0	2.0197
-38.5194	4.8481	0.0201	0.05	0.0217	0.0261	0.0342	0.4121	0.009	0.5001	0.9689	0.0714	0	2.6841
-38.2475	12.6997	0.0256	0.0333	0.0289	0.0404	0.0613	0.4152	0.0118	0.0937	0.8879	0.5852	0	3.8509
-38.3408	12.6716	0.0647	0.35	0.0202	0.0249	0.0437	0.415	0.0117	0.075	0.8544	0.0898	0	2.6036
-38.3603	6.701	0.048	0.2833	0.0209	0.0385	0.0723	0.4103	0.0099	0.1846	0.8203	0.3681	0	3.6756
-38.608	5.5419	0.0294	0.1	0.0161	0.0181	0.0316	0.4132	0.0095	0.4469	0.9629	0.0714	0	2.0201
-37.7365	7.3141	0.0937	0.75	0.026	0.0677	0.1115	0.4131	0.0132	0.0666	0.6006	0.0087	0	5.4781
-35.6608	8.483	0.1014	0.7333	0.0317	0.0346	0.113	0.4122	0.014	0.164	0.6841	0.5249	0	3.9988
-32.0338	8.526	0.1471	1.05	0.0236	0.0217	0.1127	0.4107	0.0198	0.3835	0.9676	0.0732	0	3.0577
-34.0537	7.6408	0.0875	0.8	0.0222	0.0282	0.0931	0.4118	0.0218	0.2557	0.8976	0.222	0	3.2509
-37.5651	8.2096	0.1374	1.1333	0.0175	0.0193	0.0635	0.4115	0.0165	0.4596	0.9668	0.0455	0	2.4042
-38.7795	6.3793	0.0728	0.4667	0.0289	0.02	0.0688	0.4126	0.0114	0.6353	0.9733	0.0269	0	2.7929
-38.7231	5.9733	0.0496	0.2333	0.0239	0.0207	0.0645	0.4125	0.0101	0.4289	0.9568	0.068	0	2.6489
-38.7448	6.5304	0.0623	0.3333	0.0257	0.0188	0.068	0.4132	0.0101	0.2944	0.9642	0.0927	0	2.6047
-38.9893	5.6197	0.0616	0.3	0.019	0.0177	0.0471	0.4127	0.0101	0.4524	0.9566	0.0397	0	2.182
-38.7161	6.3929	0.0523	0.2833	0.0143	0.0236	0.038	0.4132	0.0102	0.2129	0.947	0.1934	0	2.3411
-39.6427	8.1244	0.1038	0.7833	0.0197	0.0188	0.0509	0.4127	0.0114	0.4663	0.9549	0.0367	0	2.3724
-39.2754	6.4331	0.0631	0.25	0.0179	0.0166	0.0395	0.4131	0.0098	0.4767	0.97	0.0338	0	2.0538
-39.5881	5.7096	0.0616	0.2667	0.0152	0.0211	0.0402	0.4115	0.0099	0.3873	0.9672	0.0698	0	2.2261
-37.9616	7.3704	0.0437	0.2167	0.0188	0.0211	0.0423	0.414	0.011	0.4194	0.9109	0.1337	0	2.3771
-38.9161	6.989	0.0372	0.1833	0.0191	0.0244	0.0465	0.4136	0.0098	0.474	0.9746	0.0597	0	2.6442
-38.8882	6.0807	0.0689	0.35	0.0172	0.0231	0.0543	0.4126	0.0096	0.3401	0.9478	0.1029	0	2.5165
-38.8643	6.0684	0.0472	0.1417	0.0166	0.0179	0.0429	0.4135	0.0098	0.5519	0.9617	0.0598	0	2.0519
-39.3161	5.2657	0.0441	0.1333	0.023	0.0211	0.0467	0.413	0.0094	0.4613	0.9683	0.0353	0	2.5482
-38.6527	5.9717	0.0286	0.1333	0.0226	0.0245	0.0618	0.4115	0.01	0.487	0.9348	0.0952	0	2.8339
-39.2998	5.7175	0.0557	0.3333	0.0188	0.0256	0.0536	0.4141	0.0093	0.1703	0.9314	0.3251	0	2.6934
-39.5881	7.6818	0.0557	0.275	0.0178	0.0182	0.05	0.4133	0.0094	0.4623	0.9788	0.0487	0	2.1974
-38.4314	5.6123	0.0256	0.1083	0.0188	0.016	0.0428	0.413	0.0101	0.5782	0.9729	0.0311	0	1.9915
-37.7643	4.6863	0.0178	0.0667	0.0175	0.0229	0.0427	0.4134	0.0103	0.3705	0.9201	0.1094	0	2.4212
-40.0185	5.9814	0.077	0.4	0.0222	0.022	0.0551	0.4134	0.0096	0.3841	0.9726	0.0697	0	2.6198
-39.9527	5.9156	0.0523	0.2	0.0217	0.0193	0.049	0.4132	0.0094	0.3009	0.9759	0.0875	0	2.4046
-40.1161	6.2638	0.079	0.5333	0.0199	0.0161	0.0436	0.412	0.0098	0.5032	0.9752	0.031	0	2.0445
-39.8017	5.6976	0.0534	0.2	0.0193	0.0188	0.0399	0.4126	0.0099	0.5541	0.9784	0.0269	0	2.1676
-38.8527	6.4745	0.0329	0.2333	0.0159	0.0202	0.0439	0.4131	0.0107	0.5002	0.9496	0.0296	0	2.2207
-39.4737	5.8151	0.0573	0.2833	0.0179	0.0179	0.0359	0.4113	0.0093	0.3615	0.9653	0.1362	0	2.0302
-37.8795	6.3312	0.0209	0.05	0.015	0.0177	0.0572	0.4113	0.0087	0.2501	0.8835	0.2217	0	2.1189
-38.3817	8.422	0.0461	0.2	0.0244	0.0222	0.0354	0.413	0.0104	0.4347	0.9114	0.1436	0	2.5072
-38.4005	11.0391	0.0519	0.25	0.0178	0.0215	0.0444	0.4139	0.0131	0.2906	0.9293	0.169	0	2.4019
-38.4266	7.7088	0.0596	0.3	0.0201	0.0202	0.0372	0.4136	0.0108	0.4104	0.9609	0.1094	0	2.2772
-38.912	5.279	0.0449	0.2333	0.02	0.0197	0.0465	0.4132	0.0096	0.4693	0.9565	0.0503	0	2.3264
-38.9588	7.4004	0.0701	0.4	0.0277	0.0204	0.0476	0.4147	0.0106	0.2163	0.9446	0.1847	0	2.5796
-38.7161	9.1	0.0759	0.7	0.0196	0.0331	0.0467	0.4122	0.0139	0.2713	0.8851	0.2144	0	3.0581
-39.0197	7.8343	0.0577	0.4167	0.0234	0.0204	0.0492	0.4135	0.0112	0.387	0.9371	0.0913	0	2.4452
-39.1795	5.5337	0.0298	0.0667	0.0219	0.0206	0.0666	0.4124	0.0091	0.4743	0.9632	0.0663	0	2.6051
-39.3527	6.7399	0.0592	0.3333	0.0153	0.0186	0.0483	0.4122	0.0105	0.5579	0.9786	0.0297	0	2.1425
-40.5194	6.562	0.0964	0.725	0.0131	0.0175	0.0394	0.4142	0.0094	0.5125	0.97	0.0297	0	1.8897
-39.2314	5.7873	0.0271	0.1	0.0232	0.0163	0.0413	0.4131	0.0092	0.6397	0.9896	0.0188	0	2.1909
-39.8795	5.7485	0.0484	0.2667	0.0181	0.0216	0.029	0.4129	0.01	0.4714	0.9768	0.0311	0	2.2571
-40.0073	7.943	0.06	0.3667	0.0206	0.0188	0.0349	0.4133	0.0116	0.5891	0.9898	0.0123	0	2.2385
-39.7982	6.3166	0.065	0.3333	0.0173	0.0205	0.0321	0.4133	0.01	0.5827	0.9912	0.0256	0	2.2122
-39.9124	5.7948	0.0391	0.2	0.0138	0.0177	0.0427	0.4131	0.0103	0.4991	0.9856	0.0283	0	2.0859
-39.8795	6.1825	0.048	0.2333	0.0172	0.0156	0.033	0.4126	0.0102	0.5076	0.9791	0.0228	0	1.9001
-39.4719	5.1224	0.0368	0.1167	0.0224	0.0181	0.0417	0.4121	0.01	0.5456	0.9762	0.0311	0	2.2985
-39.9256	5.7133	0.0647	0.3417	0.0194	0.0208	0.0249	0.4134	0.0102	0.5115	0.9665	0.0283	0	2.2474
-39.9337	5.6255	0.0399	0.1	0.0134	0.016	0.0252	0.411	0.0091	0.6494	0.9953	0.0149	0	1.7329
-39.7653	5.991	0.0356	0.15	0.014	0.0208	0.036	0.415	0.0095	0.5654	0.9824	0.0188	0	2.1854
-39.9597	6.1074	0.0534	0.2167	0.017	0.0168	0.0457	0.4135	0.0099	0.5624	0.9847	0.0188	0	2.113
-40.0073	6.7237	0.0457	0.2	0.0211	0.015	0.0386	0.4126	0.0101	0.5139	0.9847	0.0255	0	1.9965
-40.148	6.901	0.0557	0.3167	0.0229	0.0161	0.051	0.4144	0.0102	0.5848	0.9938	0.0136	0	2.2238
-39.8448	6.6948	0.0468	0.2333	0.0147	0.0205	0.0462	0.4125	0.0102	0.4811	0.9888	0.027	0	2.2242
-40.0073	6.9769	0.0569	0.3167	0.0167	0.0174	0.0541	0.4129	0.011	0.5843	0.9867	0.0228	0	2.1401
-40.748	6.1884	0.084	0.5583	0.0109	0.0153	0.0573	0.4117	0.0101	0.5949	0.9941	0.015	0	1.8916
-39.9544	6.3974	0.0457	0.2667	0.0182	0.0131	0.0515	0.4118	0.01	0.564	0.983	0.0201	0	1.9032
-40.4597	7.4055	0.0871	0.4667	0.0157	0.0137	0.0421	0.413	0.0111	0.6793	0.991	0.0086	0	1.8262
-39.9073	6.5747	0.0515	0.1667	0.0146	0.019	0.0402	0.4107	0.0102	0.5895	0.9913	0.0149	0	2.1514
-40.1427	7.4731	0.0643	0.3	0.0241	0.0193	0.0309	0.4113	0.0106	0.6208	0.9967	0.0136	0	2.3213
-39.9552	5.5222	0.0534	0.15	0.012	0.0253	0.0488	0.4137	0.0102	0.419	0.9831	0.0352	0	2.5443
-40.0795	14.6662	0.0798	0.3417	0.0206	0.0342	0.0313	0.4266	0.0342	0.2966	0.8695	0.1234	3	2.7089
-40.7754	6.6039	0.0949	0.55	0.0229	0.0203	0.033	0.413	0.0094	0.4178	0.9756	0.0295	0	2.3616
-40.548	7.2153	0.0821	0.3917	0.0147	0.0171	0.0517	0.412	0.0098	0.6173	0.9906	0.0188	0	2.1409
-39.7976	6.575	0.0569	0.2833	0.0174	0.0237	0.0289	0.4136	0.0105	0.2686	0.9318	0.1271	0	2.3248
-38.9976	8.9033	0.0689	0.6667	0.0171	0.0471	0.0322	0.4294	0.0169	0.4321	0.6568	0.0904	2	2.9729
-39.1636	11.1204	0.1827	2.1	0.0187	0.0936	0.0325	0.4717	0.0331	0.3516	0.3695	0.1363	5	4.5273
-37.4976	9.7827	0.144	1.9167	0.0181	0.1074	0.049	0.4604	0.0272	0.3486	0.3565	0.1458	3	5.2462
-37.4603	10.9694	0.1545	2.05	0.0255	0.1228	0.0508	0.469	0.0332	0.3535	0.3282	0.1582	5	5.8215
-37.3231	10.115	0.1804	2.1	0.0227	0.1342	0.0549	0.4749	0.0281	0.3161	0.2851	0.1913	9	6.2435
-36.55	11.6735	0.1382	1.7833	0.0169	0.126	0.0472	0.4771	0.0304	0.3453	0.3108	0.1621	8	5.8029
-36.8365	9.6102	0.2292	2.4833	0.0183	0.1386	0.0684	0.4872	0.0284	0.3444	0.311	0.1615	8	6.4623
-36.7426	11.1848	0.1684	1.9833	0.0267	0.132	0.0471	0.4701	0.0304	0.3687	0.2995	0.2268	5	6.4197
-38.3038	12.3867	0.2609	2.45	0.0156	0.1228	0.0504	0.4676	0.0334	0.3478	0.3114	0.1545	5	5.6229
-38.2017	12.7835	0.2559	2.7083	0.0149	0.1356	0.0275	0.4722	0.033	0.3317	0.2846	0.2767	8	5.8854
-37.6882	12.4414	0.2985	2.725	0.0193	0.1513	0.0469	0.4653	0.0309	0.2979	0.2508	0.217	8	6.7627
-37.96	11.8843	0.1398	1.45	0.0177	0.1209	0.0339	0.4523	0.0243	0.342	0.2786	0.3216	5	5.8258
-37.1317	6.3683	0.0449	0.3167	0.0158	0.1431	0.0574	0.4438	0.0144	0.2963	0.2039	0.3372	3	7.1924
-38.2754	9.158	0.1088	1.0667	0.0169	0.1392	0.0668	0.4572	0.0186	0.2736	0.2263	0.2138	5	7.041
-37.9881	9.3423	0.1688	1.5667	0.0183	0.1639	0.0966	0.4559	0.024	0.2195	0.1883	0.2205	5	7.6423
-37.9209	9.275	0.199	1.9167	0.0209	0.1489	0.0277	0.472	0.0262	0.2744	0.2301	0.2039	5	6.5656
-38.9737	10.6999	0.1885	1.5417	0.0122	0.1454	0.0466	0.4578	0.0294	0.2417	0.2265	0.2477	7	6.6852
-38.8999	11.495	0.1785	1.6083	0.0255	0.1594	0.0795	0.4652	0.0243	0.1431	0.1764	0.15	8	7.6647
-36.4737	11.5552	0.1835	1.1	0.0159	0.2228	0.1181	0.4724	0.0354	0.0946	0.1443	0.2274	11	9.4599
-36.7266	15.0322	0.1003	0.7667	0.0259	0.2181	0.1185	0.4803	0.036	0.1265	0.1614	0.2076	9	10.0008
-37.6881	11.4182	0.1142	0.9667	0.0194	0.1595	0.0544	0.4703	0.0278	0.16	0.2354	0.2697	5	7.2764
-37.3209	18.0777	0.1456	1.25	0.0238	0.1843	0.049	0.4797	0.0354	0.1295	0.1637	0.2933	7	7.9756
-36.999	13.9172	0.1425	1.0667	0.0179	0.1428	0.0535	0.4693	0.0335	0.1589	0.2029	0.1993	7	6.5192
-37.3795	15.222	0.2098	1.5667	0.0203	0.1555	0.0673	0.4776	0.0463	0.1892	0.2721	0.205	8	7.1785
-37.3197	11.8369	0.2544	2	0.0229	0.1623	0.0636	0.4788	0.0375	0.1596	0.2421	0.1542	11	7.429
-37.3209	11.051	0.1545	1.3	0.0189	0.155	0.0625	0.462	0.0263	0.1912	0.2315	0.1405	7	7.3213
-37.4603	10.3549	0.1839	1.7	0.0218	0.1743	0.0711	0.4726	0.026	0.1817	0.1839	0.1574	11	8.1293
-37.3603	10.5849	0.1192	0.8333	0.0208	0.1559	0.0869	0.453	0.0196	0.1317	0.1906	0.172	7	7.9806
-37.6058	11.5727	0.1514	1.1583	0.0202	0.1177	0.0619	0.4586	0.0285	0.1849	0.3212	0.1596	6	5.909
-35.8505	16.9011	0.1189	0.9	0.0171	0.1204	0.0669	0.4754	0.0546	0.1704	0.2902	0.2465	10	5.9772
-37.7742	12.9809	0.1893	1.3417	0.0164	0.1331	0.0754	0.4686	0.0315	0.1193	0.279	0.2325	8	6.4533
-38.0505	10.4635	0.1889	1.4667	0.0131	0.1201	0.058	0.4484	0.022	0.1404	0.2916	0.1412	7	5.9624
-37.9636	10.7737	0.1099	0.85	0.0126	0.1329	0.0592	0.4693	0.0251	0.1527	0.2886	0.1512	8	6.4623
-38.8651	18.8367	0.266	1.85	0.0139	0.1508	0.0454	0.488	0.0847	0.2843	0.2577	0.282	9	6.8873
-37.6244	13.0851	0.2451	1.8	0.0185	0.1304	0.0838	0.4663	0.0306	0.121	0.2609	0.1327	8	6.5087
-37.7999	13.9355	0.2156	1.6833	0.0194	0.1682	0.0632	0.5121	0.0547	0.1601	0.2257	0.1256	9	7.6036
-37.0005	23.5626	0.1243	1.1	0.0249	0.1641	0.0584	0.5183	0.1162	0.1441	0.2127	0.4033	10	7.7789
-36.46	10.6832	0.0972	0.7	0.0166	0.1237	0.0428	0.4526	0.0283	0.1969	0.2432	0.2068	6	6.0186
-34.5829	9.7758	0.1057	1.025	0.0182	0.142	0.0944	0.467	0.022	0.1824	0.2053	0.1494	9	7.0387
-36.6438	20.4335	0.4026	1.7917	0.0175	0.1834	0.0643	0.5472	0.1258	0.2722	0.1951	0.2014	6	7.952
-36.5999	13.1	0.1897	1.6083	0.0192	0.1333	0.044	0.5027	0.0538	0.1812	0.2251	0.1139	9	6.2946
-37.0763	12.6393	0.2145	1.65	0.0212	0.177	0.0472	0.4929	0.0419	0.1759	0.1487	0.15	8	7.9164
-37.0038	14.3101	0.1607	1.2	0.0169	0.1583	0.0531	0.4984	0.0419	0.0957	0.1965	0.1058	8	7.2338
-37.2999	14.5007	0.1901	1.05	0.0147	0.1431	0.0543	0.4813	0.0516	0.1583	0.2397	0.1066	7	6.4491
-38.608	14.5724	0.2984	1.4667	0.0187	0.1472	0.0927	0.4561	0.0441	0.1421	0.2588	0.1171	8	7.0104
-37.5966	14.8158	0.2156	1.6917	0.022	0.1485	0.1145	0.4675	0.0334	0.1453	0.2421	0.1489	8	7.348
-37.45	14.778	0.314	1.8167	0.0222	0.1902	0.0984	0.5051	0.0553	0.1576	0.2028	0.1957	9	8.386
-37.0643	14.4785	0.3256	1.9417	0.0268	0.1999	0.0921	0.493	0.0569	0.2305	0.183	0.1793	11	8.8424
-37.7058	23.214	0.3008	2.1417	0.0251	0.1758	0.1053	0.5002	0.113	0.1471	0.2161	0.3296	8	8.4328
-36.0817	17.2373	0.2466	1.85	0.0345	0.331	0.0929	0.5304	0.0562	0.0787	0.1331	0.1741	16	13.5257
-36.0153	25.5062	0.134	0.9417	0.02	0.1682	0.0726	0.5286	0.211	0.241	0.1999	0.3232	8	7.7031
-37.1874	17.3769	0.2203	1.9833	0.0243	0.1842	0.1018	0.5113	0.0522	0.0826	0.2024	0.1169	12	8.5157
-37.2317	16.0594	0.1723	1.1583	0.0252	0.17	0.1124	0.5338	0.0786	0.0877	0.2712	0.1301	9	8.1781
-36.5966	22.8107	0.1212	1.05	0.0211	0.1362	0.1176	0.4549	0.089	0.2778	0.2989	0.4397	3	7.1003
-36.0609	9.0749	0.1177	0.7667	0.0157	0.1257	0.1054	0.4407	0.0183	0.2481	0.3376	0.194	3	6.6148
-36.0266	11.9402	0.1618	1.0333	0.0245	0.1474	0.1094	0.4473	0.0302	0.2451	0.2879	0.185	5	7.676
-37.3017	9.6574	0.1665	1.4667	0.0218	0.1137	0.0727	0.4342	0.0217	0.2749	0.358	0.2399	3	6.0747
-38.0893	10.0058	0.1769	1.1	0.0179	0.1116	0.0763	0.4279	0.0242	0.3382	0.4774	0.2854	0	5.9048
-37.9817	24.0572	0.3291	0.8417	0.0236	0.1761	0.1292	0.4548	0.135	0.2738	0.3609	0.2466	9	8.0445
-38.3651	21.6902	0.2683	1.3833	0.0202	0.181	0.1001	0.4529	0.155	0.3608	0.3943	0.3412	8	8.036
-36.1038	19.5474	0.2753	1.1667	0.0191	0.2354	0.1794	0.4755	0.117	0.2961	0.3391	0.2217	12	10.2737
-35.6266	12.4536	0.1611	1.0667	0.0224	0.1273	0.0882	0.4734	0.0397	0.2709	0.3548	0.2138	10	6.5273
-31.0444	10.0789	0.2284	1.45	0.0194	0.1712	0.3023	0.4578	0.0281	0.269	0.3371	0.293	3	9.4065
-34.0438	9.144	0.2536	1.7583	0.0146	0.1608	0.3076	0.4484	0.0349	0.2872	0.3226	0.216	5	8.9001
-35.3045	13.7919	0.2296	1.4667	0.0211	0.1434	0.2061	0.4443	0.0307	0.2662	0.3627	0.3353	3	7.7441
-32.6377	9.3804	0.1494	0.8667	0.0257	0.1472	0.1755	0.4363	0.0261	0.3183	0.3329	0.2776	3	7.9609
-35.2807	15.4183	0.2346	1.5	0.0259	0.1268	0.1085	0.463	0.0503	0.2972	0.3851	0.3487	5	6.7875
-37.1684	13.3206	0.2184	1.2333	0.0143	0.1313	0.1066	0.4325	0.0411	0.3391	0.4732	0.2045	2	6.6384
-37.1194	16.7077	0.2195	0.8833	0.021	0.2018	0.158	0.4457	0.0871	0.3278	0.3808	0.2383	9	9.3225
-36.8999	15.3809	0.2385	1.0417	0.0265	0.1919	0.1298	0.4439	0.0786	0.3251	0.3001	0.2541	7	9.1045
-30.9377	8.6639	0.235	1.1583	0.0132	0.1895	0.162	0.4376	0.0341	0.3282	0.2366	0.2802	5	9.0573
-32.5524	9.8515	0.3082	1.85	0.0199	0.1065	0.1091	0.4428	0.0336	0.2284	0.4036	0.1766	6	5.7921
-36.2197	6.5875	0.0693	0.4083	0.0185	0.0517	0.0556	0.4316	0.0159	0.3168	0.4793	0.2212	2	3.6047
-37.3893	16.104	0.1657	0.8583	0.0184	0.0843	0.0396	0.461	0.0577	0.2819	0.4343	0.1048	7	4.547
-36.6882	13.7117	0.0639	0.2417	0.0149	0.0895	0.07	0.4394	0.0303	0.3132	0.4035	0.3111	4	5.156
-36.0999	15.3941	0.0778	0.3833	0.0226	0.1052	0.0834	0.434	0.054	0.3124	0.4002	0.2284	4	5.8417
-35.6324	11.8093	0.1789	0.8583	0.0161	0.1335	0.1481	0.4402	0.0397	0.3002	0.4127	0.2222	8	6.8227
-37.6603	23.0296	0.1889	0.5583	0.0334	0.1487	0.1075	0.4408	0.2153	0.2973	0.4608	0.228	9	7.1343
-37.1874	22.9805	0.2652	0.9	0.0421	0.221	0.1105	0.4902	0.2181	0.2792	0.3105	0.2328	8	9.2551
-36.799	22.4273	0.247	0.95	0.0423	0.1992	0.1353	0.4622	0.2025	0.2617	0.3834	0.2274	8	8.8285
-37.5266	23.7095	0.3906	1.1083	0.051	0.271	0.178	0.4534	0.1478	0.2631	0.3897	0.287	11	11.7178
-37.0651	16.6199	0.3388	1.5417	0.0253	0.2473	0.1347	0.451	0.0867	0.2417	0.2442	0.2121	10	10.4808
-37.5448	19.3206	0.3206	0.8333	0.0413	0.2376	0.1447	0.4364	0.1283	0.317	0.3868	0.2418	11	10.5103
-37.8058	19.1429	0.314	1.2583	0.0372	0.2449	0.1251	0.4509	0.106	0.262	0.2428	0.2388	11	10.8571
-36.5795	19.5354	0.1758	0.75	0.0217	0.1855	0.1177	0.4446	0.1476	0.3552	0.291	0.3556	12	8.7669
-36.6197	16.4194	0.0983	0.65	0.0204	0.1169	0.0809	0.4548	0.0771	0.1923	0.359	0.1971	7	6.2191
-34.1346	16.5777	0.3306	1.3417	0.0286	0.2251	0.1344	0.4452	0.0782	0.284	0.2534	0.2508	12	9.9888
-35.4427	19.9048	0.2362	0.9417	0.021	0.1718	0.1662	0.4461	0.1263	0.3615	0.3744	0.2959	9	8.0159
-36.8197	17.7663	0.1324	0.65	0.0165	0.1148	0.0914	0.4464	0.0876	0.331	0.3739	0.3331	7	5.7801
-37.7161	17.6664	0.1959	0.8	0.0235	0.115	0.0954	0.4452	0.1042	0.3636	0.3811	0.263	7	5.9121
-37.1317	19.0998	0.1363	0.5833	0.0266	0.138	0.0781	0.4495	0.1125	0.2544	0.3637	0.2046	9	6.7998
-36.3426	19.2227	0.1843	1.0333	0.0217	0.1732	0.1203	0.469	0.1307	0.2772	0.2359	0.2856	8	8.1429
-35.3772	18.8617	0.1638	0.5667	0.0187	0.1646	0.1318	0.4552	0.1257	0.3216	0.328	0.2843	8	7.7503
-36.5603	17.7807	0.2025	0.7917	0.0221	0.1649	0.1225	0.4465	0.1036	0.3676	0.3515	0.3108	7	7.9222
-35.3616	13.8868	0.2067	1.6167	0.0224	0.1222	0.102	0.4496	0.0485	0.2752	0.3833	0.2263	7	6.2927
-37.1817	22.9448	0.2474	1.5667	0.0214	0.1132	0.1156	0.483	0.1263	0.1904	0.3543	0.2793	8	6.1018
-33.6535	15.1259	0.151	1.1	0.024	0.1268	0.1387	0.4429	0.0518	0.3151	0.419	0.2511	5	6.8026
-33.9093	7.2431	0.0503	0.3667	0.0172	0.1197	0.1259	0.4455	0.0182	0.3256	0.4089	0.1967	4	6.8432
-34.2906	18.7273	0.0767	0.6167	0.0193	0.1441	0.1272	0.4891	0.1071	0.1817	0.327	0.2686	7	7.7251
-36.2365	14.5647	0.1545	1.275	0.023	0.1697	0.1019	0.4769	0.0347	0.2186	0.2851	0.2105	5	8.1978
-35.25	10.7108	0.2025	1.8667	0.0246	0.1743	0.1419	0.4704	0.0224	0.1959	0.2784	0.1717	8	8.8099
-36.1817	15.9188	0.2323	1.5	0.024	0.1991	0.098	0.5027	0.0533	0.1244	0.2119	0.1757	8	8.9388
-37.3396	14.4781	0.1541	1.0583	0.0178	0.0894	0.093	0.4571	0.034	0.186	0.4225	0.255	8	5.0743
-35.6463	15.0917	0.0751	0.4417	0.0239	0.0893	0.0748	0.4455	0.0358	0.0778	0.4253	0.1416	5	5.1034
-31.5209	12.63	0.0573	0.375	0.0238	0.1071	0.1096	0.4617	0.0359	0.0945	0.3327	0.1423	10	5.9981
-34.7499	12.1997	0.1394	0.9917	0.0185	0.0859	0.1279	0.4432	0.0207	0.1579	0.4666	0.2624	7	5.2745
-37.3005	15.1293	0.2029	1.7333	0.0177	0.0737	0.0791	0.4475	0.0402	0.3875	0.3777	0.3188	4	4.3422
-37.9817	12.3125	0.1049	0.8917	0.0209	0.0641	0.0431	0.4473	0.0317	0.3241	0.4531	0.245	7	3.9144
-37.8966	16.8268	0.1463	1.075	0.0249	0.0826	0.0853	0.4543	0.048	0.3371	0.3348	0.2973	9	5.2005
-37.3684	11.9105	0.137	0.8333	0.0242	0.0788	0.0999	0.4466	0.0371	0.3724	0.4101	0.2253	5	4.9938
-38.3882	17.7083	0.2133	1.2167	0.0223	0.091	0.1313	0.434	0.0698	0.2881	0.4496	0.2683	5	5.5432
-36.4138	10.1001	0.1642	1.15	0.0188	0.1408	0.145	0.4323	0.0285	0.3166	0.3598	0.2318	4	7.3144
-34.2118	10.8925	0.1305	0.7667	0.0257	0.1435	0.1744	0.4468	0.0225	0.2279	0.2717	0.3424	6	7.8149
-30.9893	13.8922	0.489	1.1083	0.0159	0.1195	0.3763	0.4354	0.0468	0.2056	0.3139	0.2572	4	7.9253
-27.4015	18.1582	0.0693	0.65	0.0209	0.1231	0.2686	0.4749	0.0427	0.3397	0.2897	0.536	6	7.482
-33.6418	7.709	0.0693	0.425	0.02	0.1291	0.1221	0.4428	0.0175	0.1491	0.2772	0.2181	5	6.9098
-34.2847	9.6962	0.127	0.9667	0.0207	0.2166	0.1125	0.4817	0.0269	0.1807	0.1806	0.1597	10	9.7371
-35.9045	9.3968	0.1367	1.3833	0.017	0.1679	0.0794	0.4623	0.0247	0.146	0.2086	0.1448	9	7.6365
-37.75	17.0155	0.2025	1.2167	0.0186	0.1195	0.0517	0.4595	0.0845	0.3843	0.3356	0.3742	6	5.868
-38.0266	11.1465	0.242	1.7083	0.0229	0.1255	0.0618	0.4573	0.031	0.1629	0.3066	0.1678	7	6.1963
-38.2005	16.519	0.2745	1.4583	0.0215	0.128	0.0953	0.4585	0.063	0.2053	0.2854	0.2536	9	6.3879
-37.2882	14.18	0.2749	1.9583	0.0286	0.1689	0.0686	0.4667	0.0413	0.1896	0.2131	0.1552	9	7.8045
-37.1266	14.8734	0.2141	1.5667	0.0306	0.1737	0.0789	0.4724	0.0343	0.1107	0.2081	0.1573	11	8.0101
-36.2874	13.3778	0.2075	1.2167	0.0158	0.1644	0.104	0.4576	0.0401	0.182	0.273	0.1578	9	7.3682
-37.0324	21.0387	0.312	1.7083	0.021	0.2261	0.1181	0.4816	0.1437	0.2264	0.2005	0.1868	13	9.6252
-37.0038	29.8412	0.1703	0.7167	0.029	0.1888	0.1061	0.4824	0.3442	0.4104	0.2444	0.4839	10	8.6005
-38.5874	28.5959	0.4003	1.35	0.0287	0.2606	0.1213	0.4707	0.212	0.4018	0.233	0.5243	16	11.163
-37.9231	13.8112	0.2559	1.3	0.0193	0.1592	0.0755	0.4782	0.0464	0.1664	0.2004	0.1477	10	7.324
-38.0058	24.0192	0.1738	0.9167	0.015	0.1349	0.0911	0.4579	0.2299	0.3517	0.2561	0.3012	6	6.6005
-38.1426	21.4097	0.3066	1.2833	0.0231	0.2514	0.122	0.4677	0.1896	0.3364	0.2561	0.2798	9	10.542
-39.1058	22.3492	0.3484	1.05	0.0242	0.2346	0.1191	0.4692	0.1875	0.3513	0.3412	0.2345	11	9.8328
-38.3636	20.555	0.1127	0.4167	0.02	0.1259	0.0562	0.4344	0.1235	0.3845	0.3786	0.42	5	6.0813
-38.6754	21.8713	0.1804	0.85	0.0145	0.1507	0.0874	0.4459	0.1638	0.3727	0.3268	0.315	7	6.8626
-38.582	12.5224	0.0821	0.5	0.02	0.1063	0.0417	0.4345	0.0281	0.2006	0.3316	0.201	5	5.5056
-38.6448	13.9203	0.2342	1.6333	0.0229	0.1937	0.0721	0.4867	0.0384	0.1906	0.2157	0.2082	7	8.7422
-37.4588	14.124	0.1909	1.2083	0.0219	0.1799	0.0729	0.4809	0.0561	0.1661	0.2814	0.1802	9	8.1947
-38.4475	13.3925	0.1986	1.3917	0.012	0.1393	0.0408	0.4977	0.0442	0.1519	0.2814	0.1534	9	6.2288
-38.2314	15.0546	0.0755	0.45	0.019	0.0901	0.0729	0.4356	0.0256	0.2039	0.4465	0.1446	5	5.2346
-38.26	11.9901	0.1382	0.8833	0.0135	0.1181	0.0438	0.4479	0.0252	0.1333	0.3296	0.183	8	5.7418
-37.112	12.7234	0.2416	1.5167	0.0238	0.1758	0.0928	0.4553	0.0316	0.1755	0.2929	0.1972	8	8.276
-36.7616	11.373	0.1905	1.425	0.0145	0.1451	0.0926	0.4482	0.0313	0.237	0.3314	0.2561	7	6.9392
-38.3231	17.2952	0.2466	1.15	0.0283	0.1608	0.1027	0.4414	0.0705	0.2772	0.3378	0.227	9	7.8339
-37.9817	17.3675	0.1762	0.825	0.0241	0.1565	0.0631	0.4731	0.0666	0.1285	0.2977	0.217	7	7.463
-38.6314	28.5168	0.182	1.0167	0.0345	0.1371	0.076	0.4682	0.3287	0.447	0.3187	0.4687	8	7.0921
-37.4005	8.9951	0.0596	0.4	0.0201	0.0812	0.0542	0.425	0.0158	0.3307	0.4127	0.3671	0	4.8312
-37.8976	8.7953	0.1336	0.9417	0.0209	0.1214	0.0631	0.4328	0.018	0.2922	0.348	0.1745	3	6.2613
-38.1719	8.459	0.1343	0.8667	0.0241	0.1024	0.0679	0.4383	0.0176	0.2628	0.2849	0.1697	3	5.6756
-36.9999	11.7287	0.0701	0.3667	0.0212	0.1176	0.0705	0.4527	0.0287	0.1077	0.2844	0.1262	4	6.1676
-38.2737	11.2876	0.1227	0.9	0.0206	0.1026	0.0811	0.4395	0.0183	0.184	0.3491	0.2487	4	5.6338
-37.4408	21.3631	0.1107	0.75	0.0196	0.1269	0.0508	0.5041	0.1425	0.1677	0.3326	0.2499	9	5.9779
-37.3209	8.7251	0.0647	0.4667	0.0251	0.0899	0.0517	0.4381	0.0198	0.1733	0.3335	0.143	8	5.0515
-38.1616	12.1973	0.1065	0.6667	0.0229	0.1195	0.0469	0.4521	0.0214	0.1393	0.3107	0.2638	6	5.8746
-37.9396	6.075	0.0577	0.35	0.0201	0.0675	0.0544	0.4213	0.0118	0.1672	0.5048	0.2798	0	4.6152
-37.3999	7.8157	0.0716	0.55	0.02	0.1024	0.0622	0.4483	0.0139	0.2194	0.3062	0.2323	5	5.6372
-36.9231	9.6295	0.0689	0.55	0.0214	0.1297	0.0662	0.4696	0.0216	0.1002	0.2971	0.0791	9	6.5521
-37.8365	15.7702	0.1413	0.7833	0.0202	0.1048	0.0688	0.4678	0.0564	0.3557	0.3107	0.2826	5	5.6969
-37.5754	8.0073	0.0341	0.1167	0.0197	0.0652	0.0553	0.4235	0.0114	0.2373	0.4862	0.257	0	4.1661
-38.1742	15.5847	0.1185	0.5333	0.0256	0.07	0.0641	0.4303	0.0551	0.4551	0.4845	0.4219	0	4.4936
-38.1795	11.9803	0.1301	0.8167	0.0232	0.0758	0.06	0.4336	0.0245	0.1855	0.5021	0.2301	4	4.7596
-37.7314	11.0079	0.0879	0.5417	0.0206	0.0636	0.0521	0.4258	0.0226	0.2191	0.523	0.2006	5	3.9338
-37.2616	10.3169	0.067	0.3333	0.0231	0.0797	0.0807	0.4277	0.023	0.2203	0.421	0.2165	5	4.9172
-37.65	11.5797	0.1359	0.6167	0.0233	0.1126	0.0655	0.4287	0.0218	0.1987	0.3934	0.2251	9	6.0066
-33.7418	15.5478	0.736	0.225	0.0182	0.1772	0.244	0.5147	0.0405	0.0872	0.2556	0.097	7	9.4123
-33.8663	12.1913	0.4452	1.2917	0.0271	0.1145	0.1931	0.4373	0.0388	0.2935	0.3258	0.3203	6	7.0724
-37.3609	8.2586	0.1227	1.05	0.0171	0.0856	0.0819	0.4228	0.0138	0.2095	0.367	0.2996	3	5.1715
-37.2616	15.4636	0.151	0.5917	0.0229	0.1037	0.0441	0.4593	0.0785	0.4107	0.3525	0.3057	9	5.3206
-37.1266	10.4261	0.1161	0.975	0.0273	0.1042	0.0508	0.442	0.0257	0.2061	0.3655	0.1636	8	5.8099
-37.3795	9.1194	0.1328	1.25	0.0139	0.1206	0.0578	0.4428	0.0216	0.2291	0.3007	0.2042	5	6.0197
-37.3999	16.1483	0.1262	1.1167	0.0295	0.1141	0.0644	0.4472	0.0424	0.1941	0.3851	0.2984	5	6.2927
-36.3609	7.2131	0.0786	0.5	0.0159	0.0992	0.0965	0.4278	0.0155	0.3492	0.4474	0.2155	0	5.7127
-36.5493	18.2383	0.2265	1.45	0.0224	0.1633	0.1025	0.4851	0.0703	0.2556	0.2193	0.28	10	7.9923
-37.4603	7.5671	0.1467	1.1667	0.0191	0.0944	0.0911	0.4283	0.0158	0.3531	0.4212	0.3144	0	5.7863
-36.1138	12.3277	0.0933	0.8	0.0219	0.1324	0.0748	0.4555	0.0309	0.2271	0.2905	0.2485	7	6.8904
-37.7365	29.2766	0.1816	1.3083	0.0251	0.1023	0.0739	0.4295	0.2012	0.2928	0.3614	0.1751	3	5.9172
-35.7045	10.3208	0.079	0.5667	0.0328	0.1251	0.0519	0.4468	0.0239	0.2811	0.3569	0.18	4	6.4967
-37.39	10.078	0.1572	1.2167	0.0262	0.126	0.0602	0.4398	0.0218	0.2867	0.3507	0.1923	6	6.4901
-37.0772	16.9713	0.1324	1	0.0226	0.1388	0.0897	0.4479	0.0217	0.2286	0.2919	0.1048	6	7.5738
-36.3254	7.6364	0.0848	0.7167	0.0219	0.1045	0.0791	0.4431	0.0153	0.2437	0.3032	0.2419	5	5.7387
-38.3439	20.9279	0.3008	1.7167	0.0308	0.1557	0.091	0.4637	0.1117	0.2014	0.3366	0.184	6	7.7975
-38.0874	14.1982	0.1661	0.9833	0.021	0.1203	0.0537	0.432	0.0263	0.267	0.3277	0.232	4	6.3469
-38.09	10.7903	0.0983	0.7	0.0173	0.0634	0.0475	0.4202	0.013	0.1865	0.4808	0.1983	1	4.1158
-36.7785	17.0043	0.1096	0.7167	0.0274	0.0805	0.0541	0.4268	0.0577	0.2968	0.407	0.2925	6	4.9791
-36.2499	17.587	0.1177	0.5167	0.0293	0.0869	0.0508	0.433	0.1275	0.4505	0.3912	0.4079	6	5.0248
-36.6548	13.972	0.1301	0.65	0.0212	0.0791	0.0599	0.4329	0.0562	0.3558	0.4344	0.3638	4	4.7538
-36.912	15.8782	0.1514	0.8083	0.0243	0.1133	0.0761	0.431	0.0823	0.4157	0.3912	0.3835	5	6.1192
-36.8209	16.2237	0.0995	0.8583	0.0212	0.0819	0.0387	0.4655	0.0649	0.2106	0.3704	0.2404	6	4.6558
-37.5881	11.6554	0.0898	0.8167	0.0188	0.0702	0.0535	0.4378	0.021	0.152	0.4371	0.1606	2	4.5997
-38.1426	6.5239	0.055	0.2667	0.026	0.0592	0.0353	0.4275	0.0106	0.0735	0.4791	0.0702	0	4.0968
-37.582	19.2403	0.0681	0.3167	0.0256	0.0714	0.0562	0.4414	0.0514	0.2654	0.4623	0.3987	4	4.9044
-36.8966	10.9848	0.1514	1.1167	0.0224	0.0928	0.087	0.4342	0.0216	0.1447	0.3796	0.1497	5	5.9644
-36.8881	11.3101	0.1014	0.7833	0.024	0.0892	0.073	0.4275	0.026	0.1089	0.3078	0.256	4	5.8722
-37.9231	16.4921	0.1208	0.2667	0.0366	0.1156	0.0455	0.4411	0.0989	0.5003	0.3348	0.3772	5	6.6996
-37.8999	18.6299	0.1103	0.7	0.0155	0.0873	0.0485	0.473	0.1065	0.2685	0.3726	0.2391	5	4.7696
-38.2058	6.2577	0.0689	0.3833	0.0132	0.0791	0.0581	0.426	0.0125	0.0863	0.3837	0.2666	3	4.8444
-38.1194	15.049	0.1293	0.5	0.0199	0.1183	0.0812	0.438	0.0573	0.247	0.4411	0.1877	6	6.0654
-37.6653	13.1036	0.163	0.6833	0.0203	0.1523	0.0859	0.4361	0.0472	0.2612	0.4949	0.1873	8	7.1065
-35.6426	10.2194	0.1502	1.15	0.0248	0.1371	0.1069	0.4457	0.0309	0.2403	0.4292	0.137	8	7.0825
-30.6282	7.5465	0.1312	0.8833	0.0191	0.0912	0.1298	0.4209	0.0269	0.303	0.4654	0.3617	0	5.7855
[truncated: 571,121 more rows]
