# Supplementary material for: Revealing the ecological content of long-duration audio-recordings of the environment through clustering and visualisation
Source: PLoS One. 2018 Mar 1;13(3):e0193345. doi: 10.1371/journal.pone.0193345 (PMC5832236; doi:10.1371/journal.pone.0193345)
Supplement: S3 File — The summary acoustic indices calculated on one-minute segments of the Woondum National Park recording. (CSV) [file pone.0193345.s003.csv]

BGN	SNR	ACT	EVN	HFC	MFC	LFC	ACI	ENT	EAS	EPS	ECV	CLC	SPD
-32.441	25.7158	0.1742	1.225	0.1776	0.188	0.0907	0.454	0.1472	0.0052	0.1	0.0257	16	12.2598
-35.8078	21.7814	0.0163	0.05	0.0184	0.0396	0.0165	0.4312	0.0381	0.101	0.3626	0.1021	0	2.9756
-35.5178	18.4339	0.0894	0.8583	0.116	0.1673	0.0283	0.4249	0.0412	0.0063	0.2246	0.0383	7	9.5486
-36.2385	18.2928	0.0654	0.3833	0.0861	0.1556	0.022	0.426	0.0333	0.0094	0.2869	0.0917	3	8.7034
-36.4374	23.2608	0.012	0.0333	0.021	0.0271	0.0123	0.4282	0.0467	0.0671	0.4348	0.0953	0	2.2892
-36.8377	22.0368	0.0341	0.1333	0.0439	0.0498	0.0225	0.4276	0.0485	0.082	0.3842	0.1886	0	3.8788
-36.566	14.4694	0.0256	0.1667	0.036	0.0741	0.0195	0.4296	0.017	0.0539	0.3877	0.0556	0	4.7727
-36.615	18.9453	0.0294	0.1	0.0275	0.0507	0.036	0.431	0.0268	0.0685	0.4058	0.0566	0	3.746
-36.2908	16.2624	0.0294	0.1167	0.0302	0.0454	0.0229	0.4346	0.0248	0.088	0.3384	0.0381	1	3.5397
-35.5536	24.7737	0.0801	0.5583	0.0721	0.1064	0.0387	0.4754	0.1552	0.0545	0.1982	0.3042	6	7.3461
-33.6799	27.9689	0.2853	2.7083	0.1303	0.1497	0.0577	0.5714	0.2052	0.0078	0.0506	0.0682	11	9.8358
-34.3242	28.627	0.3573	3.4167	0.1389	0.1411	0.0533	0.5939	0.2158	0.0098	0.0437	0.0686	14	9.336
-34.5329	23.9282	0.2737	2.3833	0.1319	0.132	0.0453	0.5822	0.1772	0.0058	0.0659	0.0363	14	8.8885
-35.0629	25.2995	0.2218	1.825	0.1023	0.1272	0.0365	0.5685	0.1757	0.0071	0.0947	0.0516	9	8.1812
-34.6918	26.3039	0.1731	1.325	0.0923	0.1145	0.0367	0.5525	0.1889	0.0096	0.0994	0.0796	10	7.5989
-35.1629	26.9841	0.2141	1.6333	0.1165	0.1196	0.0412	0.5655	0.2324	0.0256	0.1034	0.17	12	8.2369
-34.4391	28.9214	0.2087	1.75	0.124	0.1367	0.0413	0.528	0.1953	0.0105	0.0841	0.0914	14	9.2338
-35.7282	27.1239	0.1657	1.1	0.088	0.1035	0.0131	0.5286	0.2009	0.0058	0.1425	0.0322	7	6.8939
-35.3792	28.3354	0.1676	1.1667	0.0902	0.1095	0.0304	0.5556	0.2234	0.0105	0.1187	0.0825	10	7.1928
-35.8068	32.8449	0.1804	1.35	0.0659	0.0899	0.0273	0.5282	0.2584	0.0182	0.1282	0.0849	7	5.8901
-35.5827	27.3151	0.1622	1.0917	0.0863	0.1105	0.0352	0.5456	0.2226	0.0064	0.142	0.0253	8	7.2644
-35.6282	23.8185	0.1111	0.4833	0.0729	0.0966	0.0302	0.5444	0.1597	0.0115	0.1932	0.0505	6	6.3717
-36.0444	22.8363	0.1076	0.5	0.0662	0.0905	0.0274	0.517	0.1299	0.0111	0.2122	0.0264	6	6.0259
-36.1978	25.6781	0.1154	0.7333	0.066	0.0892	0.0446	0.5099	0.1295	0.0066	0.2307	0.0163	8	6.2029
-35.7598	23.8588	0.0821	0.4167	0.0625	0.0898	0.0317	0.4839	0.1191	0.0091	0.1983	0.05	6	6.1514
-35.4545	32.8106	0.4804	2.3667	0.2807	0.3221	0.0817	0.5733	0.2222	0.0058	0.0811	0.0692	18	18.0457
-36.6329	22.8548	0.1634	1.2	0.0709	0.1032	0.0246	0.5258	0.136	0.008	0.1898	0.0581	6	6.5211
-35.7913	23.9069	0.0883	0.4167	0.064	0.0956	0.0368	0.5284	0.164	0.0115	0.2591	0.0582	7	6.182
-36.5978	23.4851	0.0639	0.275	0.0458	0.0581	0.0349	0.4846	0.1436	0.0133	0.313	0.0954	5	4.2389
-36.2329	18.5042	0.055	0.2333	0.0479	0.0953	0.0258	0.4508	0.0363	0.0207	0.2103	0.0321	4	6.2354
-35.1524	27.4843	0.2052	1.8667	0.1653	0.2288	0.0477	0.498	0.174	0.0116	0.1462	0.1552	14	13.6345
-36.6875	24.7948	0.0592	0.1833	0.0456	0.0524	0.0169	0.4704	0.1021	0.0366	0.3268	0.191	4	3.9342
-36.1122	26.0997	0.0658	0.3167	0.0513	0.0801	0.0245	0.4912	0.1243	0.0069	0.3097	0.0755	3	5.3511
-36.5943	15.2132	0.0414	0.125	0.044	0.0556	0.0207	0.4374	0.0205	0.0461	0.339	0.2228	0	4.307
-36.1792	21.7448	0.0329	0.1	0.0396	0.0562	0.0159	0.4454	0.0489	0.0234	0.2472	0.0671	2	4.2091
-36.4227	22.2742	0.0263	0.05	0.0272	0.0364	0.0241	0.4459	0.0611	0.0325	0.4196	0.0888	0	3.0345
-36.8953	19.5888	0.0232	0.0167	0.0297	0.025	0.024	0.4268	0.0289	0.13	0.4176	0.1712	0	2.5397
-36.7418	15.5086	0.0275	0.0833	0.0248	0.0351	0.0243	0.4325	0.0177	0.0835	0.4193	0.1381	0	2.9222
-36.5244	23.3972	0.0197	0.0833	0.0235	0.0315	0.0107	0.4378	0.0641	0.0712	0.4193	0.0757	0	2.5075
-36.5086	13.2203	0.0159	0.0333	0.0267	0.0288	0.018	0.425	0.0125	0.1769	0.4205	0.17	0	2.6806
-36.3966	13.1701	0.0093	0	0.0201	0.0209	0.0219	0.4172	0.0088	0.2498	0.4476	0.028	0	2.031
-36.873	21.4172	0.0376	0.1167	0.0286	0.0448	0.0263	0.433	0.0442	0.0829	0.368	0.0318	0	3.4917
-36.7227	15.968	0.0271	0.1	0.0286	0.0448	0.02	0.4248	0.014	0.1264	0.3924	0.2083	0	3.4723
-36.9663	18.2988	0.0279	0.0333	0.0182	0.0482	0.0168	0.4282	0.0158	0.0754	0.3927	0.1526	0	3.3457
-36.7425	6.9153	0.017	0	0.0194	0.0268	0.0176	0.4158	0.006	0.2746	0.4344	0.5749	0	2.4348
-36.7057	12.6448	0.0143	0.0167	0.0189	0.0233	0.0262	0.4187	0.0086	0.2683	0.517	0.5329	0	2.271
-36.3227	14.4658	0.0105	0	0.0179	0.0229	0.022	0.4216	0.0107	0.2085	0.4666	0.11	0	2.1483
-36.7096	8.713	0.0205	0.075	0.024	0.0262	0.0347	0.4159	0.0069	0.2817	0.4406	0.0775	0	2.6461
-36.8374	7.309	0.0166	0.0167	0.0241	0.0304	0.02	0.4184	0.006	0.2418	0.4018	0.0353	0	2.7859
-36.4444	18.4757	0.0414	0.2	0.0381	0.0547	0.0332	0.4456	0.0329	0.0435	0.3253	0.1673	1	4.1568
-36.8714	10.9648	0.0155	0	0.0138	0.0267	0.0283	0.4229	0.0078	0.1763	0.4788	0.0598	0	2.2869
-36.8377	15.0884	0.0244	0.0667	0.0185	0.024	0.0208	0.4239	0.0136	0.1452	0.4791	0.0781	0	2.1289
-36.4608	19.8166	0.0414	0.1833	0.0377	0.077	0.0313	0.4378	0.0384	0.0582	0.3445	0.0804	0	5.2493
-36.3943	17.6262	0.0093	0	0.0186	0.0227	0.0357	0.4251	0.0261	0.0845	0.4921	0.0516	0	2.2764
-36.3256	10.3981	0.0058	0	0.0193	0.0156	0.0312	0.4155	0.0067	0.3367	0.4646	0.5233	0	1.9102
-36.1855	9.6666	0.0046	0	0.0154	0.0207	0.0231	0.417	0.0063	0.215	0.4778	0.3956	0	2.0232
-36.6714	17.416	0.0105	0	0.0175	0.0196	0.0151	0.419	0.0135	0.2291	0.4488	0.1073	0	1.9497
-36.5663	19.6736	0.0085	0.0167	0.0227	0.0204	0.0163	0.4154	0.0212	0.2518	0.4229	0.0712	0	2.0914
-36.9908	8.3736	0.0232	0.0333	0.0173	0.0211	0.021	0.4146	0.0062	0.2723	0.4791	0.4886	0	2.0782
-36.9714	11.5085	0.0182	0.0333	0.0272	0.0151	0.026	0.4144	0.0068	0.3399	0.4904	0.4932	0	2.0964
-37.0535	23.518	0.0201	0.0333	0.0185	0.0223	0.0296	0.4194	0.0444	0.1105	0.4693	0.0954	0	2.2164
-36.5123	14.9807	0.0077	0	0.0159	0.0218	0.0202	0.4182	0.0097	0.1678	0.4887	0.1618	0	2.1123
-36.8011	10.9571	0.0174	0.05	0.0161	0.0197	0.0223	0.4147	0.0068	0.3388	0.4745	0.2729	0	2.0283
-36.5086	4.1634	0.0093	0	0.0183	0.0197	0.0341	0.4132	0.0057	0.3426	0.481	0.1506	0	2.1936
-36.9799	6.1706	0.0159	0.0167	0.0189	0.0247	0.0177	0.4181	0.0057	0.1962	0.4574	0.0455	0	2.2838
-36.3799	4.2408	0.0054	0	0.0182	0.0247	0.0165	0.4131	0.0056	0.3157	0.4149	0.3412	0	2.2756
-36.2906	6.0165	0.0046	0	0.0155	0.0204	0.0245	0.4157	0.0059	0.3329	0.4594	0.4074	0	2.0279
-37.1137	11.7791	0.0267	0.0333	0.0209	0.0212	0.0265	0.4134	0.0066	0.3118	0.4554	0.4568	0	2.206
-36.7057	6.2657	0.0124	0	0.0226	0.0195	0.0362	0.4135	0.0057	0.2737	0.4586	0.4407	0	2.2838
-36.8227	9.8603	0.0105	0.0167	0.026	0.0197	0.0203	0.4158	0.0059	0.3301	0.4519	0.3807	0	2.2466
-36.6493	5.8124	0.0147	0	0.0176	0.0178	0.0282	0.4146	0.0062	0.322	0.4497	0.2704	0	1.9888
-36.6701	6.3701	0.0124	0.025	0.0254	0.0258	0.0209	0.415	0.006	0.2338	0.4353	0.1534	0	2.5145
-36.6118	4.2666	0.0101	0	0.0171	0.021	0.0136	0.4127	0.0056	0.3152	0.4958	0.5081	0	1.9934
-36.5244	4.3208	0.0089	0	0.0159	0.019	0.0161	0.4114	0.0057	0.3719	0.4852	0.1348	0	1.9392
-37.266	13.606	0.0275	0.0417	0.0185	0.0193	0.0303	0.4165	0.0074	0.2419	0.4827	0.241	0	2.1293
-37.0591	5.2049	0.0248	0.0333	0.031	0.0218	0.0314	0.4131	0.0059	0.2764	0.4419	0.369	0	2.5776
-36.6374	4.7624	0.0077	0	0.0162	0.0206	0.0253	0.4145	0.0057	0.3138	0.5131	0.3984	0	2.0805
-36.8943	5.0401	0.0139	0.0167	0.0212	0.0133	0.0258	0.4133	0.0057	0.347	0.5034	0.4209	0	1.7778
-36.8086	4.3418	0.012	0	0.0209	0.0193	0.025	0.4126	0.0057	0.3535	0.4938	0.1485	0	2.1696
-36.6799	14.5326	0.0163	0.0833	0.0212	0.0276	0.0184	0.4205	0.0121	0.1686	0.4465	0.0985	0	2.4746
-37.0329	10.7083	0.0267	0.0333	0.017	0.0226	0.0321	0.4167	0.0069	0.2419	0.4995	0.3976	0	2.2671
-36.5815	4.2253	0.0077	0	0.022	0.0222	0.0172	0.4155	0.0055	0.3178	0.4662	0.2109	0	2.2865
-36.466	5.7117	0.007	0	0.027	0.0222	0.0172	0.4144	0.0055	0.3271	0.4502	0.1451	0	2.4348
-37.2815	5.4376	0.0337	0.1167	0.0226	0.0216	0.0141	0.4141	0.0058	0.364	0.4868	0.1767	0	2.2416
-36.8377	10.4856	0.0174	0	0.0218	0.0163	0.0219	0.4161	0.0065	0.221	0.5429	0.2702	0	1.9439
-37.0591	5.4706	0.0225	0.0333	0.0194	0.0207	0.0226	0.4141	0.0059	0.3309	0.4463	0.2065	0	2.1715
-36.7096	4.4191	0.0097	0	0.0203	0.0228	0.0257	0.4128	0.0057	0.2862	0.477	0.347	0	2.3062
-36.7096	13.0577	0.0139	0	0.0235	0.02	0.0227	0.4135	0.0075	0.3506	0.4354	0.1712	0	2.2455
-36.566	4.6701	0.0066	0	0.0207	0.0194	0.0243	0.4127	0.0055	0.3384	0.4392	0.1253	0	2.1696
-36.8011	11.4371	0.0151	0.0333	0.0169	0.0141	0.0148	0.4133	0.0065	0.3036	0.434	0.3998	0	1.5896
-36.7829	4.4267	0.0139	0.0167	0.0245	0.0176	0.0239	0.4134	0.0057	0.2748	0.4375	0.41	0	2.0867
-36.3943	4.0929	0.0081	0.0167	0.0191	0.0181	0.0176	0.4132	0.0057	0.3343	0.4398	0.1439	0	1.9756
-36.9511	18.4324	0.0201	0.05	0.021	0.0172	0.0239	0.4165	0.0151	0.2249	0.4413	0.3039	0	1.9985
-36.515	6.0308	0.0085	0	0.0148	0.0165	0.0266	0.4139	0.0056	0.3762	0.5336	0.1148	0	1.8146
-36.6535	4.1644	0.0046	0	0.0162	0.0198	0.0294	0.4153	0.0055	0.3622	0.4561	0.3967	0	2.0496
-36.5978	11.3121	0.007	0	0.0232	0.0217	0.0222	0.4155	0.0064	0.2866	0.4869	0.3041	0	2.3326
-36.9513	4.4621	0.0124	0	0.0182	0.0233	0.0172	0.4141	0.0054	0.298	0.4712	0.1623	0	2.2211
-36.5209	4.3711	0.0085	0	0.018	0.0196	0.0258	0.4134	0.0056	0.3687	0.4838	0.1349	0	2.0871
-36.3227	5.0408	0.005	0	0.0187	0.0172	0.0316	0.4127	0.0056	0.3316	0.4467	0.2991	0	1.9872
-37.0513	4.7608	0.0221	0	0.0178	0.0188	0.0242	0.4134	0.0055	0.3567	0.4889	0.1346	0	2.0364
-36.8374	8.5015	0.0205	0.05	0.0286	0.0177	0.0356	0.4165	0.0068	0.2499	0.4785	0.0336	0	2.3264
-36.7256	5.3164	0.0105	0	0.017	0.0173	0.0178	0.4132	0.0053	0.3842	0.4746	0.1831	0	1.8448
-36.8829	4.4494	0.0143	0	0.0218	0.0185	0.0262	0.4143	0.0056	0.3333	0.4776	0.4912	0	2.1491
-36.5137	20.2156	0.0147	0	0.0172	0.0258	0.0252	0.4213	0.0234	0.162	0.4541	0.0636	0	2.3275
-36.7244	4.9219	0.0159	0.0167	0.0248	0.0172	0.0338	0.4142	0.0059	0.3053	0.432	0.1764	0	2.1897
-36.6038	4.9648	0.012	0	0.018	0.028	0.0183	0.4143	0.0055	0.2566	0.3739	0.4331	0	2.4568
-36.9418	10.9775	0.0256	0.0333	0.0193	0.0222	0.0266	0.4145	0.0082	0.3247	0.4616	0.3371	0	2.2586
-36.7418	6.4331	0.012	0	0.0238	0.0171	0.0182	0.4133	0.0056	0.3519	0.4493	0.1916	0	2.0538
-36.8511	16.3836	0.0217	0	0.0227	0.0229	0.0334	0.422	0.016	0.1262	0.4414	0.1104	0	2.3786
-36.9309	5.8979	0.0132	0.0333	0.0158	0.0189	0.0226	0.4146	0.0053	0.3526	0.4788	0.1418	0	1.9775
-36.7096	4.8864	0.0124	0	0.019	0.0174	0.0195	0.4137	0.0057	0.3351	0.4488	0.1253	0	1.9218
-36.8799	11.506	0.0248	0.05	0.0238	0.0297	0.0119	0.4163	0.0075	0.2106	0.4379	0.0792	0	2.6179
-36.7086	7.8375	0.0151	0.0333	0.0209	0.0197	0.0208	0.4147	0.0064	0.307	0.5016	0.5618	0	2.0887
-36.6711	4.4998	0.0108	0.0333	0.0182	0.0251	0.0121	0.4155	0.0055	0.3211	0.4597	0.4532	0	2.2559
-36.6714	8.196	0.0163	0.0333	0.0204	0.0285	0.0211	0.4151	0.0061	0.2921	0.4358	0.5501	0	2.6489
-37.1513	5.1926	0.0267	0.0333	0.0154	0.0177	0.0289	0.413	0.0054	0.3608	0.4682	0.1624	0	1.923
-36.7227	4.3003	0.012	0	0.0233	0.0186	0.0432	0.4134	0.0056	0.3796	0.5137	0.1301	0	2.3883
-36.6536	4.5146	0.0077	0.0167	0.0187	0.0237	0.0306	0.4144	0.0053	0.3151	0.4448	0.3204	0	2.3593
-37.1829	9.6276	0.0329	0.0833	0.0203	0.0177	0.0177	0.4148	0.0064	0.3232	0.4754	0.611	0	1.9601
-36.8309	4.7878	0.019	0.0167	0.0247	0.0237	0.0283	0.4147	0.006	0.2916	0.4401	0.3548	0	2.4615
-37.0346	5.0655	0.0201	0.0167	0.0186	0.0211	0.0165	0.4137	0.0055	0.3695	0.4603	0.1369	0	2.125
-36.8536	13.314	0.0155	0	0.023	0.0167	0.0245	0.4161	0.0077	0.2004	0.4793	0.325	0	2.0252
-36.6511	6.733	0.0116	0	0.0228	0.0219	0.0191	0.4137	0.0061	0.3634	0.5235	0.189	0	2.2877
-36.7799	4.5003	0.0132	0	0.0213	0.0181	0.0238	0.4128	0.0057	0.3083	0.48	0.3346	0	2.019
-36.7953	4.1712	0.0124	0.0167	0.0192	0.0204	0.0241	0.4148	0.0058	0.337	0.4814	0.1312	0	2.1533
-36.8011	4.7474	0.0105	0	0.0201	0.0193	0.0119	0.4146	0.0054	0.3471	0.4629	0.1389	0	1.9528
-36.5256	12.2245	0.0089	0	0.0185	0.0206	0.0179	0.4137	0.007	0.3511	0.479	0.3335	0	2.1177
-36.3701	4.1123	0.0058	0	0.019	0.0166	0.0259	0.4138	0.0055	0.3826	0.4733	0.128	0	1.952
-36.9908	4.6894	0.0151	0	0.0158	0.0162	0.0297	0.4133	0.0055	0.3801	0.5028	0.1755	0	1.8928
-37.0656	6.4294	0.0236	0.05	0.0187	0.0243	0.026	0.4138	0.0058	0.3126	0.45	0.4135	0	2.3229
-37.1086	4.7304	0.0244	0	0.018	0.0153	0.0333	0.4123	0.0056	0.389	0.4695	0.1325	0	1.8866
-36.5516	4.1513	0.0074	0	0.0215	0.0194	0.0197	0.415	0.0053	0.3179	0.429	0.3053	0	2.0991
-36.6374	10.1577	0.0074	0	0.0228	0.0158	0.0212	0.4128	0.0063	0.3564	0.4471	0.1372	0	1.9582
-37.0943	5.576	0.0147	0.0167	0.0168	0.0207	0.0285	0.4121	0.0051	0.3227	0.4997	0.1462	0	2.1479
-36.5256	6.4737	0.0058	0	0.0223	0.0155	0.0204	0.4119	0.0055	0.3703	0.5109	0.13	0	1.9435
-36.6011	5.5113	0.0108	0.0667	0.0193	0.0255	0.0143	0.4145	0.006	0.2487	0.4458	0.0459	0	2.319
-37.1663	8.1542	0.029	0.0167	0.0154	0.0163	0.0209	0.4138	0.0061	0.3124	0.4272	0.4614	0	1.7747
-36.9591	4.4812	0.0197	0	0.0227	0.017	0.0284	0.4121	0.0057	0.3396	0.483	0.1259	0	2.1374
-37.2256	5.9631	0.0248	0.0167	0.0129	0.0173	0.0333	0.4112	0.0056	0.3909	0.4935	0.1042	0	1.8962
-36.3057	4.1774	0.0046	0	0.0217	0.019	0.0286	0.4125	0.0059	0.3669	0.4968	0.4168	0	2.1498
-36.6908	4.5195	0.012	0	0.0193	0.0197	0.036	0.4117	0.0059	0.3583	0.4489	0.1348	0	2.2629
-37.1908	4.6231	0.0236	0.025	0.0183	0.0198	0.0276	0.4133	0.0055	0.3504	0.4907	0.3167	0	2.1076
-36.7829	4.5577	0.0163	0.0167	0.018	0.0147	0.0229	0.4142	0.0061	0.3742	0.4919	0.1745	0	1.7778
-36.9608	5.4624	0.0151	0	0.0164	0.0186	0.0179	0.4133	0.0058	0.2942	0.4415	0.2154	0	1.9245
-36.6714	4.1487	0.0105	0	0.0181	0.0183	0.029	0.4126	0.0058	0.3971	0.4866	0.1149	0	2.0588
-36.7978	4.6802	0.0147	0.0167	0.0253	0.0183	0.0253	0.4141	0.0058	0.3387	0.4374	0.2517	0	2.2304
-36.3714	3.949	0.007	0	0.0211	0.0192	0.0369	0.4121	0.0058	0.3827	0.4684	0.1329	0	2.2815
-36.666	4.8635	0.0054	0	0.032	0.0185	0.0279	0.4102	0.0052	0.3787	0.4712	0.1237	0	2.4456
-36.9309	25.4025	0.0201	0.0333	0.0197	0.0245	0.0173	0.4193	0.0715	0.1368	0.4852	0.1631	0	2.2516
-36.7096	5.8726	0.0136	0.0167	0.0183	0.0183	0.0225	0.4131	0.0059	0.3611	0.4929	0.1304	0	2.0008
-36.7815	5.6536	0.0166	0.0333	0.0217	0.0225	0.0316	0.4123	0.0059	0.3904	0.4924	0.1127	0	2.4855
-37.1309	5.3387	0.0186	0	0.0212	0.019	0.0278	0.412	0.0056	0.3644	0.5648	0.1207	0	2.1746
-36.7829	4.536	0.0093	0	0.0184	0.024	0.0187	0.413	0.0058	0.3807	0.4712	0.1376	0	2.3473
-37.1118	5.742	0.0267	0	0.0131	0.0193	0.0221	0.4142	0.006	0.3394	0.4915	0.2085	0	1.9288
-36.7608	5.1015	0.012	0	0.0145	0.0163	0.0192	0.4123	0.0057	0.4062	0.5042	0.189	0	1.7395
-36.5829	3.9474	0.0085	0	0.0235	0.0151	0.0183	0.4134	0.0057	0.381	0.4843	0.1304	0	1.8928
-36.7256	4.8089	0.0097	0	0.0192	0.0199	0.0213	0.4126	0.0054	0.3822	0.4689	0.1105	0	2.122
-36.7663	3.9588	0.0124	0	0.0142	0.0197	0.0374	0.4118	0.0058	0.3717	0.444	0.1353	0	2.103
-36.7656	5.1468	0.0132	0	0.017	0.017	0.0164	0.4125	0.0059	0.3772	0.4569	0.1213	0	1.8149
-36.5943	4.5406	0.0074	0	0.0199	0.0159	0.0336	0.4132	0.0056	0.3996	0.4997	0.1237	0	2.0155
-37.0799	9.7494	0.0232	0.0333	0.0201	0.0187	0.0271	0.4136	0.0064	0.3226	0.4375	0.4047	0	2.127
-36.6309	9.8729	0.0128	0.0333	0.0213	0.0198	0.0118	0.4137	0.0066	0.3799	0.5454	0.3615	0	2.0654
-37.0374	11.2967	0.0225	0	0.0221	0.0196	0.0137	0.4141	0.0074	0.364	0.5362	0.2565	0	2.1103
-36.7424	8.344	0.0124	0	0.017	0.0185	0.0278	0.4141	0.0063	0.2599	0.4581	0.1061	0	2.029
-37.0656	5.2734	0.0178	0.0167	0.0146	0.0187	0.038	0.4142	0.0056	0.3874	0.4857	0.1579	0	2.06
-37.0511	5.9613	0.024	0.025	0.0241	0.0187	0.0161	0.4137	0.0058	0.3585	0.4601	0.1301	0	2.1324
-36.4814	6.4379	0.0108	0	0.0226	0.0168	0.0276	0.4135	0.006	0.3711	0.4781	0.174	0	2.0662
-36.3943	5.4925	0.0043	0	0.017	0.0206	0.0259	0.4139	0.0057	0.3577	0.5593	0.1949	0	2.1541
-36.6221	4.3207	0.0116	0.0167	0.0233	0.0162	0.0327	0.4119	0.0059	0.3403	0.4986	0.2646	0	2.0546
-36.5799	3.7492	0.0066	0	0.0177	0.0189	0.0315	0.4131	0.0056	0.4008	0.5274	0.1213	0	2.127
-36.8377	5.3094	0.0128	0.0167	0.0187	0.0189	0.0183	0.4138	0.0057	0.3796	0.5241	0.3004	0	2.0027
-36.7815	4.1573	0.0128	0	0.0164	0.017	0.0172	0.412	0.0056	0.3491	0.4944	0.1418	0	1.8413
-36.9608	4.6921	0.0136	0	0.0125	0.0168	0.0365	0.4123	0.0055	0.3763	0.5015	0.1212	0	1.8993
-37.2425	5.0928	0.0286	0.05	0.0129	0.0198	0.0255	0.4122	0.0055	0.3365	0.5176	0.1346	0	1.9621
-36.7978	4.8287	0.0139	0	0.0168	0.0214	0.0236	0.4118	0.0059	0.3206	0.4725	0.1732	0	2.1514
-37.273	10.2513	0.0302	0	0.0205	0.0226	0.0262	0.4148	0.0063	0.3676	0.5008	0.1622	0	2.3484
-36.3513	6.0772	0.0066	0	0.0175	0.0206	0.0316	0.415	0.0057	0.356	0.523	0.467	0	2.211
-36.6908	4.7531	0.0089	0	0.0188	0.018	0.0172	0.4126	0.0059	0.3455	0.4858	0.1104	0	1.9199
-36.7829	4.6224	0.0093	0	0.0258	0.022	0.0208	0.4115	0.0056	0.3394	0.4575	0.2943	0	2.3705
-36.4425	4.0312	0.0054	0	0.0182	0.0184	0.0253	0.4136	0.0054	0.3512	0.471	0.475	0	1.9861
-36.6123	4.1343	0.0112	0	0.0212	0.0144	0.0256	0.413	0.0058	0.3886	0.4744	0.1105	0	1.8676
-36.7799	6.9855	0.0136	0.0167	0.0182	0.0204	0.0282	0.414	0.0061	0.3203	0.4763	0.3029	0	2.1494
-36.673	5.526	0.012	0.0167	0.0192	0.0202	0.0362	0.4138	0.0059	0.3525	0.4825	0.1892	0	2.2729
-36.5799	4.3329	0.007	0	0.0184	0.0222	0.0308	0.4151	0.0057	0.3391	0.4703	0.1395	0	2.295
-37.0537	4.7523	0.0197	0.0167	0.0157	0.0183	0.0211	0.4132	0.0058	0.3643	0.4451	0.1084	0	1.9168
-36.7424	4.3642	0.0136	0.0167	0.0202	0.0172	0.0212	0.4143	0.0059	0.3541	0.499	0.1653	0	1.9605
-36.5978	4.1643	0.0089	0	0.0215	0.0177	0.0185	0.4139	0.0057	0.3816	0.4701	0.2047	0	2.0097
-37.3244	7.8277	0.0314	0.0667	0.0174	0.017	0.0282	0.4121	0.0061	0.3637	0.5114	0.124	0	1.9582
-37.1908	5.1689	0.0267	0.05	0.0202	0.0191	0.0448	0.4133	0.0057	0.3662	0.4726	0.1257	0	2.3511
-36.9086	4.95	0.0166	0.0167	0.0278	0.0174	0.0323	0.4112	0.0061	0.3934	0.5046	0.1063	0	2.3415
-36.9123	4.4677	0.0197	0.05	0.0232	0.0172	0.0205	0.4115	0.0056	0.3692	0.4639	0.128	0	2.0654
-36.5608	5.7146	0.0081	0.0167	0.014	0.019	0.0278	0.4128	0.0059	0.3619	0.4768	0.1083	0	1.9772
-37.3209	10.802	0.0283	0.0167	0.0159	0.018	0.0282	0.4136	0.0063	0.3203	0.4815	0.3307	0	1.9679
-37.3244	4.6662	0.0325	0.0333	0.0157	0.018	0.0285	0.4124	0.0055	0.3398	0.5218	0.1281	0	1.9996
-36.7244	4.7237	0.0108	0.0167	0.0158	0.0144	0.027	0.412	0.0058	0.3965	0.5442	0.163	0	1.7418
-37.4511	5.0619	0.0453	0.075	0.0176	0.0215	0.0207	0.4123	0.0057	0.3857	0.5356	0.1214	0	2.1874
-36.8377	4.1338	0.0108	0	0.0192	0.0203	0.0204	0.4144	0.0055	0.3828	0.5283	0.119	0	2.1537
-37.2608	5.0787	0.0314	0.0167	0.0194	0.02	0.0184	0.4132	0.0058	0.3817	0.5139	0.3177	0	2.0565
-36.7815	4.9169	0.0143	0.0167	0.0178	0.0183	0.0178	0.4123	0.006	0.3802	0.4995	0.1105	0	1.9292
-37.0309	4.9133	0.024	0.0333	0.0157	0.0181	0.0187	0.4118	0.006	0.3629	0.4922	0.1493	0	1.8699
-37.1714	4.87	0.0232	0.0167	0.0121	0.018	0.0192	0.4137	0.0057	0.3942	0.5159	0.1065	0	1.7549
-37.1663	5.1126	0.0283	0.0167	0.0153	0.018	0.0181	0.4135	0.0059	0.3514	0.4577	0.1105	0	1.8978
-37.266	5.6472	0.029	0.05	0.0202	0.0217	0.0271	0.4125	0.006	0.3579	0.4837	0.3865	0	2.2273
-37.1513	6.4517	0.0302	0.0667	0.0221	0.0147	0.0239	0.411	0.0061	0.4074	0.566	0.1375	0	1.8943
-36.966	4.8162	0.0182	0.0167	0.0214	0.0178	0.0212	0.4137	0.0057	0.3904	0.4694	0.15	0	2.0666
-36.8123	4.4451	0.0101	0	0.0177	0.021	0.0222	0.4127	0.0056	0.3532	0.4889	0.1126	0	2.1645
-36.7244	4.6068	0.0132	0	0.0155	0.0135	0.0183	0.4119	0.0058	0.3935	0.5033	0.1044	0	1.5745
-36.9829	12.5723	0.0213	0.0167	0.0205	0.0163	0.0329	0.4122	0.0074	0.3867	0.5185	0.2491	0	2.041
-36.5425	4.5101	0.0116	0	0.0205	0.0219	0.0221	0.4135	0.006	0.2921	0.4824	0.3676	0	2.2644
-37.1425	4.6979	0.0209	0.05	0.0177	0.0139	0.0189	0.4128	0.0055	0.3485	0.4921	0.1169	0	1.676
-36.666	6.5037	0.0139	0	0.0164	0.0204	0.0132	0.414	0.0058	0.3693	0.5023	0.29	0	2.0093
-37.3209	6.8897	0.0298	0.0167	0.017	0.021	0.0246	0.4133	0.0057	0.2962	0.5009	0.0569	0	2.0979
-36.6714	4.0699	0.0085	0	0.017	0.0176	0.0259	0.4131	0.0054	0.3784	0.5098	0.1126	0	1.9744
-36.7418	4.7621	0.0116	0	0.0182	0.0203	0.0145	0.4124	0.0054	0.3496	0.4886	0.1922	0	2.0236
-36.4786	10.0879	0.0252	0.0333	0.0397	0.0816	0.0181	0.4157	0.0071	0.0569	0.3294	0.0358	0	5.5327
-34.5281	25.626	0.1367	1.175	0.106	0.1288	0.0352	0.4726	0.1451	0.0082	0.1188	0.0359	12	8.873
-33.0252	26.6571	0.3314	3.4667	0.1269	0.1298	0.042	0.5727	0.1917	0.0095	0.042	0.0616	16	8.7085
-33.9614	22.1939	0.3182	3.1667	0.1178	0.1383	0.0502	0.5489	0.1399	0.0068	0.0496	0.0332	13	9.1982
-35.0231	26.0669	0.2787	2.475	0.1182	0.1317	0.0257	0.5518	0.168	0.0106	0.0675	0.1021	13	8.7538
-34.9213	25.1709	0.1835	1.4917	0.097	0.1139	0.0304	0.5592	0.195	0.0099	0.0885	0.0369	8	7.4723
-34.9029	24.7678	0.1487	0.8583	0.0933	0.1043	0.0533	0.5532	0.1755	0.0074	0.1053	0.0168	9	7.1382
-35.8524	28.5218	0.1502	0.9917	0.0769	0.0982	0.0239	0.5261	0.2201	0.01	0.1462	0.0755	9	6.4344
-35.6792	25.771	0.125	0.7333	0.0718	0.0938	0.037	0.5339	0.178	0.0141	0.1894	0.0532	4	6.2896
-36.1532	26.0037	0.1533	0.9833	0.0739	0.0925	0.0359	0.5305	0.2026	0.0313	0.1766	0.1853	7	6.3248
-35.4274	22.4962	0.1583	0.9333	0.0718	0.1044	0.0245	0.5056	0.1146	0.0072	0.1163	0.0383	8	6.7182
-34.5675	27.875	0.3399	3.0083	0.1317	0.1643	0.0604	0.5549	0.1876	0.0082	0.0693	0.1154	11	10.6996
-32.2371	27.334	0.4282	4.775	0.1394	0.1316	0.0618	0.5575	0.1722	0.0033	0.0318	0.0504	18	9.3631
-31.1072	29.0029	0.3144	2.9667	0.129	0.1205	0.0524	0.5584	0.204	0.0179	0.0328	0.1718	14	8.5707
-26.314	22.7321	0.2962	2.6	0.2118	0.1964	0.1527	0.4982	0.138	0.0068	0.043	0.1806	26	14.3237
-24.0454	24.0454	0.3662	3.6167	0.13	0.1201	0.0707	0.5099	0.1213	0.0068	0.0238	0.0927	32	9.0279
-26.1069	22.4849	0.3349	3.0417	0.1469	0.1428	0.0752	0.5318	0.1396	0.0099	0.0248	0.1303	33	10.1812
-27.2772	21.1561	0.2969	2.4917	0.1851	0.1679	0.0648	0.5273	0.125	0.0057	0.0265	0.0312	23	11.6918
-30.531	30.531	0.374	3.9917	0.1151	0.1189	0.0575	0.537	0.1793	0.0061	0.0317	0.0598	23	8.3093
-26.1047	26.1047	0.3662	3.725	0.1594	0.1482	0.1206	0.5026	0.1403	0.0096	0.0276	0.3437	22	11.4452
-25.819	23.8414	0.4293	4.525	0.1153	0.1105	0.0698	0.5082	0.1112	0.0062	0.0294	0.1172	32	8.2466
-27.3676	23.461	0.4119	4.3583	0.127	0.1156	0.0608	0.5318	0.128	0.008	0.026	0.0741	32	8.4874
-28.7476	25.2996	0.4363	4.725	0.127	0.1314	0.076	0.5403	0.1446	0.0069	0.0289	0.0392	22	9.3233
-30.5132	25.8251	0.4282	4.5	0.1134	0.1133	0.0576	0.5449	0.1672	0.0065	0.0308	0.0569	19	7.9872
-28.1661	26.2244	0.3217	3.15	0.1396	0.1205	0.0556	0.5433	0.1645	0.0068	0.0281	0.1558	28	8.794
-29.9262	24.6107	0.4154	4.3417	0.1355	0.1195	0.0526	0.5417	0.1416	0.0075	0.0284	0.0779	19	8.6698
-30.688	26.846	0.391	4.0083	0.1255	0.1247	0.0572	0.5605	0.175	0.0146	0.0271	0.2202	20	8.6655
-30.3638	26.9107	0.384	3.8833	0.1329	0.1197	0.0673	0.5436	0.1551	0.0061	0.026	0.115	22	8.6698
-30.8171	25.5776	0.3775	3.8	0.1421	0.1447	0.0749	0.5545	0.1646	0.0067	0.0315	0.0542	18	10.0647
-31.3931	31.3931	0.3446	3.5833	0.1273	0.1271	0.0601	0.5647	0.2269	0.0095	0.0323	0.0843	16	8.8026
-32.6915	25.7821	0.3949	4.2083	0.1413	0.1213	0.0417	0.5512	0.165	0.0068	0.036	0.0598	16	8.6036
-31.8221	22.1657	0.3291	3.2083	0.1333	0.1188	0.0513	0.5452	0.1277	0.0083	0.0383	0.1622	16	8.5436
-31.9403	26.5176	0.3403	3.6083	0.132	0.1209	0.0414	0.5484	0.1621	0.0069	0.0292	0.1542	16	8.5741
-31.7742	25.9193	0.3078	3.1917	0.1143	0.1238	0.0445	0.5729	0.1903	0.0059	0.0367	0.0355	17	8.2578
-32.9557	27.7418	0.4274	4.375	0.1262	0.1253	0.0448	0.5597	0.18	0.016	0.0319	0.1627	15	8.6822
-32.1609	30.4061	0.4146	4.45	0.1291	0.13	0.057	0.5594	0.1895	0.0065	0.0259	0.0457	12	8.933
-31.677	24.7817	0.374	3.7	0.1275	0.1298	0.0657	0.5586	0.158	0.0136	0.0307	0.1623	20	9.0105
-31.1879	25.8983	0.4177	4.55	0.134	0.1305	0.0575	0.5596	0.1624	0.0097	0.0329	0.1116	21	9.1281
-31.614	27.5387	0.3709	3.95	0.1228	0.124	0.0516	0.5552	0.1657	0.0068	0.0319	0.0423	19	8.5943
-32.6939	25.86	0.4541	4.75	0.1297	0.1346	0.0508	0.5552	0.1447	0.0064	0.041	0.0879	17	9.103
-32.8915	29.7972	0.3736	3.8583	0.1136	0.117	0.039	0.5541	0.2016	0.0059	0.0458	0.0532	15	7.9686
-33.8192	25.9041	0.3391	3.3917	0.1314	0.1267	0.0503	0.5546	0.1724	0.008	0.0399	0.0482	15	8.8664
-33.5389	30.0858	0.2617	2.3667	0.1204	0.1236	0.0385	0.5571	0.2205	0.0028	0.0402	0.0385	12	8.4274
-34.5209	28.9172	0.3283	3.0167	0.1287	0.1499	0.0561	0.5644	0.201	0.01	0.0388	0.0589	13	9.8424
-34.9321	27.4492	0.2675	2.4	0.1102	0.1248	0.0323	0.5758	0.2189	0.0069	0.066	0.0625	12	8.1374
-35.4131	27.5125	0.2652	2.5167	0.0992	0.1292	0.0405	0.5577	0.2225	0.006	0.0781	0.0713	10	8.2997
-35.643	28.6118	0.2516	2.275	0.1134	0.1124	0.0409	0.572	0.2394	0.0069	0.0838	0.039	8	7.7894
-35.1675	30.2704	0.2195	1.7167	0.1021	0.1225	0.0359	0.5297	0.2601	0.0096	0.0868	0.0688	10	8.2238
-35.1682	25.6016	0.1827	1.3333	0.0897	0.1174	0.04	0.5553	0.1882	0.0084	0.1113	0.0527	11	7.5528
-36.0026	25.3655	0.2021	1.5583	0.0857	0.115	0.0232	0.5551	0.1875	0.009	0.1087	0.0542	10	7.3031
-35.5047	26.3364	0.1607	1.075	0.0775	0.1098	0.0274	0.5449	0.2051	0.0181	0.1235	0.1088	9	6.8993
-36.0536	25.4866	0.1549	1.0667	0.0729	0.0949	0.0325	0.5164	0.1556	0.0168	0.1542	0.1672	6	6.3879
-36.3078	27.3925	0.1688	1.2833	0.0725	0.1024	0.0226	0.5372	0.2168	0.0054	0.1693	0.0416	8	6.5118
-36.0272	29.6536	0.1367	0.85	0.0678	0.098	0.0385	0.5549	0.2458	0.0258	0.1844	0.1201	5	6.3291
-35.8078	25.4267	0.1309	0.9	0.0745	0.0946	0.0432	0.5527	0.2006	0.0149	0.1925	0.0553	6	6.3922
-36.1385	25.4887	0.146	0.8667	0.0662	0.0973	0.0347	0.5194	0.1527	0.01	0.163	0.0645	8	6.3182
-36.2524	26.4555	0.1405	1.0167	0.0665	0.0889	0.0235	0.5189	0.1392	0.0067	0.1964	0.0236	7	5.7902
-35.815	29.5457	0.0979	0.6	0.0652	0.0885	0.0332	0.5081	0.2461	0.0105	0.19	0.0582	5	5.9593
-35.915	22.6985	0.1057	0.5333	0.0585	0.0912	0.0279	0.5129	0.1316	0.0117	0.1859	0.0624	7	5.9044
-35.8304	29.2811	0.0956	0.4167	0.0623	0.086	0.0258	0.5184	0.2252	0.0266	0.2276	0.1354	6	5.7321
-36.1338	26.7409	0.1072	0.5917	0.0718	0.086	0.0234	0.5104	0.1806	0.0174	0.2486	0.1004	6	6.0058
-36.2385	25.1096	0.1115	0.85	0.0588	0.0851	0.0341	0.522	0.1499	0.0107	0.2562	0.0391	7	5.5784
-36.3247	24.4069	0.1142	0.6583	0.0639	0.0812	0.0269	0.5059	0.1256	0.0114	0.2348	0.1089	6	5.5761
-36.0536	24.4015	0.089	0.4	0.0601	0.0734	0.0143	0.4949	0.0953	0.011	0.2403	0.0594	5	5.0062
-35.7444	31.0645	0.0925	0.3	0.0632	0.0929	0.0288	0.5544	0.2738	0.0295	0.2558	0.1003	5	5.9183
-35.6779	23.3579	0.0918	0.45	0.0545	0.0771	0.0218	0.5181	0.1387	0.0104	0.2333	0.056	8	5.0418
-36.0978	33.6522	0.0964	0.6667	0.059	0.0802	0.0252	0.5176	0.3796	0.0219	0.2765	0.098	6	5.4394
-36.3875	24.2087	0.1204	0.9667	0.0655	0.0833	0.0275	0.5315	0.1535	0.0059	0.246	0.0262	6	5.65
-35.6561	24.4669	0.091	0.5833	0.0648	0.0777	0.0228	0.5081	0.1258	0.0367	0.2536	0.1976	4	5.3275
-36.0536	27.9351	0.0933	0.35	0.0509	0.0767	0.0252	0.5167	0.1643	0.0218	0.2636	0.15	5	5.029
-36.0701	23.5396	0.1061	0.5167	0.0619	0.0772	0.0277	0.5067	0.1282	0.0109	0.2286	0.0464	5	5.3012
-35.7078	25.4778	0.0879	0.5	0.0605	0.0743	0.0313	0.5115	0.1746	0.0173	0.2413	0.0952	4	5.1409
-36.0711	25.2948	0.0813	0.4667	0.0522	0.0759	0.0343	0.5077	0.1193	0.0064	0.264	0.0216	4	5.1456
-35.7282	24.9189	0.079	0.3	0.0566	0.0806	0.0283	0.4971	0.1578	0.0157	0.2753	0.0501	7	5.4901
-35.4779	19.9574	0.0631	0.2167	0.0463	0.0699	0.0333	0.486	0.0946	0.0145	0.2705	0.0366	4	4.8041
-35.7282	22.1599	0.0747	0.3333	0.0496	0.0753	0.0519	0.5076	0.1172	0.0075	0.2627	0.034	6	5.2036
-36.4178	22.3191	0.1165	0.5833	0.055	0.0801	0.0297	0.4974	0.0882	0.0073	0.2493	0.0378	6	5.3941
-35.6786	24.1493	0.0763	0.3	0.0489	0.0749	0.0241	0.4795	0.1149	0.0097	0.2239	0.0286	5	5.0736
-35.5021	27.1538	0.0712	0.2917	0.0536	0.0782	0.0307	0.5109	0.1764	0.026	0.252	0.118	4	5.2513
-36.0978	26.5025	0.0852	0.4667	0.0603	0.0711	0.0287	0.5127	0.1684	0.0103	0.2655	0.0484	6	5.0271
-36.1329	22.6863	0.0809	0.4	0.051	0.0682	0.0205	0.4857	0.0811	0.015	0.2733	0.035	3	4.7662
-35.8078	22.5974	0.0952	0.45	0.0569	0.08	0.0241	0.503	0.1012	0.0101	0.2456	0.0328	6	5.2664
-36.0875	26.6287	0.1127	0.6	0.0586	0.0822	0.0295	0.5157	0.2104	0.0113	0.2474	0.0598	6	5.5316
-36.0953	28.0735	0.0867	0.45	0.0527	0.0745	0.0244	0.4835	0.1981	0.0153	0.248	0.0487	5	5.139
-35.3338	28.745	0.2071	1.925	0.1255	0.2049	0.0364	0.5755	0.2283	0.0029	0.1626	0.032	13	11.5331
-35.9776	32.3663	0.0871	0.4167	0.0551	0.0774	0.026	0.5112	0.2939	0.0324	0.2756	0.1069	7	5.2214
-36.0304	24.2403	0.0778	0.3667	0.0593	0.068	0.029	0.4937	0.1204	0.0088	0.2738	0.0554	3	4.9292
-36.0776	28.0283	0.079	0.3333	0.0552	0.0729	0.04	0.5083	0.1815	0.0271	0.2915	0.0993	4	5.1061
-36.115	30.2173	0.0798	0.3833	0.0539	0.0705	0.0194	0.5107	0.2414	0.0176	0.2793	0.0515	4	4.8173
-36.2513	26.5505	0.0716	0.2833	0.0429	0.0618	0.0191	0.4754	0.1623	0.0223	0.3008	0.0431	2	4.374
-35.3978	21.8573	0.0697	0.3	0.068	0.0889	0.0225	0.491	0.1142	0.0141	0.223	0.069	5	6.1309
-35.5771	24.9742	0.1405	1.0417	0.0995	0.1349	0.0306	0.5125	0.1242	0.0152	0.1742	0.2217	7	8.7453
-35.5602	21.2328	0.06	0.15	0.0557	0.069	0.0257	0.4968	0.1063	0.0099	0.2889	0.0261	5	4.9133
-35.5029	22.9375	0.0554	0.2417	0.0516	0.0709	0.0224	0.4877	0.133	0.0114	0.2807	0.0531	5	4.9164
-36.0797	25.2714	0.0809	0.2833	0.0513	0.0576	0.0275	0.4804	0.0954	0.0148	0.2825	0.1132	3	4.2478
-35.9096	29.5547	0.0592	0.1667	0.0468	0.0536	0.0254	0.4693	0.195	0.0233	0.303	0.1861	4	4.0236
-35.3819	16.8162	0.0461	0.1167	0.0406	0.0576	0.0308	0.4555	0.0435	0.0347	0.2606	0.1123	5	4.3031
-36.2711	22.9544	0.079	0.2833	0.0473	0.0615	0.0334	0.4628	0.0797	0.0248	0.2889	0.0295	2	4.5962
-35.6047	23.6818	0.0554	0.2667	0.0456	0.065	0.0174	0.4757	0.1147	0.0168	0.3026	0.0512	2	4.4824
-35.8819	18.2728	0.0565	0.1667	0.0458	0.0589	0.0324	0.4722	0.0497	0.0202	0.3261	0.0566	2	4.3848
-35.5776	26.1722	0.0503	0.1833	0.0479	0.0587	0.0261	0.4846	0.1311	0.0181	0.3146	0.0379	5	4.2946
-36.0978	24.4142	0.0654	0.2333	0.0448	0.0582	0.0471	0.465	0.1163	0.0274	0.3422	0.0925	3	4.5397
-35.4602	20.8652	0.0403	0.0667	0.041	0.0558	0.0262	0.467	0.0719	0.0203	0.3084	0.0576	3	4.1378
-36.0178	24.569	0.0755	0.2333	0.0437	0.0691	0.0231	0.4769	0.0996	0.0126	0.3166	0.08	4	4.724
-36.1711	23.9133	0.0755	0.35	0.0397	0.0633	0.0406	0.4736	0.0937	0.0205	0.3339	0.0894	6	4.4375
-36.1511	24.7537	0.0685	0.2	0.0378	0.0564	0.0314	0.4911	0.1349	0.0207	0.3092	0.106	2	3.9481
-35.7913	25.2697	0.0588	0.2667	0.0492	0.0686	0.0261	0.4839	0.1047	0.0216	0.287	0.0742	5	4.7747
-35.9029	21.8283	0.0534	0.1917	0.0499	0.0563	0.0381	0.4845	0.0778	0.0385	0.3255	0.181	4	4.3357
-35.7913	18.6523	0.0515	0.2	0.0498	0.0698	0.0332	0.4749	0.0538	0.0256	0.3075	0.1167	2	4.993
-36.015	28.3418	0.06	0.2	0.0523	0.0533	0.0231	0.4755	0.1696	0.0223	0.2949	0.1201	3	4.0952
-35.8978	17.578	0.0685	0.2833	0.0448	0.0623	0.0306	0.4832	0.055	0.0086	0.2981	0.0463	2	4.3422
-35.3792	20.5007	0.0519	0.2	0.0494	0.0638	0.0202	0.4776	0.0856	0.0227	0.3041	0.1005	4	4.5641
-35.9797	25.9774	0.0643	0.3667	0.04	0.0636	0.0194	0.4747	0.0964	0.0196	0.2964	0.1039	3	4.3155
-35.4522	20.6528	0.0445	0.15	0.0409	0.054	0.0301	0.4764	0.0762	0.016	0.3322	0.047	2	3.9644
-36.2227	26.6729	0.0883	0.4667	0.0487	0.0642	0.0301	0.4732	0.1213	0.0233	0.3134	0.0423	3	4.7077
-35.9701	27.3128	0.0492	0.1167	0.0364	0.0553	0.0237	0.4701	0.1423	0.0374	0.3064	0.1652	3	3.9156
-35.986	24.1234	0.0732	0.2667	0.0511	0.0762	0.0213	0.4905	0.106	0.0165	0.3115	0.0614	4	5.1839
-35.8792	24.1065	0.0596	0.2667	0.0499	0.0626	0.0266	0.4803	0.108	0.0666	0.3129	0.1735	4	4.6094
-35.3819	31.4603	0.0527	0.2	0.0539	0.0651	0.0249	0.4977	0.2691	0.0469	0.3365	0.1065	2	4.7727
-35.4444	22.2557	0.0457	0.1833	0.0476	0.0597	0.0222	0.4726	0.0776	0.0156	0.2914	0.0644	3	4.374
-35.615	31.2746	0.0631	0.2833	0.0498	0.0689	0.0199	0.5087	0.2775	0.0487	0.3259	0.1348	3	4.7305
-36.2522	25.8263	0.0832	0.35	0.0447	0.0644	0.0234	0.4854	0.1074	0.0573	0.3384	0.1679	3	4.5045
-35.7247	22.3402	0.0472	0.1167	0.0414	0.0576	0.0129	0.474	0.0763	0.0257	0.3393	0.0825	3	4.0759
-35.5819	27.6014	0.06	0.3	0.0495	0.0662	0.0281	0.4956	0.1622	0.0246	0.3171	0.0694	4	4.8355
-35.6444	25.3885	0.06	0.3	0.0488	0.0642	0.0247	0.498	0.1399	0.0178	0.2896	0.0749	4	4.5145
-35.7026	24.2707	0.06	0.25	0.0513	0.0651	0.0284	0.4786	0.1047	0.0129	0.3002	0.0672	4	4.6322
-35.9648	26.506	0.0631	0.25	0.0451	0.0638	0.0381	0.4818	0.134	0.0339	0.3174	0.1449	3	4.6415
-35.7561	20.2547	0.053	0.2333	0.0437	0.0597	0.0327	0.4635	0.0546	0.0282	0.2986	0.0705	1	4.4061
-36.0122	22.9126	0.0643	0.2333	0.0438	0.062	0.0161	0.4811	0.0795	0.0135	0.2987	0.0716	3	4.3047
-35.6329	20.5402	0.0666	0.35	0.054	0.0728	0.0191	0.4938	0.1106	0.0129	0.2552	0.085	3	5.005
-35.2106	22.2653	0.0441	0.15	0.0487	0.0633	0.0268	0.4855	0.0924	0.0171	0.2763	0.0864	4	4.4456
-35.8524	22.3871	0.0643	0.2667	0.049	0.0622	0.0182	0.4632	0.0748	0.0247	0.3106	0.059	2	4.6043
-35.5819	28.3098	0.0674	0.3167	0.0483	0.0686	0.0151	0.4882	0.1828	0.0147	0.3247	0.0499	5	4.6094
-35.515	21.859	0.0604	0.3167	0.046	0.0688	0.0316	0.4857	0.1071	0.0096	0.3185	0.0583	3	4.7228
-35.5026	25.6712	0.0511	0.2167	0.0414	0.0601	0.0169	0.4826	0.1355	0.085	0.3054	0.2725	4	4.1545
-36.1819	23.6615	0.0747	0.2333	0.0428	0.0601	0.0338	0.4816	0.1053	0.0117	0.3219	0.0478	5	4.3647
-35.7815	29.6823	0.065	0.3167	0.0462	0.0623	0.0343	0.4888	0.2131	0.0652	0.33	0.1833	4	4.4963
-35.7536	30.3057	0.0639	0.1833	0.0554	0.0667	0.0189	0.4901	0.2395	0.0486	0.3068	0.1023	3	4.7569
-36.0535	22.6207	0.072	0.35	0.052	0.068	0.0253	0.5034	0.1301	0.0344	0.3096	0.1427	4	4.7387
-35.7227	27.4688	0.0755	0.4333	0.0456	0.0695	0.0352	0.5002	0.1615	0.0123	0.2941	0.0636	3	4.7453
-35.9047	27.8448	0.077	0.3333	0.0529	0.0681	0.0142	0.4867	0.1775	0.0345	0.3041	0.0946	4	4.7027
-36.0779	27.7979	0.0856	0.3333	0.0581	0.0671	0.0334	0.5033	0.2415	0.0254	0.2642	0.1238	6	4.8266
-35.7561	27.4127	0.0523	0.25	0.0366	0.0545	0.0174	0.4572	0.1534	0.0372	0.3167	0.0667	1	3.8645
-35.9304	24.1886	0.0616	0.25	0.0399	0.061	0.0194	0.4745	0.0921	0.0237	0.3071	0.111	2	4.2803
-35.386	21.5858	0.0639	0.3083	0.0574	0.0775	0.0246	0.4747	0.0839	0.0133	0.2507	0.0832	4	5.3968
-34.6346	29.5311	0.1785	1.6417	0.1642	0.2214	0.0495	0.5696	0.2313	0.0062	0.1588	0.0496	10	13.077
-35.9029	27.5545	0.0585	0.25	0.0469	0.0635	0.0279	0.495	0.1731	0.0284	0.3378	0.0963	4	4.4816
-36.1304	22.0799	0.0755	0.3333	0.0424	0.053	0.0316	0.4653	0.0595	0.0245	0.3235	0.0505	3	4.1057
-35.7029	27.3718	0.0557	0.2	0.0423	0.0671	0.0314	0.4769	0.1514	0.0318	0.3105	0.0611	2	4.7135
-36.1536	24.2672	0.0708	0.4	0.0428	0.0538	0.0366	0.4667	0.1084	0.0187	0.318	0.0681	3	4.1417
-36.0978	26.9917	0.067	0.2667	0.0391	0.0521	0.0267	0.4722	0.1686	0.0277	0.3464	0.1261	2	3.9148
-35.8078	20.7677	0.0685	0.3333	0.0461	0.0593	0.022	0.4672	0.0748	0.0345	0.2485	0.1754	4	4.3271
-35.9026	27.1383	0.072	0.2167	0.0551	0.0733	0.0235	0.5015	0.1578	0.0191	0.2955	0.0699	4	5.0774
-36.1522	24.2397	0.0678	0.3	0.0385	0.0532	0.0321	0.4625	0.0795	0.0369	0.3291	0.0575	2	3.9818
-35.7536	30.3596	0.0561	0.15	0.0539	0.0706	0.0223	0.4782	0.2139	0.0176	0.2203	0.1229	3	4.9024
-35.2598	20.6292	0.0511	0.25	0.0414	0.0784	0.0325	0.4828	0.0965	0.0458	0.1579	0.092	3	4.9164
-35.3154	19.0553	0.1986	1.6083	0.0645	0.1669	0.0288	0.4629	0.0322	0.294	0.151	0.2184	11	8.9841
-32.6321	17.6173	0.0941	1	0.0475	0.1877	0.0504	0.4972	0.0449	0.2602	0.2131	0.1768	10	9.2846
-34.0221	27.4168	0.2052	2.0917	0.0493	0.2734	0.0443	0.5127	0.1139	0.1797	0.105	0.1167	17	11.8904
-33.0108	15.2984	0.1173	1.2833	0.0407	0.2943	0.0346	0.4973	0.0376	0.1053	0.0801	0.176	15	12.573
-33.9586	23.8813	0.1587	1.3667	0.1029	0.2786	0.0435	0.5036	0.1162	0.0756	0.0711	0.0938	16	13.4185
-33.0231	23.8882	0.1103	0.75	0.1656	0.2002	0.0332	0.4886	0.133	0.0538	0.0723	0.198	15	12.3446
-34.8154	21.076	0.0906	0.5083	0.0443	0.1195	0.0416	0.4655	0.0542	0.1496	0.1021	0.1743	9	6.8626
-34.1545	23.6703	0.0627	0.4	0.0529	0.1423	0.0349	0.4639	0.0812	0.0972	0.0753	0.0918	11	8.1394
-34.9779	29.699	0.0914	0.6167	0.0433	0.1283	0.0388	0.4772	0.2015	0.0909	0.1315	0.0886	10	6.8982
-34.7178	20.3572	0.0534	0.2	0.0517	0.1288	0.0287	0.472	0.0556	0.0919	0.119	0.283	8	7.2153
-34.9178	31.429	0.0856	0.5167	0.0465	0.1124	0.029	0.487	0.2573	0.1672	0.1582	0.1589	8	6.36
-34.5021	23.505	0.0856	0.475	0.0742	0.1224	0.0306	0.4784	0.0999	0.0288	0.1392	0.1305	8	7.6434
-34.6819	25.3677	0.2253	2.025	0.1749	0.2401	0.039	0.5596	0.1817	0.007	0.1281	0.0734	13	13.6438
-35.1311	25.1789	0.0666	0.35	0.0465	0.096	0.0287	0.4757	0.1293	0.0616	0.2245	0.1109	5	5.9326
-33.9106	23.6977	0.0639	0.3167	0.0413	0.107	0.0284	0.4631	0.0975	0.031	0.1735	0.0397	8	6.1657
-32.7768	20.9122	0.0728	0.5333	0.043	0.1028	0.0469	0.4642	0.0569	0.0643	0.1669	0.0878	9	6.2133
-33.8797	26.2978	0.0918	0.7833	0.0392	0.0936	0.0403	0.4651	0.1032	0.0377	0.1678	0.0464	4	5.6841
-34.9281	18.522	0.0697	0.3083	0.0362	0.1122	0.0333	0.4529	0.04	0.0395	0.1339	0.049	8	6.3558
-34.0675	25.0127	0.1281	1.05	0.114	0.1565	0.0291	0.4924	0.128	0.0865	0.0891	0.2029	11	9.7065
-35.3524	24.1188	0.0499	0.1667	0.0482	0.0977	0.0354	0.452	0.0664	0.0197	0.2282	0.0323	4	6.0372
-35.6068	22.4725	0.0461	0.15	0.0285	0.0657	0.019	0.4496	0.0699	0.0393	0.2794	0.0797	4	4.1181
-34.8154	22.9757	0.0689	0.35	0.0375	0.0649	0.0663	0.4518	0.0547	0.0645	0.2807	0.2131	4	4.7859
-34.1448	22.4091	0.0279	0.0333	0.0337	0.0701	0.0521	0.465	0.0806	0.0355	0.2853	0.103	4	4.722
-34.4287	20.7343	0.0333	0.1	0.0319	0.0745	0.0345	0.4462	0.0376	0.1079	0.2125	0.1685	4	4.8494
-35.3522	20.9778	0.0681	0.3	0.0373	0.0979	0.0264	0.4432	0.0595	0.2417	0.2378	0.3374	6	5.6949
-34.9178	26.5611	0.0596	0.2833	0.0377	0.0804	0.0181	0.465	0.1243	0.1843	0.3083	0.125	6	4.782
-36.0425	21.1036	0.0519	0.2167	0.0235	0.0626	0.0282	0.449	0.0403	0.052	0.2602	0.1028	4	4.029
-36.1304	21.7545	0.053	0.2167	0.0356	0.074	0.0242	0.4466	0.0504	0.0498	0.2612	0.0811	3	4.8463
-35.766	20.7408	0.0496	0.1667	0.0315	0.0819	0.0173	0.4518	0.0494	0.0948	0.2502	0.049	4	4.7278
-36.0819	20.3078	0.0542	0.2	0.0258	0.0587	0.0154	0.4359	0.0381	0.1101	0.2574	0.0923	3	3.7174
-35.4943	25.6251	0.0283	0.0667	0.0254	0.0634	0.0277	0.4591	0.1171	0.0456	0.2689	0.0708	4	3.9652
-36.0047	31.3557	0.0612	0.2667	0.0261	0.0514	0.0278	0.4481	0.2315	0.1334	0.3234	0.0663	4	3.5153
-35.6799	22.1708	0.0422	0.15	0.0259	0.0602	0.0442	0.4477	0.0565	0.2666	0.2507	0.4878	6	4.091
-35.7598	29.3125	0.0341	0.1833	0.0291	0.0485	0.0292	0.4512	0.1843	0.1302	0.2911	0.2263	5	3.5838
-35.5779	17.0435	0.0658	0.4	0.0313	0.0661	0.0594	0.4701	0.0225	0.1439	0.2382	0.2673	8	4.4657
-35.1979	18.2773	0.0311	0.0833	0.0297	0.065	0.0286	0.4588	0.0323	0.1178	0.2402	0.3223	4	4.2233
-35.4247	10.2407	0.0236	0.05	0.0278	0.0475	0.0277	0.429	0.012	0.2648	0.2939	0.4671	2	3.6454
-35.3978	12.1482	0.0321	0.0833	0.0261	0.0478	0.0269	0.4329	0.0132	0.337	0.2974	0.4645	2	3.4654
-35.4329	20.2295	0.0228	0.0333	0.0293	0.0503	0.0143	0.4469	0.0469	0.0352	0.3166	0.1147	3	3.5637
-35.9771	18.2096	0.0681	0.3333	0.0297	0.0537	0.0202	0.4385	0.0425	0.3652	0.3101	0.3949	5	3.6446
-35.9068	15.2584	0.0557	0.15	0.0262	0.0705	0.0215	0.4372	0.0131	0.0765	0.2483	0.1549	4	4.3271
-35.6274	15.2545	0.0581	0.35	0.0358	0.0717	0.0164	0.4398	0.0196	0.2386	0.2126	0.1784	3	4.4816
-35.5047	15.6162	0.0271	0.0667	0.0266	0.0525	0.026	0.4417	0.0267	0.0657	0.2908	0.1121	4	3.6039
-35.5536	14.4418	0.0256	0.0167	0.0277	0.0562	0.0254	0.4267	0.0161	0.0838	0.2516	0.0975	0	3.9458
-33.4797	13.8159	0.1889	1.2667	0.0267	0.0487	0.0868	0.4333	0.0263	0.1787	0.296	0.2828	5	3.8668
-35.3047	17.9944	0.0457	0.2833	0.0277	0.058	0.0396	0.4279	0.0226	0.0832	0.2687	0.1465	3	4.0674
-35.9648	17.1714	0.0341	0.1167	0.0293	0.0546	0.0191	0.431	0.0175	0.0859	0.2556	0.1729	0	3.8029
-36.2561	22.094	0.0445	0.0833	0.0252	0.0488	0.0261	0.4365	0.038	0.0896	0.2821	0.1552	2	3.5149
-35.7602	18.5561	0.0286	0.1167	0.021	0.0645	0.017	0.4342	0.026	0.104	0.2559	0.2868	6	3.8076
-35.766	21.4757	0.1065	0.75	0.0279	0.067	0.0235	0.4459	0.0466	0.3935	0.2341	0.2949	7	4.0077
-35.4711	17.1622	0.0197	0.0167	0.0236	0.0449	0.0233	0.4355	0.0217	0.1064	0.3149	0.0943	3	3.1483
-35.7536	16.6979	0.0325	0.1167	0.0257	0.0445	0.0336	0.4346	0.0243	0.241	0.3135	0.1457	3	3.2795
-35.9819	20.5073	0.0465	0.2833	0.0256	0.0583	0.0293	0.4407	0.04	0.1959	0.2432	0.1684	3	3.6767
-35.9776	18.0507	0.0678	0.35	0.0273	0.0546	0.0301	0.4377	0.0277	0.2729	0.2946	0.3779	5	3.6887
-35.4338	14.5038	0.0337	0.1	0.0203	0.0562	0.0243	0.433	0.0144	0.1495	0.332	0.1194	1	3.5912
-35.4057	24.6743	0.0503	0.2	0.0293	0.0642	0.0332	0.4514	0.091	0.2471	0.2927	0.2839	4	4.0774
-34.6042	13.8147	0.2729	1.175	0.0336	0.1025	0.0564	0.435	0.0612	0.5621	0.2695	0.3819	5	5.6616
-34.9021	15.6783	0.1634	0.9	0.0238	0.0983	0.0398	0.4426	0.0619	0.6093	0.1939	0.4039	9	5.2137
-34.9026	14.1594	0.0407	0.1167	0.0339	0.0839	0.0578	0.4499	0.0198	0.158	0.2021	0.1457	8	5.132
-35.6304	15.1545	0.0832	0.5333	0.0258	0.1133	0.0185	0.4464	0.0152	0.1042	0.1585	0.1501	5	5.7418
-33.8513	14.19	0.0511	0.2333	0.0311	0.0635	0.049	0.431	0.0145	0.2569	0.2476	0.1939	2	4.314
-33.1382	16.4922	0.0619	0.2833	0.0458	0.1263	0.0331	0.4544	0.024	0.0436	0.1492	0.1176	9	6.6926
-33.6311	28.1143	0.1065	0.875	0.042	0.1086	0.0534	0.4782	0.1387	0.0826	0.1849	0.0931	9	6.0151
-36.0535	28.8046	0.0941	0.3167	0.0243	0.0709	0.0381	0.4579	0.1488	0.1256	0.2417	0.1103	5	4.2172
-34.9913	20.6472	0.0511	0.4167	0.0203	0.0885	0.0308	0.4556	0.0527	0.077	0.2191	0.0942	9	4.6872
-35.2786	21.4628	0.1045	0.4	0.0366	0.1046	0.0195	0.4948	0.1296	0.2584	0.1879	0.2413	4	5.5134
-36.0282	15.9758	0.0596	0.3333	0.0247	0.0748	0.0161	0.4508	0.0204	0.08	0.2157	0.2151	5	4.3113
-35.8078	24.8257	0.0426	0.2	0.0282	0.0685	0.0279	0.4382	0.0929	0.1559	0.2545	0.105	5	4.1599
-35.3047	20.275	0.0534	0.4	0.0245	0.104	0.0173	0.4451	0.0332	0.1308	0.1631	0.2651	10	5.2679
-35.8377	14.577	0.0434	0.3333	0.0165	0.0731	0.0267	0.4317	0.0134	0.1327	0.1927	0.2172	8	4.1432
-34.0819	17.2484	0.0813	0.6333	0.0304	0.0835	0.0496	0.4534	0.0307	0.1532	0.2306	0.1722	7	4.9245
-35.4771	23.2595	0.1719	1.2833	0.0384	0.1014	0.0381	0.4668	0.0601	0.1047	0.1761	0.1628	8	5.6129
-35.3042	12.505	0.0519	0.2833	0.0292	0.076	0.0397	0.4438	0.0167	0.2008	0.2124	0.3004	3	4.8509
-34.8042	17.8892	0.0507	0.2667	0.0286	0.0725	0.0325	0.4389	0.0185	0.1142	0.2535	0.0764	3	4.5768
-34.9819	14.5813	0.0387	0.2	0.0217	0.0662	0.0163	0.4414	0.015	0.0585	0.2416	0.1801	3	3.9175
-35.3913	21.7811	0.0407	0.1833	0.0253	0.055	0.0323	0.4491	0.041	0.0527	0.282	0.0907	2	3.7003
-35.366	17.2149	0.0492	0.2667	0.0281	0.1059	0.021	0.4514	0.0221	0.0991	0.1835	0.1669	5	5.7158
-36.1338	15.3791	0.0507	0.25	0.0238	0.0587	0.0416	0.4266	0.0143	0.3021	0.2039	0.4002	2	4.0197
-35.4913	12.4885	0.0124	0.0167	0.0212	0.049	0.0262	0.4217	0.0094	0.117	0.259	0.0432	0	3.4754
-35.3561	15.956	0.0205	0.0333	0.0333	0.0584	0.029	0.4437	0.023	0.1112	0.2465	0.0819	4	4.0062
-35.9771	16.2519	0.0805	0.55	0.0251	0.0806	0.0222	0.4458	0.023	0.1719	0.2066	0.1524	5	4.5285
-35.786	19.8207	0.0801	0.6833	0.0269	0.0805	0.0174	0.4445	0.0459	0.1862	0.2432	0.1267	7	4.4603
-35.0771	15.9857	0.139	0.8833	0.023	0.0904	0.04	0.4342	0.0382	0.4126	0.2824	0.3514	5	4.9834
-35.615	10.4838	0.0631	0.3333	0.0231	0.0618	0.0248	0.4403	0.018	0.258	0.2495	0.2957	7	3.7751
-35.6776	23.4772	0.0333	0.0833	0.0314	0.0538	0.0425	0.4318	0.0506	0.1216	0.2515	0.0971	2	3.8196
-36.1648	21.9756	0.0794	0.4	0.0228	0.0841	0.0344	0.4441	0.0399	0.1788	0.1876	0.196	5	4.8529
-35.3978	16.304	0.1223	0.7083	0.0323	0.1116	0.0283	0.4726	0.0689	0.1842	0.2387	0.162	6	5.7549
-34.8391	16.9581	0.1092	0.55	0.0423	0.1272	0.0313	0.4746	0.0697	0.1794	0.1816	0.1708	9	6.7003
-35.4797	17.0101	0.1711	1.075	0.0297	0.126	0.017	0.4765	0.0478	0.1572	0.1767	0.1896	7	6.0627
-35.2602	21.052	0.1231	0.7667	0.0364	0.1067	0.0151	0.4738	0.0635	0.1334	0.1744	0.1566	10	5.5606
-35.6786	28.7828	0.1096	0.55	0.0261	0.0937	0.0321	0.459	0.1375	0.2119	0.2409	0.3222	8	4.9044
-35.415	13.449	0.0356	0.1333	0.0292	0.0755	0.0269	0.4467	0.0185	0.125	0.2146	0.1716	5	4.4766
-35.7815	12.8608	0.0825	0.5	0.0494	0.1204	0.0297	0.4509	0.018	0.095	0.1632	0.1449	9	6.7162
-33.9771	20.0632	0.084	0.5167	0.0553	0.1339	0.0606	0.4645	0.0346	0.2167	0.1082	0.327	8	7.4282
-34.9797	24.1169	0.12	0.7167	0.0818	0.1703	0.0382	0.5167	0.1069	0.0704	0.096	0.0612	11	9.0461
-35.5797	17.5942	0.1792	1.2	0.0283	0.1444	0.0186	0.4831	0.0511	0.1494	0.1464	0.1504	8	6.7592
-35.6304	16.7115	0.1103	0.6333	0.0296	0.0996	0.0233	0.4682	0.0397	0.1167	0.1869	0.1055	10	5.2602
-35.1792	15.8161	0.0437	0.25	0.0539	0.1064	0.0308	0.4791	0.0249	0.09	0.1775	0.1639	7	6.1618
-35.486	18.2318	0.043	0.2167	0.044	0.0926	0.0243	0.4604	0.0388	0.0481	0.1589	0.0928	6	5.6322
-35.5819	16.2041	0.0573	0.4	0.0447	0.0937	0.0319	0.4591	0.0234	0.143	0.1695	0.1329	5	5.681
-35.1524	24.1824	0.1541	0.6167	0.0714	0.1677	0.0214	0.4919	0.0818	0.2535	0.1073	0.2372	11	8.6442
-34.9311	24.153	0.1591	0.9667	0.1044	0.177	0.03	0.5337	0.1119	0.1173	0.1024	0.2523	12	9.5873
-35.4329	22.4747	0.1533	1.35	0.148	0.166	0.0341	0.5268	0.0845	0.0575	0.132	0.2402	8	9.8161
-34.0106	18.4489	0.1676	1.9833	0.223	0.228	0.0353	0.5157	0.0409	0.1429	0.148	0.1301	15	12.5877
-35.3021	22.992	0.2172	1.975	0.1878	0.2249	0.0253	0.5042	0.0628	0.1389	0.1148	0.146	11	12.0716
-34.8122	21.1408	0.1305	1.0833	0.0722	0.1652	0.0332	0.5039	0.0491	0.1349	0.0989	0.1121	11	8.4758
-35.2287	19.1948	0.1533	1.2833	0.1267	0.1616	0.0353	0.4963	0.0496	0.1762	0.0884	0.2051	9	9.2013
-35.1047	18.1039	0.103	0.8333	0.0933	0.1297	0.0346	0.4808	0.036	0.1778	0.12	0.1975	7	7.7379
-35.4391	18.5167	0.2516	1.5333	0.0928	0.2012	0.0216	0.5136	0.0612	0.1254	0.0898	0.2444	11	9.7085
-34.2281	16.211	0.0976	0.9	0.091	0.1251	0.0529	0.4989	0.0334	0.1613	0.1256	0.2878	7	7.7263
-35.3078	15.8904	0.0747	0.3667	0.069	0.0893	0.0231	0.4598	0.0196	0.0459	0.1773	0.1487	7	5.5981
-35.9513	22.2517	0.0681	0.3333	0.0569	0.0781	0.0265	0.4481	0.0345	0.0507	0.206	0.185	6	5.1897
-35.1771	18.2137	0.0418	0.2	0.0633	0.1047	0.0236	0.4605	0.0285	0.0502	0.1329	0.1995	10	6.1432
-35.6304	13.3772	0.1127	0.5833	0.0493	0.1187	0.0185	0.4716	0.0345	0.2147	0.1289	0.1625	11	6.29
-35.5524	12.5459	0.0674	0.3	0.0558	0.1231	0.0311	0.4674	0.0201	0.2012	0.1102	0.325	12	6.8506
-35.8287	12.9524	0.0736	0.4833	0.0454	0.1061	0.0242	0.4724	0.0232	0.1279	0.1232	0.2603	10	5.9361
-35.5274	18.178	0.1096	0.7833	0.0458	0.1269	0.0204	0.4627	0.0255	0.1508	0.121	0.1552	13	6.4986
-34.7522	19.0946	0.1034	0.65	0.0528	0.1359	0.0236	0.4912	0.0428	0.086	0.1111	0.1158	11	7.2071
-34.7424	21.7476	0.0619	0.45	0.0351	0.1004	0.031	0.4676	0.0442	0.1143	0.1677	0.1465	7	5.7081
-35.6425	15.2224	0.1146	0.6667	0.0701	0.1304	0.0276	0.4757	0.0333	0.1167	0.1192	0.2046	9	7.1622
-35.486	21.735	0.1309	0.7333	0.0654	0.1511	0.0303	0.4961	0.0678	0.1083	0.095	0.0802	10	7.8738
-35.2771	21.2733	0.0755	0.5167	0.0652	0.125	0.0237	0.4959	0.0835	0.1181	0.1705	0.1668	7	7.0472
-34.7522	17.0133	0.0623	0.35	0.0944	0.1285	0.0347	0.4814	0.0317	0.0813	0.1406	0.2304	7	7.3933
-34.7536	13.5753	0.0314	0.15	0.0582	0.1056	0.0292	0.4473	0.0143	0.0841	0.1238	0.161	5	6.302
-35.5536	14.1196	0.0604	0.35	0.0628	0.1058	0.0268	0.4466	0.0141	0.0892	0.1378	0.1951	8	6.2772
-35.2536	10.5656	0.0983	0.8333	0.0365	0.1169	0.0202	0.445	0.0187	0.1688	0.1212	0.1836	7	5.9698
-35.7425	15.7301	0.0693	0.3667	0.0444	0.0894	0.0303	0.4442	0.0183	0.1189	0.1747	0.1979	5	5.4201
-35.3792	16.7909	0.0643	0.4667	0.0571	0.11	0.03	0.4442	0.0179	0.1473	0.1242	0.2364	5	6.5153
-35.3304	7.9937	0.0333	0.1667	0.0343	0.0999	0.0353	0.4375	0.0091	0.1429	0.152	0.2253	3	5.7309
-34.9701	14.8212	0.0256	0.1833	0.0268	0.0861	0.03	0.4386	0.0134	0.1173	0.2309	0.0925	6	4.8916
-35.1776	19.1504	0.0333	0.175	0.0253	0.0658	0.0336	0.4304	0.0215	0.1015	0.2517	0.1572	2	4.1467
-34.8178	11.6027	0.0283	0.1167	0.0249	0.0651	0.0419	0.4312	0.0112	0.1091	0.3125	0.0782	3	4.2807
-36.0776	15.5003	0.0461	0.1167	0.019	0.0489	0.0165	0.426	0.011	0.0781	0.3378	0.1001	3	3.2315
-35.8978	19.1449	0.0321	0.05	0.0214	0.0431	0.025	0.4263	0.0183	0.0878	0.3152	0.1153	0	3.1278
-35.8536	9.2727	0.0286	0.0667	0.0269	0.0572	0.0187	0.4277	0.0072	0.1107	0.259	0.0951	3	3.6074
-35.2536	17.9375	0.0151	0.0167	0.0197	0.0707	0.0202	0.4329	0.0183	0.126	0.1897	0.1865	2	4.0043
-34.9532	22.2939	0.0178	0.0333	0.066	0.0684	0.0248	0.4447	0.0442	0.0579	0.2527	0.224	3	4.892
-35.2598	20.6149	0.0569	0.1667	0.0462	0.0827	0.0272	0.4834	0.1222	0.2945	0.2016	0.2264	5	5.1127
-35.7047	26.9397	0.1258	0.15	0.0348	0.1009	0.0234	0.5066	0.1914	0.2184	0.2023	0.2178	5	5.3275
-35.6776	24.8876	0.1189	0.5583	0.0679	0.1243	0.0221	0.5247	0.2177	0.2492	0.1834	0.277	6	6.6868
-35.4282	25.2497	0.1533	0.5333	0.0555	0.1437	0.0163	0.5421	0.2572	0.2738	0.1846	0.3076	5	7.2238
-36.1648	26.0153	0.1092	0.9167	0.0571	0.132	0.0253	0.4692	0.1615	0.1218	0.1855	0.138	5	6.935
-35.1178	8.1139	0.0197	0.0833	0.0604	0.0946	0.0371	0.4457	0.0088	0.0499	0.2076	0.1069	7	5.8281
-35.4875	13.0257	0.0267	0.1333	0.041	0.0484	0.0228	0.4314	0.0119	0.0895	0.2972	0.1462	4	3.5273
-35.3815	14.0747	0.0244	0.0667	0.0244	0.058	0.0319	0.426	0.0116	0.1028	0.299	0.0952	1	3.9621
-34.4274	15.4261	0.0372	0.1167	0.0413	0.09	0.0376	0.4304	0.0164	0.0551	0.2064	0.0772	2	5.429
-33.8106	12.0386	0.0689	0.6667	0.1813	0.1551	0.045	0.4528	0.0134	0.2094	0.213	0.1431	7	10.2807
-35.5385	9.4468	0.077	0.4333	0.1226	0.1423	0.0286	0.4385	0.0135	0.1732	0.1709	0.157	5	8.4816
-35.4815	19.561	0.019	0.0667	0.0214	0.0413	0.0224	0.4215	0.0233	0.1294	0.3307	0.0521	0	3.0345
-35.8711	9.4193	0.0306	0.0667	0.0329	0.0386	0.024	0.4241	0.0088	0.1134	0.3591	0.0376	0	3.1936
-35.4338	18.71	0.0302	0.1667	0.0278	0.044	0.0296	0.4207	0.0186	0.0921	0.3151	0.1089	1	3.2625
-32.3589	4.7655	0.0279	0.15	0.0287	0.032	0.0563	0.4165	0.0143	0.2009	0.3811	0.0576	0	3.151
-34.9338	20.5912	0.103	0.4583	0.0233	0.0403	0.0688	0.4226	0.0309	0.0672	0.3267	0.0867	0	3.4321
-35.2875	19.6972	0.0201	0.05	0.0214	0.0442	0.0232	0.4337	0.031	0.0563	0.3698	0.2122	3	3.0898
-35.8561	13.9333	0.0333	0.15	0.022	0.0395	0.0184	0.4284	0.0127	0.1752	0.3305	0.2412	2	2.887
-35.6304	9.1563	0.0147	0.05	0.0226	0.0475	0.0271	0.4204	0.0067	0.1084	0.2907	0.2277	3	3.3194
-35.2711	7.9097	0.0166	0.0667	0.0192	0.0406	0.0159	0.4203	0.0076	0.1238	0.2929	0.1071	0	2.7495
-35.4304	8.5737	0.0132	0	0.0262	0.0582	0.0332	0.4204	0.0069	0.1575	0.2778	0.4485	0	4.0046
-35.1377	9.9874	0.0081	0.0333	0.0172	0.0599	0.0279	0.423	0.0074	0.2068	0.2593	0.3459	3	3.7015
-35.1536	15.7832	0.0542	0.15	0.0251	0.0642	0.0283	0.4285	0.0166	0.1273	0.2637	0.0741	1	4.1092
-35.2096	11.2663	0.0205	0.05	0.0202	0.0532	0.0243	0.4217	0.0083	0.1049	0.2559	0.0746	0	3.4975
-35.5047	5.9445	0.0143	0.0083	0.0266	0.0581	0.0274	0.4203	0.0064	0.1365	0.2453	0.0743	0	4.0414
-35.6648	7.7478	0.0314	0.0917	0.0233	0.0626	0.0234	0.4226	0.0085	0.1457	0.2834	0.0511	2	3.9721
-35.5282	8.5065	0.0317	0.1167	0.0393	0.0797	0.0207	0.4242	0.0107	0.1147	0.2709	0.0576	2	4.8711
-35.8536	12.0264	0.0588	0.2333	0.0447	0.0748	0.0299	0.425	0.0174	0.1444	0.3203	0.0739	5	4.6396
-35.5819	13.232	0.0592	0.3333	0.0183	0.0833	0.0245	0.4329	0.0205	0.0856	0.2605	0.0653	8	4.3035
-35.3513	12.3747	0.0256	0.15	0.0227	0.0648	0.0282	0.4282	0.0152	0.0794	0.3149	0.0495	6	3.8479
-35.6711	13.9638	0.0445	0.1833	0.0243	0.0595	0.0227	0.4221	0.0266	0.0755	0.3496	0.0411	5	3.5517
-35.1536	18.6966	0.0252	0.0667	0.0242	0.056	0.0268	0.4292	0.033	0.0971	0.3362	0.2044	2	3.5765
-35.7282	16.7223	0.036	0.1333	0.0195	0.0516	0.0322	0.4213	0.0238	0.1315	0.39	0.106	2	3.3682
-34.8875	4.474	0.0128	0	0.0174	0.0978	0.0281	0.4201	0.007	0.1686	0.242	0.5113	0	5.0577
-35.2247	13.3907	0.0132	0.05	0.018	0.0941	0.029	0.4291	0.0087	0.1009	0.1611	0.0865	2	4.9961
-35.9786	11.7554	0.0317	0.0333	0.0176	0.0497	0.0299	0.4236	0.0087	0.0915	0.2569	0.0347	0	3.2892
-35.5648	8.8471	0.0116	0	0.0211	0.0467	0.0329	0.4251	0.0064	0.1153	0.309	0.1237	0	3.3407
-35.7057	4.5874	0.0124	0	0.0174	0.0262	0.0254	0.4161	0.0059	0.2053	0.3915	0.3364	0	2.3039
-35.7598	7.1498	0.0151	0.0333	0.0217	0.0326	0.0306	0.4163	0.0064	0.1916	0.3605	0.4655	0	2.8575
-35.9047	13.7132	0.0252	0.0167	0.0193	0.0328	0.0139	0.4218	0.0106	0.1191	0.3241	0.1348	0	2.5679
-35.3287	9.6187	0.0081	0	0.0181	0.0272	0.0285	0.4153	0.0069	0.2661	0.4219	0.3783	0	2.5029
-36.3598	10.9712	0.0376	0.05	0.0193	0.0286	0.021	0.4167	0.0069	0.2207	0.3601	0.5515	0	2.5641
-35.5602	6.1736	0.0124	0.0083	0.0231	0.0322	0.0375	0.4203	0.0062	0.1275	0.3434	0.4632	0	2.8401
-35.5516	13.8508	0.0267	0.1167	0.0147	0.0604	0.0267	0.4342	0.0143	0.3194	0.2908	0.5187	4	3.7077
-35.7096	13.4598	0.024	0.0333	0.0207	0.0361	0.0342	0.4215	0.0098	0.1259	0.3618	0.156	0	2.9888
-35.7602	17.2594	0.0128	0.0167	0.0246	0.0365	0.0257	0.417	0.0135	0.1179	0.3404	0.32	3	2.993
-36.4978	5.2353	0.0453	0.1667	0.0208	0.0298	0.021	0.4144	0.0064	0.2218	0.3804	0.0772	0	2.657
-35.9057	9.9835	0.0194	0.0167	0.0196	0.0353	0.0212	0.4173	0.0072	0.2592	0.3649	0.1367	2	2.7162
-35.6953	14.4131	0.0155	0.0333	0.0241	0.0274	0.0374	0.417	0.0096	0.1921	0.4121	0.141	0	2.7174
-35.3338	16.4987	0.0062	0	0.0185	0.0349	0.0211	0.4192	0.0131	0.1313	0.3491	0.134	0	2.789
-35.8815	9.1868	0.0275	0.0833	0.0174	0.0357	0.0371	0.4173	0.0073	0.2235	0.3392	0.2976	0	2.9113
-34.3797	21.6678	0.0608	0.4	0.0211	0.0281	0.0494	0.4279	0.0357	0.1375	0.3611	0.2013	1	2.6748
-35.3021	6.577	0.0124	0.0333	0.022	0.0538	0.0227	0.425	0.007	0.1065	0.2873	0.3203	4	3.5467
-35.3178	5.7496	0.0093	0.0167	0.018	0.0384	0.031	0.415	0.0067	0.2584	0.3477	0.3504	1	3.0341
-36.2913	5.2771	0.0329	0.0833	0.015	0.0434	0.0198	0.4192	0.0064	0.1028	0.3455	0.2883	2	3.0027
-36.0444	8.8241	0.0225	0.0167	0.0242	0.0428	0.0163	0.4206	0.0066	0.0998	0.3019	0.4474	0	3.1506
-35.7057	8.7964	0.0143	0	0.028	0.0451	0.0318	0.4199	0.0068	0.1377	0.296	0.3586	0	3.5056
-36.2602	6.3005	0.0364	0.0667	0.017	0.0472	0.0256	0.4196	0.0061	0.1333	0.2898	0.2702	0	3.2257
-35.986	7.3473	0.0267	0.0667	0.0232	0.0324	0.0262	0.4166	0.0066	0.2167	0.3864	0.2974	0	2.7797
-35.2247	5.5764	0.0097	0	0.0174	0.0303	0.0363	0.4161	0.0067	0.2481	0.3826	0.387	0	2.6353
-35.1374	8.8293	0.024	0.0833	0.0178	0.0373	0.0239	0.4227	0.0091	0.254	0.3252	0.3296	2	2.7979
-35.4329	20.9692	0.0178	0.0167	0.0248	0.0509	0.0236	0.4285	0.0295	0.0671	0.3024	0.0694	2	3.4503
-35.9304	21.7534	0.0472	0.2167	0.02	0.0577	0.0154	0.422	0.0302	0.0985	0.2303	0.3109	2	3.5513
-35.3178	11.7861	0.0178	0.0667	0.0154	0.067	0.0437	0.4282	0.009	0.142	0.2377	0.1712	4	4.1154
-35.5374	13.8334	0.036	0.1667	0.0214	0.0586	0.0249	0.4353	0.0147	0.1219	0.2345	0.2178	4	3.7182
-35.6797	14.1133	0.0379	0.1667	0.0248	0.051	0.03	0.4305	0.0154	0.0758	0.2529	0.0556	0	3.621
-35.4771	6.8241	0.0256	0.025	0.0243	0.0408	0.0299	0.417	0.007	0.1119	0.285	0.1016	0	3.1672
-35.4516	8.7969	0.0298	0.0667	0.0144	0.0489	0.0208	0.4184	0.0076	0.1227	0.2655	0.51	0	3.1672
-35.6819	9.4393	0.0329	0.1333	0.0236	0.0555	0.0248	0.4261	0.008	0.0967	0.2574	0.11	0	3.6527
-35.6096	20.1992	0.0302	0.0667	0.031	0.0475	0.0299	0.4478	0.04	0.0533	0.2889	0.1126	2	3.5714
-35.8029	20.2284	0.0317	0.1	0.0365	0.0495	0.0289	0.4323	0.0289	0.0579	0.2695	0.0555	0	3.9481
-35.5522	23.4741	0.0499	0.2417	0.0379	0.058	0.0254	0.457	0.0716	0.0451	0.2796	0.1455	1	4.2114
-35.4908	12.5105	0.0333	0.1167	0.0225	0.0439	0.0336	0.4238	0.0108	0.1093	0.3091	0.0736	0	3.3484
-35.1776	13.843	0.0155	0.0333	0.0225	0.0425	0.0131	0.4305	0.0116	0.059	0.3702	0.1033	0	3.0523
-35.5047	16.8894	0.0453	0.1667	0.0297	0.0528	0.0335	0.4421	0.0276	0.0599	0.2943	0.0405	2	3.7476
-34.4771	15.9652	0.0256	0.0333	0.0197	0.0463	0.0432	0.4228	0.0143	0.1387	0.3321	0.0937	0	3.3964
-35.2106	25.5984	0.0248	0.1583	0.0134	0.0528	0.0495	0.4268	0.0826	0.0652	0.2851	0.0482	2	3.5916
-35.1078	4.9199	0.0089	0	0.0148	0.0535	0.0351	0.4198	0.0065	0.1368	0.2795	0.3483	0	3.5583
-35.6425	6.5477	0.0341	0.2333	0.025	0.0543	0.0173	0.4274	0.0078	0.0813	0.2861	0.2653	6	3.5408
-35.7274	10.0989	0.0221	0.0167	0.026	0.0269	0.022	0.4168	0.0077	0.1785	0.4249	0.0536	0	2.5738
-34.6875	12.0336	0.0352	0.1833	0.0266	0.0402	0.0527	0.4255	0.0126	0.1262	0.4049	0.1117	0	3.5424
-35.3792	20.7156	0.0182	0.0833	0.0228	0.0304	0.032	0.4164	0.031	0.1875	0.3886	0.0719	0	2.7046
-35.1247	8.4357	0.0112	0	0.0169	0.0263	0.0415	0.418	0.0074	0.1469	0.4079	0.1082	0	2.513
-35.3178	5.2742	0.0066	0.0167	0.0276	0.0272	0.0251	0.4146	0.0063	0.2467	0.361	0.3494	0	2.6895
-35.4513	4.2467	0.0178	0.0167	0.0235	0.0349	0.0262	0.4185	0.0066	0.1374	0.3487	0.0965	0	2.8676
-35.9711	5.4602	0.0271	0.0833	0.021	0.0236	0.0254	0.4151	0.0065	0.1517	0.413	0.3769	0	2.2873
-35.8247	6.745	0.0236	0.05	0.0132	0.0261	0.0164	0.4147	0.0069	0.2672	0.4136	0.4309	0	2.1731
-35.6913	7.6547	0.0252	0.0667	0.0211	0.0436	0.0294	0.4223	0.007	0.0822	0.3073	0.2961	4	3.1123
-35.8021	10.2242	0.0337	0.0667	0.0231	0.0301	0.021	0.4154	0.0077	0.169	0.3997	0.4439	0	2.6578
-35.3524	7.3091	0.0484	0.2333	0.0207	0.0365	0.043	0.4185	0.0089	0.1906	0.3388	0.3234	0	2.9822
-34.1021	6.4833	0.0488	0.2333	0.0218	0.0292	0.042	0.4142	0.0101	0.164	0.3896	0.5779	0	2.7356
-35.0106	6.5843	0.1045	0.6333	0.021	0.0281	0.0417	0.4147	0.0106	0.1788	0.3596	0.1082	0	2.6481
-34.5042	4.5611	0.0205	0.0333	0.0458	0.0497	0.0329	0.4233	0.0073	0.0865	0.3074	0.0774	0	3.9404
-35.3247	5.4892	0.0321	0.1167	0.0358	0.0551	0.0276	0.4298	0.0079	0.0838	0.2872	0.1303	2	3.8722
-36.0711	9.3992	0.0608	0.35	0.09	0.0637	0.0351	0.4388	0.0097	0.1766	0.2665	0.2448	2	5.0058
-35.8282	4.8891	0.0348	0.1833	0.029	0.0534	0.0276	0.4197	0.0069	0.106	0.2549	0.1226	0	3.698
-34.7106	11.1829	0.0809	0.5333	0.0173	0.0494	0.0569	0.4191	0.0109	0.1567	0.2935	0.139	0	3.6794
-34.8771	6.4927	0.0395	0.25	0.0216	0.0411	0.0344	0.4201	0.0095	0.1159	0.2786	0.1381	0	3.1065
-35.2287	14.4392	0.0379	0.1	0.0246	0.0421	0.0358	0.4225	0.0105	0.1373	0.2921	0.0712	0	3.204
-35.6536	13.5672	0.0194	0.0333	0.0249	0.0327	0.0376	0.4207	0.0087	0.1294	0.2958	0.098	0	2.8583
-35.0247	5.3036	0.0232	0.05	0.0256	0.0605	0.0454	0.4266	0.0074	0.0792	0.211	0.1108	2	4.0484
-34.1029	4.7162	0.0089	0	0.0292	0.0552	0.0293	0.4242	0.0075	0.0714	0.2436	0.1538	0	3.8397
-35.7078	5.5881	0.0503	0.0917	0.0262	0.0675	0.0331	0.4276	0.0072	0.1045	0.2402	0.1112	3	4.336
-35.5532	5.0513	0.0155	0.0333	0.0201	0.0305	0.0311	0.4193	0.0064	0.0893	0.3226	0.1357	0	2.5579
-35.6274	5.0092	0.0259	0.0167	0.0172	0.0657	0.0176	0.4281	0.0066	0.1167	0.2679	0.107	4	3.832
-35.4385	4.5645	0.0074	0	0.0291	0.0484	0.0236	0.4198	0.0061	0.1141	0.2504	0.4448	0	3.5095
-35.7779	7.9983	0.0488	0.4	0.0201	0.0386	0.0181	0.42	0.0103	0.339	0.3138	0.271	5	2.7185
-36.0602	11.6231	0.0488	0.2333	0.0222	0.0671	0.0269	0.4338	0.0139	0.1218	0.2586	0.2213	4	3.9423
-35.3042	8.3063	0.0348	0.1833	0.0468	0.1327	0.0268	0.4486	0.0096	0.1406	0.1639	0.1754	6	6.7441
-34.9516	9.8395	0.029	0.3	0.0763	0.1127	0.0339	0.4625	0.0118	0.0859	0.1319	0.1689	8	6.5931
-35.7346	8.3794	0.1003	0.55	0.0583	0.1251	0.019	0.4613	0.0119	0.2396	0.1465	0.151	8	6.6504
-35.7913	10.9795	0.101	0.8583	0.1121	0.1461	0.024	0.4894	0.0184	0.0924	0.1001	0.155	7	8.3178
-35.486	8.8084	0.029	0.1667	0.0532	0.0835	0.0542	0.4373	0.0095	0.0497	0.1722	0.1218	5	5.3964
-35.7122	15.7315	0.0283	0.0833	0.041	0.0714	0.0266	0.4373	0.0139	0.0833	0.2773	0.1312	3	4.5408
-35.8304	21.667	0.091	0.3	0.0318	0.0917	0.0356	0.4551	0.134	0.3818	0.1718	0.3719	6	5.084
-35.9122	12.085	0.0631	0.35	0.0349	0.0704	0.0324	0.4411	0.0141	0.146	0.2824	0.1422	8	4.3976
-35.2444	14.0721	0.0414	0.3167	0.0393	0.0856	0.0219	0.4632	0.0246	0.1034	0.1729	0.2066	7	4.9586
-35.5771	13.1574	0.0871	0.4667	0.09	0.1272	0.0327	0.4717	0.0285	0.0778	0.1797	0.1132	8	7.2122
-35.5799	18.0349	0.1177	0.5333	0.0464	0.1347	0.0262	0.4939	0.0683	0.0784	0.17	0.1139	8	6.7677
-35.7057	21.359	0.1367	0.85	0.0611	0.1319	0.0308	0.4918	0.0776	0.1791	0.1646	0.174	9	7.0627
-35.5274	15.7221	0.0879	0.5583	0.026	0.114	0.0158	0.4626	0.0345	0.1439	0.1656	0.1611	6	5.676
-35.3819	15.0063	0.091	0.7	0.0694	0.1336	0.0317	0.4736	0.0227	0.0914	0.1066	0.1049	10	7.187
-36.0536	13.9334	0.1297	0.6833	0.0454	0.1112	0.0412	0.4575	0.0189	0.1401	0.1629	0.194	9	6.23
-35.2304	11.7464	0.0476	0.2167	0.0469	0.0851	0.0485	0.4476	0.0151	0.1222	0.2477	0.1521	7	5.3697
-35.5819	24.1213	0.0492	0.1833	0.0369	0.0731	0.0414	0.4474	0.1553	0.3739	0.2247	0.3902	3	4.6957
-35.5377	14.3381	0.0236	0.05	0.0431	0.0685	0.0256	0.4329	0.0123	0.0648	0.2612	0.2618	3	4.4541
-35.486	16.3682	0.0503	0.2333	0.0299	0.0756	0.0323	0.4336	0.0317	0.2964	0.2371	0.3657	3	4.7286
-34.9042	16.6562	0.0798	0.1333	0.0355	0.1205	0.0319	0.456	0.0477	0.1705	0.1643	0.1603	5	6.6101
-35.3819	7.6477	0.0205	0.1	0.0262	0.0742	0.0259	0.4263	0.0075	0.1141	0.2186	0.1295	2	4.537
-35.8057	7.8358	0.0306	0.1167	0.0234	0.0704	0.017	0.4265	0.0072	0.0844	0.2292	0.2124	5	4.1386
-35.0535	6.4077	0.0085	0.05	0.0242	0.0899	0.0249	0.4294	0.0069	0.0914	0.1986	0.1244	3	5.1401
-35.6272	5.5921	0.0325	0.1	0.0218	0.0981	0.0218	0.434	0.007	0.0549	0.139	0.1303	6	5.29
-35.986	18.469	0.0999	0.5083	0.0309	0.0954	0.0166	0.4506	0.0784	0.4393	0.1607	0.4637	4	5.2203
-35.6648	14.1491	0.1185	0.6583	0.0482	0.1423	0.0212	0.4579	0.0369	0.1009	0.1536	0.1129	7	7.1792
-35.4792	11.6971	0.0933	0.4917	0.032	0.1143	0.0227	0.4489	0.0223	0.1021	0.1637	0.1177	9	5.7526
-35.8247	23.3109	0.1161	0.5	0.0374	0.126	0.0208	0.4576	0.108	0.3339	0.1188	0.362	11	6.3368
-35.1532	11.4406	0.0666	0.45	0.0382	0.1255	0.0259	0.4624	0.0157	0.0929	0.1599	0.1136	11	6.3844
-35.4797	11.4103	0.1177	1	0.0833	0.1528	0.0472	0.4714	0.0176	0.0498	0.0832	0.1256	13	8.3167
-34.8304	11.6918	0.0647	0.6	0.0375	0.1322	0.0231	0.4622	0.0157	0.1107	0.1273	0.1311	11	6.5881
-35.2711	14.3852	0.1196	0.8333	0.0848	0.1695	0.0278	0.4738	0.0211	0.168	0.1257	0.3543	10	8.7964
-34.2304	11.6087	0.0352	0.1667	0.0503	0.1679	0.0377	0.4701	0.0157	0.0609	0.1032	0.0587	9	8.3295
-36.0875	13.3359	0.0879	0.5667	0.0365	0.0992	0.0262	0.4417	0.014	0.0693	0.2172	0.0804	8	5.3496
-35.5522	10.6104	0.0298	0.15	0.0306	0.0714	0.0374	0.4279	0.0111	0.0746	0.2562	0.1774	5	4.5869
-35.0068	29.4435	0.1568	0.6	0.0418	0.1707	0.0257	0.5053	0.2164	0.1122	0.1319	0.0973	9	7.9299
-34.9598	12.406	0.0712	0.5167	0.0294	0.1318	0.0329	0.4638	0.0215	0.1371	0.1619	0.2078	8	6.6129
-34.9913	21.516	0.4081	1.1167	0.0417	0.1961	0.0656	0.4946	0.0943	0.4397	0.1754	0.2744	10	8.8486
-35.8532	17.1287	0.0929	0.4667	0.0433	0.121	0.0291	0.4405	0.0241	0.1498	0.1513	0.2002	8	6.4057
-35.7287	12.5557	0.0635	0.2333	0.0644	0.096	0.0394	0.4333	0.0193	0.1525	0.1853	0.2115	5	5.8912
-34.7178	12.7385	0.0472	0.3	0.0557	0.1029	0.0436	0.4431	0.015	0.101	0.1603	0.2131	9	5.9044
-35.7078	11.0515	0.0674	0.3333	0.0528	0.0828	0.0315	0.4348	0.0153	0.1022	0.2947	0.1755	5	5.1208
-35.9274	16.8383	0.1099	0.6167	0.0637	0.0972	0.0367	0.4452	0.026	0.1488	0.186	0.1035	6	5.7418
-35.1978	24.0823	0.0391	0.1833	0.0553	0.0957	0.0296	0.4422	0.0599	0.0819	0.1672	0.1506	6	5.5691
-35.3068	15.6277	0.0616	0.35	0.0462	0.1086	0.0344	0.4366	0.0325	0.1188	0.199	0.205	6	5.8947
-35.7274	18.9525	0.0585	0.3	0.0319	0.0753	0.024	0.4258	0.0262	0.1482	0.2954	0.2774	3	4.7081
-35.3598	12.8451	0.0379	0.2	0.0218	0.065	0.019	0.4252	0.0165	0.2781	0.3141	0.2199	2	3.8533
-34.9029	14.8665	0.0616	0.3667	0.0368	0.1269	0.0555	0.4574	0.0272	0.1527	0.1754	0.2918	8	6.9419
-35.0779	12.8829	0.065	0.3333	0.0308	0.1178	0.0193	0.4582	0.0216	0.0885	0.2071	0.1245	9	5.8688
-35.2711	11.3194	0.1003	0.8333	0.0462	0.1437	0.0415	0.443	0.018	0.1176	0.1566	0.1414	13	7.7712
-34.4282	12.2639	0.0949	0.8167	0.0567	0.1634	0.0277	0.446	0.0242	0.1093	0.1388	0.164	12	8.393
-35.3274	20.0565	0.0902	0.6917	0.0231	0.0872	0.037	0.4446	0.0298	0.146	0.1989	0.1153	9	4.6996
-34.9042	11.3685	0.0546	0.4833	0.0298	0.0948	0.0269	0.4366	0.0152	0.125	0.1709	0.1841	8	5.4216
-35.1776	10.2638	0.0898	0.3583	0.0263	0.0943	0.0496	0.4323	0.0145	0.1093	0.2058	0.2142	8	5.1692
-34.1867	12.4407	0.0449	0.2667	0.0266	0.0977	0.0328	0.4438	0.0151	0.1393	0.1852	0.2878	6	5.5617
-34.5827	6.5059	0.0519	0.3	0.0219	0.1044	0.0336	0.4449	0.0089	0.1533	0.1674	0.1807	6	5.698
-34.0701	10.2963	0.0457	0.3167	0.0288	0.1911	0.034	0.4575	0.0156	0.0782	0.0942	0.2041	11	8.7948
-34.6545	22.5998	0.1026	0.7667	0.0649	0.1539	0.0319	0.4762	0.1161	0.0879	0.1532	0.0356	6	8.7518
-35.4106	14.9933	0.0333	0.0333	0.0396	0.0956	0.0208	0.418	0.0103	0.127	0.2264	0.1336	1	6.1754
-35.3391	5.8028	0.0252	0.1	0.0165	0.0454	0.0295	0.4146	0.0067	0.1747	0.2695	0.1592	1	3.2033
-35.1979	11.6143	0.324	1.3667	0.0201	0.0404	0.0947	0.4177	0.0384	0.2557	0.3246	0.1699	2	3.4371
-34.6524	11.0045	0.1309	0.8583	0.0265	0.0861	0.0588	0.4287	0.0199	0.1142	0.3194	0.1282	6	4.9861
-35.2586	11.0955	0.0461	0.2333	0.0242	0.0829	0.033	0.4231	0.0166	0.1244	0.2697	0.1338	7	4.7302
-35.4771	12.575	0.0476	0.2	0.0306	0.0773	0.0302	0.4218	0.0141	0.1006	0.2518	0.1455	4	4.7755
-35.2561	12.2422	0.0352	0.1667	0.0328	0.0669	0.0363	0.4241	0.0166	0.1244	0.267	0.1149	5	4.3322
-35.5776	10.2967	0.0407	0.1333	0.0257	0.0663	0.022	0.421	0.0118	0.2087	0.24	0.1343	2	4.1134
-35.2586	11.5905	0.0708	0.3833	0.0285	0.0956	0.0239	0.4298	0.0162	0.1298	0.1975	0.1298	7	5.2334
-33.9852	25.6514	0.1181	0.8333	0.1294	0.166	0.0337	0.4355	0.1477	0.0565	0.1187	0.1344	11	10.3786
-34.5026	12.5533	0.0488	0.2667	0.0349	0.0996	0.0345	0.4328	0.0184	0.123	0.1823	0.2538	5	5.8149
-31.319	24.0609	0.1506	0.9667	0.1604	0.171	0.114	0.4329	0.0779	0.0069	0.0755	0.0757	12	12.4963
-24.6371	20.2305	0.3941	0.5	0.0214	0.1467	0.454	0.4173	0.1216	0.4369	0.3993	0.336	6	9.4239
-33.4513	15.3728	0.1084	0.625	0.0995	0.1882	0.1151	0.4202	0.0248	0.0198	0.1597	0.2351	4	12.266
-34.9827	4.2284	0.0077	0	0.0148	0.0342	0.0311	0.4167	0.0057	0.1807	0.3037	0.5	0	2.7476
-35.2287	5.3437	0.0062	0	0.0172	0.0274	0.0447	0.4134	0.0057	0.2557	0.3525	0.0315	0	2.6132
-35.5311	12.2428	0.0205	0.0667	0.0233	0.056	0.0292	0.4178	0.0085	0.1901	0.2972	0.4411	2	3.9315
-35.6329	12.7233	0.0267	0.0833	0.0183	0.0336	0.0255	0.4186	0.0098	0.181	0.3697	0.4639	3	2.5447
-35.7042	13.6581	0.0345	0.1167	0.0226	0.0376	0.0459	0.4167	0.0101	0.1125	0.3202	0.148	5	3.1301
-35.5797	10.5721	0.0372	0.15	0.029	0.057	0.0247	0.4328	0.0127	0.2048	0.2909	0.2822	7	3.674
-35.1068	13.0137	0.0918	0.6333	0.0367	0.1175	0.02	0.453	0.0259	0.2322	0.1385	0.2648	11	5.8107
-35.5346	10.0268	0.0252	0.0833	0.033	0.0736	0.0305	0.4284	0.0081	0.0377	0.2092	0.1587	5	4.5099
-35.5047	10.3063	0.0387	0.1333	0.0209	0.0618	0.0379	0.4196	0.0087	0.1011	0.2232	0.3389	5	4.017
-35.3213	6.9785	0.0337	0.15	0.0208	0.068	0.0267	0.4221	0.0081	0.0703	0.2081	0.1388	5	4.0197
-34.9311	7.8317	0.024	0.15	0.0326	0.0842	0.0453	0.4208	0.0085	0.0798	0.2046	0.1021	4	5.4363
-34.4874	14.1724	0.1034	0.6833	0.0267	0.0601	0.0403	0.4206	0.0179	0.1338	0.2275	0.3202	5	4.0441
-35.3554	10.5988	0.048	0.2167	0.0521	0.0989	0.0313	0.4323	0.0116	0.073	0.1973	0.2267	7	6.1882
-35.2532	12.0074	0.0337	0.1417	0.028	0.0607	0.0304	0.4249	0.0123	0.1381	0.2633	0.1839	3	4.0805
-35.1346	12.1916	0.0345	0.2083	0.0218	0.0598	0.0202	0.4232	0.0121	0.2215	0.2553	0.2482	3	3.5629
-35.6797	10.2169	0.0484	0.1667	0.0226	0.0563	0.0209	0.4212	0.0115	0.1365	0.3002	0.3079	4	3.4305
-35.6561	9.8329	0.0252	0.0833	0.0205	0.0377	0.0305	0.417	0.0081	0.17	0.3012	0.2866	1	2.8688
-35.6771	6.4223	0.0317	0.1333	0.0247	0.039	0.0224	0.4179	0.0059	0.2079	0.2713	0.3636	1	3.1158
-35.415	10.051	0.0302	0.1	0.0219	0.0622	0.0344	0.4183	0.0105	0.1525	0.2536	0.2005	3	4.2098
-35.5598	9.6323	0.0321	0.1167	0.0199	0.0415	0.0274	0.4188	0.0097	0.1649	0.3	0.2657	2	2.9458
-35.1029	10.3738	0.0136	0.05	0.0167	0.0473	0.0355	0.423	0.0087	0.1446	0.2706	0.307	4	3.1862
-35.0554	9.9433	0.0194	0.0333	0.0137	0.0538	0.0277	0.4189	0.0097	0.1567	0.2346	0.3539	2	3.5505
-35.1827	9.9116	0.029	0.15	0.0317	0.0541	0.022	0.4321	0.0135	0.0918	0.2638	0.1643	5	3.7387
-35.5586	15.7378	0.0437	0.3333	0.0218	0.0402	0.0333	0.4309	0.0164	0.1435	0.3103	0.2394	5	2.9462
-35.1029	10.5859	0.0197	0.1	0.0262	0.0514	0.0303	0.4276	0.0085	0.098	0.2755	0.1574	4	3.5889
-34.7536	5.6966	0.0197	0.0667	0.0188	0.0443	0.0217	0.4192	0.0071	0.1375	0.2988	0.313	1	3.0739
-35.3522	14.8286	0.036	0.15	0.0206	0.0513	0.0271	0.4186	0.0175	0.0527	0.2905	0.1025	4	3.3275
-35.1346	15.0955	0.0163	0.05	0.0174	0.0439	0.0253	0.4197	0.0247	0.0629	0.2776	0.1465	3	2.9985
-36.0819	14.0325	0.0499	0.1667	0.0193	0.0361	0.0269	0.4196	0.0148	0.0728	0.3205	0.1468	3	2.7336
-35.0247	10.1806	0.0244	0.1333	0.0633	0.0764	0.0216	0.4457	0.0099	0.0619	0.2305	0.1746	6	4.9253
-35.3026	12.0875	0.0236	0.1	0.0352	0.0545	0.0306	0.4317	0.0106	0.0807	0.2956	0.1603	5	3.7948
-35.5776	12.7013	0.0333	0.05	0.0309	0.0415	0.0222	0.4191	0.013	0.138	0.3229	0.2063	2	3.235
-35.3513	12.0048	0.0271	0.0833	0.0148	0.0489	0.0259	0.4179	0.009	0.1362	0.2624	0.2959	2	3.2935
-35.2282	10.5356	0.0298	0.05	0.0264	0.0445	0.0391	0.4196	0.0098	0.1351	0.2985	0.1587	2	3.4111
-34.1548	10.1655	0.0434	0.2833	0.0735	0.1235	0.0328	0.4254	0.0109	0.0384	0.1239	0.2066	5	8.1487
-35.1213	12.1596	0.0259	0.0333	0.0358	0.0659	0.0261	0.4177	0.0118	0.1119	0.2605	0.2557	2	4.5374
-34.6447	4.9074	0.0143	0	0.0739	0.1551	0.0277	0.4167	0.0062	0.0117	0.1508	0.0416	0	9.276
-35.5779	4.8419	0.0128	0.0167	0.0173	0.0309	0.0178	0.413	0.0054	0.1711	0.3058	0.1034	0	2.4684
-35.4274	9.4736	0.0163	0.0333	0.0237	0.0355	0.0246	0.4157	0.0076	0.1299	0.3472	0.1313	0	2.9415
-35.9178	4.3594	0.0236	0.05	0.0127	0.0277	0.0247	0.4159	0.0053	0.2043	0.2953	0.4754	0	2.319
-35.7057	8.5461	0.0294	0.05	0.0228	0.0317	0.0228	0.417	0.0073	0.1535	0.3058	0.1643	1	2.6334
-35.1346	8.5593	0.0155	0.05	0.0344	0.0634	0.0152	0.4256	0.0082	0.1155	0.2223	0.1033	2	4.4123
-35.6771	13.1942	0.0503	0.2667	0.0532	0.0704	0.0238	0.4438	0.0126	0.1003	0.2902	0.1965	7	4.6431
-35.6282	11.664	0.0333	0.1167	0.0321	0.0507	0.032	0.4241	0.0134	0.1219	0.3391	0.2309	3	3.5571
-36.0021	12.3986	0.0437	0.0833	0.0187	0.0372	0.0292	0.4197	0.0129	0.1174	0.3876	0.1653	2	2.7108
-35.7913	10.5396	0.0275	0.05	0.0363	0.0276	0.0266	0.4176	0.0093	0.1343	0.3909	0.1194	2	2.5703
-35.7786	10.1552	0.0263	0.0667	0.0407	0.0365	0.0212	0.42	0.0104	0.1449	0.3806	0.1395	3	3.0228
-34.7779	8.9391	0.06	0.1833	0.021	0.0335	0.0452	0.4162	0.0126	0.1912	0.4161	0.2385	2	2.7476
-35.3178	11.674	0.0991	0.2667	0.0205	0.0316	0.0434	0.4159	0.0179	0.1933	0.3801	0.2484	2	2.6218
-35.4701	12.1973	0.0325	0.15	0.0212	0.0384	0.0186	0.418	0.0123	0.1978	0.3688	0.3188	1	2.7851
-35.4779	12.1857	0.0302	0.0833	0.0278	0.0362	0.0296	0.4205	0.0132	0.22	0.3484	0.3268	1	2.9752
-35.6598	13.0561	0.0348	0.1167	0.0164	0.03	0.0437	0.4187	0.0148	0.1869	0.3772	0.2902	2	2.4615
-35.2586	4.0924	0.0108	0	0.0185	0.023	0.0329	0.4135	0.0057	0.2805	0.3474	0.2715	0	2.3666
-35.4338	13.1255	0.0267	0.1333	0.0159	0.0304	0.0351	0.4171	0.0131	0.1513	0.3569	0.1911	1	2.374
-35.6311	13.2985	0.024	0.0833	0.0195	0.0289	0.0236	0.4159	0.0124	0.1783	0.3476	0.232	2	2.5149
-35.1682	7.7385	0.012	0.0333	0.0307	0.0306	0.0323	0.414	0.0069	0.1668	0.3128	0.1477	0	2.9013
-34.9213	7.5907	0.0132	0.0333	0.0247	0.0438	0.0259	0.4133	0.0071	0.1766	0.2733	0.1297	1	3.5188
-34.0026	10.9624	0.0186	0.0667	0.064	0.1301	0.0324	0.417	0.0094	0.0532	0.1925	0.1466	3	8.2009
-34.8287	11.9929	0.0345	0.15	0.025	0.0495	0.0429	0.419	0.0139	0.1885	0.3225	0.1443	2	3.6523
-35.4776	9.2186	0.0348	0.0667	0.0187	0.0362	0.0232	0.4158	0.01	0.1834	0.3645	0.1727	2	2.6899
-35.3522	10.1006	0.0244	0.0333	0.0236	0.041	0.0266	0.4181	0.0095	0.146	0.3222	0.123	3	3.0805
-35.9311	5.1493	0.0294	0	0.0255	0.0499	0.0312	0.4118	0.0058	0.1745	0.2916	0.6082	0	3.9129
-36.1536	8.6299	0.0407	0.1	0.022	0.024	0.0276	0.416	0.0072	0.1841	0.3758	0.0812	0	2.3039
-34.9768	17.8378	0.0561	0.3833	0.1231	0.1816	0.0288	0.4189	0.0164	0.0179	0.1488	0.1264	3	11.0186
-35.0792	7.3319	0.0116	0.0167	0.0153	0.0405	0.0172	0.4138	0.0066	0.1701	0.3238	0.088	1	2.9861
-35.7282	9.2708	0.0333	0.1167	0.014	0.0368	0.0134	0.4152	0.008	0.2698	0.3221	0.1814	2	2.5947
-34.5304	8.0171	0.017	0.0833	0.0536	0.1287	0.0155	0.417	0.0087	0.1374	0.1935	0.268	2	7.8231
-35.4021	8.9056	0.0356	0.1167	0.0228	0.035	0.0512	0.4144	0.0083	0.1687	0.3468	0.0869	0	3.1177
-33.505	6.77	0.1545	1.1	0.0188	0.0289	0.0545	0.4118	0.0174	0.3002	0.3773	0.0409	0	2.8393
-35.4776	9.6023	0.3697	1.65	0.0157	0.0207	0.0427	0.4122	0.0229	0.3131	0.4279	0.1969	0	2.2184
-35.8561	7.644	0.0259	0.05	0.0245	0.0319	0.0181	0.4145	0.0069	0.1931	0.3677	0.156	0	2.7007
-35.4026	9.5326	0.1893	1.05	0.0223	0.0343	0.0698	0.4145	0.0197	0.1269	0.3622	0.0773	1	3.1672
-33.3359	8.616	0.0376	0.2167	0.0238	0.0341	0.0486	0.4153	0.0119	0.1265	0.373	0.0792	1	3.0612
-35.6561	8.1261	0.0724	0.4	0.0209	0.048	0.0359	0.418	0.0097	0.1516	0.3555	0.1207	2	3.2509
-35.2247	6.7352	0.0159	0.05	0.022	0.0423	0.0186	0.4188	0.0083	0.1263	0.3504	0.3199	5	2.9264
-35.5122	7.6083	0.0155	0.0333	0.0168	0.0337	0.0332	0.4161	0.0071	0.1651	0.3839	0.0878	0	2.729
-36.4029	9.1948	0.0476	0.1333	0.0234	0.0367	0.0184	0.4141	0.0071	0.145	0.4256	0.068	0	2.7937
-36.1047	7.1523	0.0337	0.0833	0.0186	0.0331	0.0336	0.4142	0.007	0.2157	0.4203	0.4125	0	2.7685
-35.9425	13.3887	0.113	0.4667	0.0236	0.0901	0.0321	0.4494	0.0394	0.2249	0.2587	0.2494	2	4.5912
-35.5648	12.2455	0.0554	0.2833	0.0189	0.0599	0.0241	0.438	0.0255	0.2221	0.3309	0.2916	3	3.5288
-36.015	5.6452	0.0205	0.0667	0.0191	0.0308	0.0328	0.4159	0.0061	0.2696	0.3935	0.3477	0	2.652
-35.9122	6.1259	0.0225	0.05	0.0187	0.0273	0.0169	0.4142	0.0065	0.2413	0.4201	0.3487	0	2.3577
-36.3771	6.4091	0.0468	0.1	0.0135	0.024	0.0172	0.4133	0.0063	0.257	0.4071	0.3169	0	2.0333
-35.366	4.9171	0.0136	0.0333	0.0151	0.0381	0.0206	0.4137	0.0061	0.1741	0.3266	0.4051	0	2.7844
-35.8329	5.2057	0.0259	0	0.0192	0.0367	0.0274	0.413	0.0058	0.2745	0.3339	0.5618	0	3.1018
-36.2385	4.5385	0.0356	0.0333	0.0242	0.0296	0.0297	0.4135	0.0059	0.2195	0.4523	0.2878	0	2.7731
-35.9598	5.1413	0.024	0.025	0.0192	0.0346	0.0186	0.4161	0.0061	0.2061	0.3609	0.2368	0	2.7964
-35.4776	5.1427	0.0097	0	0.017	0.0375	0.023	0.414	0.0061	0.1969	0.3923	0.5702	0	2.9903
-35.8913	5.5912	0.0217	0.05	0.0152	0.048	0.0241	0.4192	0.0062	0.133	0.3217	0.2991	0	3.2435
-35.7106	6.277	0.0306	0.0833	0.0113	0.0455	0.0254	0.4171	0.0065	0.2034	0.2632	0.3614	2	3.1254
-35.0779	4.4326	0.0155	0	0.0209	0.0722	0.0311	0.4223	0.0061	0.0933	0.2111	0.0656	0	4.511
-34.1918	10.5237	0.1254	0.4417	0.0186	0.0656	0.0935	0.422	0.0268	0.2173	0.2659	0.2019	3	4.5799
-31.1319	8.2149	0.1506	0.625	0.0262	0.0573	0.1625	0.4258	0.0259	0.2029	0.2784	0.2108	3	4.8591
-34.6213	6.3199	0.0376	0.1833	0.0294	0.0696	0.0255	0.423	0.0079	0.2434	0.2183	0.3025	2	4.7062
-34.3918	4.8793	0.0143	0.0333	0.0369	0.0754	0.032	0.4217	0.0063	0.1527	0.1506	0.2804	2	5.3573
-34.4589	13.8333	0.0271	0.05	0.0521	0.07	0.0249	0.4169	0.0082	0.0868	0.1426	0.2846	0	5.4522
-34.7675	7.1296	0.0736	0.4083	0.1346	0.1714	0.0492	0.414	0.0079	0.0092	0.1299	0.0062	0	10.7925
-34.1221	5.2731	0.0139	0.05	0.0326	0.075	0.0229	0.4142	0.0062	0.069	0.201	0.0143	0	5.4042
-34.566	5.0455	0.0143	0.05	0.0701	0.1752	0.0336	0.4119	0.0075	0.0172	0.2865	0.0095	0	9.7727
-35.0304	5.0121	0.0151	0.0667	0.0698	0.0534	0.0222	0.4313	0.0071	0.1275	0.2901	0.1282	3	4.1719
-35.3522	5.728	0.019	0.1167	0.0799	0.061	0.0211	0.4414	0.0071	0.1564	0.277	0.3793	3	4.5478
-36.0444	5.1612	0.0422	0.1667	0.0559	0.0595	0.023	0.4288	0.0066	0.1272	0.3414	0.1602	2	4.2938
-35.6779	26.1598	0.0527	0.1833	0.0275	0.0773	0.032	0.4604	0.2353	0.2074	0.2435	0.2337	7	4.3113
-35.7598	4.7551	0.0178	0.0333	0.0201	0.0287	0.0236	0.4152	0.0062	0.1921	0.3484	0.5621	0	2.4139
-35.3776	5.0775	0.0128	0.0333	0.0206	0.0257	0.0234	0.415	0.0063	0.2662	0.379	0.6019	0	2.4131
-35.4338	6.3088	0.0186	0.05	0.0169	0.0214	0.0377	0.4144	0.007	0.2814	0.4602	0.4071	0	2.2276
-36.0329	4.7606	0.0178	0.05	0.018	0.0267	0.0317	0.4164	0.0062	0.185	0.3983	0.4159	0	2.3848
-35.8057	5.1785	0.017	0.0333	0.0185	0.04	0.0188	0.4194	0.0064	0.1666	0.3743	0.3894	0	2.8804
-35.7648	5.0834	0.0147	0	0.0211	0.0302	0.0503	0.4174	0.0063	0.1601	0.3677	0.393	0	2.7658
-35.8227	4.6853	0.0217	0	0.0235	0.0321	0.0152	0.4167	0.0061	0.1918	0.3763	0.3576	0	2.7456
-36.1122	5.4489	0.0256	0.0167	0.0183	0.0388	0.0227	0.4189	0.0064	0.1577	0.3639	0.3303	0	2.897
-36.0602	5.3242	0.0213	0.0167	0.0151	0.0283	0.0148	0.4135	0.0064	0.2566	0.4196	0.2354	0	2.2648
-36.1122	4.6634	0.0143	0.0333	0.0195	0.0444	0.019	0.4183	0.0058	0.1248	0.3416	0.4813	0	3.0945
-35.9792	5.2796	0.0186	0.0167	0.0225	0.033	0.0311	0.4157	0.0062	0.1454	0.3633	0.1155	0	2.7824
-36.0701	4.8848	0.0232	0	0.0184	0.0459	0.0256	0.4199	0.0064	0.1278	0.306	0.0719	0	3.2091
-35.5029	6.3702	0.0321	0.1667	0.0206	0.0346	0.0436	0.4166	0.0085	0.1896	0.3744	0.3584	0	2.9206
-35.4304	5.8383	0.0368	0.15	0.0196	0.0225	0.0279	0.4159	0.008	0.2613	0.4034	0.3179	0	2.1715
-35.986	4.953	0.029	0.0667	0.0204	0.0385	0.0263	0.4151	0.0062	0.1704	0.3474	0.1415	0	2.9841
-35.7598	4.6415	0.0143	0	0.0175	0.0314	0.0158	0.4158	0.0062	0.2447	0.3724	0.3219	0	2.5432
-36.066	4.9857	0.0228	0.075	0.0189	0.0234	0.0311	0.4127	0.0062	0.2915	0.4819	0.2502	0	2.3655
-36.2374	9.0475	0.036	0.1167	0.0216	0.0281	0.0225	0.4192	0.0077	0.2607	0.3772	0.1606	4	2.3868
-36.1425	5.1472	0.0213	0.0167	0.0125	0.0211	0.0232	0.4143	0.0064	0.2699	0.4312	0.2705	0	1.952
-36.0444	5.9416	0.0197	0.05	0.0202	0.0256	0.0307	0.4137	0.0065	0.201	0.4226	0.5132	0	2.4324
-35.7913	4.5093	0.0155	0	0.019	0.0258	0.0224	0.4117	0.006	0.3261	0.4192	0.2824	0	2.4684
-35.2122	4.5579	0.0066	0	0.0203	0.04	0.0175	0.4148	0.0064	0.1899	0.3253	0.0724	0	3.1524
-35.5385	5.6535	0.0213	0.0833	0.0269	0.0496	0.0175	0.4138	0.0066	0.1571	0.3553	0.0167	0	3.7224
-35.786	4.6581	0.0101	0	0.0211	0.0369	0.0342	0.413	0.0058	0.233	0.4019	0.4863	0	3.1928
-35.466	4.3857	0.0074	0.0167	0.0193	0.021	0.0211	0.4138	0.0059	0.3287	0.4634	0.4348	0	2.1119
-35.1786	9.0709	0.0108	0.0333	0.0199	0.029	0.0322	0.4172	0.0067	0.2093	0.3443	0.1389	0	2.7089
-35.3524	4.4133	0.0163	0.05	0.0228	0.0265	0.0339	0.414	0.0064	0.2939	0.4151	0.6584	0	2.7089
-36.4329	5.4188	0.0472	0.1	0.0165	0.0157	0.0216	0.4132	0.0063	0.3347	0.4637	0.4061	0	1.7197
-35.7602	4.9233	0.0093	0	0.0161	0.0214	0.0251	0.4123	0.0061	0.3155	0.4719	0.2053	0	2.1417
-36.0978	4.8061	0.019	0.0167	0.0156	0.0256	0.0166	0.4147	0.0065	0.2762	0.4514	0.5577	0	2.2187
-35.7178	4.8531	0.0143	0	0.0139	0.0301	0.0259	0.4145	0.0065	0.2439	0.3933	0.2457	0	2.5385
-34.8447	4.2982	0.0081	0	0.0465	0.074	0.0214	0.4144	0.0056	0.0413	0.1833	0.0851	0	5.4917
-35.2122	4.5308	0.0058	0	0.0181	0.0345	0.0376	0.4129	0.0057	0.2077	0.3505	0.3777	0	3.0569
-35.7516	4.7281	0.0155	0.0167	0.0193	0.0218	0.0233	0.4119	0.0062	0.3089	0.4837	0.3264	0	2.2156
-36.0329	5.6981	0.0279	0.0333	0.0264	0.0486	0.0321	0.4143	0.0064	0.1213	0.3721	0.3509	2	3.9237
-35.8078	5.0169	0.0132	0	0.0176	0.0199	0.0242	0.4134	0.0061	0.3349	0.43	0.272	0	2.0995
-36.3078	5.3594	0.0263	0.0167	0.0209	0.0227	0.0194	0.4136	0.0059	0.1545	0.458	0.3175	0	2.1762
-35.6701	4.2511	0.0093	0	0.0206	0.0229	0.0365	0.4125	0.0059	0.314	0.4329	0.2626	0	2.482
-35.4122	4.6944	0.0128	0	0.0281	0.0237	0.0216	0.4146	0.0062	0.2665	0.4025	0.6585	0	2.4328
-35.5247	5.5483	0.0128	0	0.0242	0.0256	0.0138	0.4119	0.0058	0.3068	0.376	0.5302	0	2.499
-34.8554	14.2326	0.0209	0.0333	0.0915	0.1583	0.0353	0.4165	0.0095	0.0071	0.1969	0.0441	0	9.4928
-34.4797	6.2059	0.0832	0.6667	0.0223	0.0447	0.0512	0.4151	0.0124	0.1496	0.2897	0.0182	0	3.6396
-33.5874	8.9628	0.3291	1.1917	0.0381	0.0652	0.1315	0.413	0.0244	0.1551	0.3036	0.0215	0	5.6345
-31.8893	6.3163	0.0856	0.625	0.0174	0.0325	0.0652	0.4127	0.0167	0.2324	0.4237	0.4275	0	2.8908
-35.0047	4.6699	0.0105	0	0.02	0.0234	0.0204	0.4137	0.007	0.3012	0.3988	0.2691	0	2.3074
-35.7536	4.4424	0.0124	0	0.0191	0.0312	0.0214	0.416	0.0062	0.1291	0.3867	0.1945	0	2.5192
-35.9786	5.2518	0.019	0.0333	0.0179	0.0193	0.0412	0.4142	0.0063	0.2891	0.5202	0.2326	0	2.2063
-36.1819	4.3485	0.0283	0.1	0.0206	0.0215	0.0268	0.4144	0.0067	0.2881	0.4652	0.4807	0	2.1552
-36.4374	5.1942	0.0345	0.05	0.026	0.0216	0.0279	0.4127	0.0065	0.3179	0.4496	0.2727	0	2.4073
-36.4516	22.0577	0.0577	0.15	0.0242	0.0471	0.0297	0.4341	0.1171	0.2356	0.4232	0.2675	2	3.2385
-35.2602	4.3305	0.0166	0.0333	0.0203	0.0395	0.0314	0.4163	0.0074	0.1413	0.4263	0.4583	0	3.1727
-35.7026	7.8447	0.1905	1.2417	0.0246	0.0439	0.0564	0.4165	0.0153	0.2069	0.3537	0.2513	0	3.5424
-33.2874	9.4024	0.0751	0.4583	0.0129	0.0372	0.0869	0.413	0.0147	0.1671	0.3871	0.3376	0	3.1405
-28.6026	9.357	0.1812	0.7667	0.0213	0.0292	0.1696	0.4127	0.0329	0.2941	0.473	0.2996	0	3.6237
-32.8819	8.6888	0.134	1.0083	0.018	0.0243	0.0933	0.4132	0.0193	0.2714	0.496	0.0797	0	2.8146
-34.3304	9.9944	0.0712	0.4667	0.0248	0.0273	0.0754	0.4143	0.015	0.1049	0.4401	0.1423	0	2.8722
-35.7122	6.1679	0.0244	0.0167	0.02	0.0326	0.0183	0.4155	0.0071	0.1323	0.3863	0.1325	0	2.5486
-35.915	4.7104	0.0124	0.0167	0.0188	0.0318	0.0287	0.4146	0.0064	0.1959	0.3992	0.1541	0	2.6136
-36.3444	13.8861	0.0743	0.4667	0.0284	0.0341	0.0231	0.4177	0.02	0.1598	0.3609	0.316	0	2.8591
-35.8227	3.9892	0.0128	0.0167	0.0238	0.0441	0.0356	0.418	0.0064	0.1097	0.3657	0.1865	0	3.3055
-36.1535	4.7344	0.024	0.0167	0.0241	0.0274	0.0216	0.414	0.0066	0.2782	0.5028	0.3826	0	2.6481
-36.0377	4.862	0.0182	0	0.0174	0.0213	0.0275	0.4155	0.0064	0.197	0.4609	0.3144	0	2.0929
-35.3385	4.3807	0.0066	0	0.0297	0.0438	0.0321	0.4147	0.0066	0.1428	0.3672	0.2281	0	3.6438
-36.2875	6.6473	0.0321	0.1	0.0187	0.0309	0.024	0.4143	0.0068	0.1217	0.4038	0.1645	0	2.4576
-36.2535	4.7352	0.0228	0.0667	0.0201	0.0373	0.047	0.4175	0.0063	0.0969	0.3745	0.1845	0	3.077
-35.5792	4.612	0.0101	0	0.0263	0.0375	0.0178	0.4126	0.006	0.2014	0.3691	0.0853	0	3.163
-35.815	11.0859	0.0244	0.0667	0.0224	0.0334	0.0324	0.4173	0.012	0.1849	0.4224	0.2931	2	2.7658
-36.1819	4.9097	0.0329	0.05	0.0151	0.0237	0.0152	0.4139	0.0066	0.2849	0.4531	0.184	0	2.0921
-35.1385	4.457	0.0062	0	0.0293	0.0541	0.0149	0.4138	0.0063	0.1764	0.4153	0.0678	0	3.9803
-35.8978	4.8175	0.019	0	0.029	0.0401	0.0322	0.4146	0.0059	0.1411	0.3693	0.0616	0	3.4715
-35.9978	7.402	0.0348	0.1833	0.0193	0.0507	0.0197	0.4212	0.0079	0.1604	0.3356	0.296	4	3.3066
-35.5536	4.8541	0.0151	0.0167	0.0177	0.0331	0.0204	0.4169	0.0068	0.18	0.4162	0.2605	2	2.5676
-35.6329	3.9228	0.0089	0	0.0134	0.0215	0.0255	0.4151	0.0063	0.2529	0.4587	0.2417	0	1.9899
-35.886	4.2975	0.0217	0.0333	0.0421	0.0755	0.0386	0.4148	0.0062	0.0962	0.3452	0.1859	0	5.5641
-35.4106	4.2922	0.0151	0.0333	0.0257	0.0519	0.0226	0.4126	0.0062	0.136	0.2996	0.0976	0	3.9028
-35.5021	4.9019	0.0209	0	0.0238	0.0495	0.0209	0.4145	0.0064	0.1689	0.3293	0.5015	0	3.6845
-32.9272	7.3744	0.101	0.6333	0.0216	0.028	0.1336	0.4144	0.0174	0.1445	0.4058	0.5227	0	3.2005
-33.8589	6.4042	0.0283	0.1667	0.0302	0.0566	0.0452	0.4157	0.0094	0.0928	0.2269	0.0718	0	4.4835
-34.7213	4.8693	0.0163	0.0667	0.018	0.0317	0.0355	0.4133	0.0063	0.2846	0.3618	0.4403	0	2.8208
-33.6448	3.9884	0.0101	0.0333	0.0257	0.0412	0.0358	0.4132	0.0074	0.1803	0.2576	0.046	0	3.4189
-34.2776	8.5573	0.0453	0.25	0.0314	0.0333	0.0636	0.413	0.011	0.2531	0.347	0.4468	0	3.4638
-34.7819	8.0124	0.0186	0.0667	0.0194	0.0378	0.023	0.4166	0.0076	0.2656	0.3478	0.4341	2	2.8355
-35.6792	4.9249	0.0259	0.0333	0.0239	0.0286	0.0273	0.4151	0.0064	0.2259	0.3707	0.073	0	2.6287
-35.6304	5.9093	0.0236	0	0.0281	0.0273	0.0391	0.4153	0.0063	0.2029	0.3802	0.1604	0	2.8153
-35.8648	5.3451	0.0341	0.05	0.0205	0.0211	0.0236	0.4138	0.0063	0.2889	0.3867	0.3409	0	2.2381
-35.5524	10.2618	0.041	0.1667	0.0257	0.0536	0.0376	0.4313	0.0121	0.0893	0.3006	0.1426	7	3.6082
-35.5026	5.8864	0.0256	0.0333	0.0173	0.0466	0.0188	0.422	0.0066	0.0875	0.2736	0.1659	3	3.1142
-34.4819	7.7642	0.0488	0.3083	0.1107	0.1712	0.0339	0.4144	0.0104	0.0067	0.2384	0.0177	10	9.5892
-33.7311	13.2524	0.1088	0.95	0.2082	0.2723	0.0344	0.416	0.0172	0.0088	0.1331	0.0155	20	15.2373
-33.2687	4.6444	0.005	0	0.0834	0.1398	0.0513	0.4132	0.0068	0.0141	0.1387	0.0123	0	9.4804
-35.3746	12.5461	0.0407	0.1833	0.0515	0.1366	0.0322	0.4181	0.0095	0.0543	0.2916	0.3216	1	7.9106
-35.3561	6.3888	0.0701	0.475	0.0192	0.0245	0.0465	0.4134	0.0103	0.2959	0.4409	0.2519	0	2.47
-30.5799	7.0203	0.0546	0.2333	0.1203	0.1243	0.0813	0.4137	0.0154	0.0069	0.1118	0.0072	8	9.1038
-34.3106	9.3547	0.0186	0.0417	0.1255	0.1718	0.0331	0.4155	0.0073	0.0117	0.1586	0.0162	0	10.8149
-35.8042	12.4926	0.0461	0.1583	0.0379	0.0613	0.0199	0.4232	0.0215	0.4204	0.2978	0.4181	3	4.3206
-35.5524	4.88	0.0101	0	0.0218	0.0305	0.0264	0.4201	0.0064	0.1808	0.3715	0.2584	0	2.5854
-36.1648	7.2124	0.0565	0.3167	0.0186	0.048	0.0221	0.421	0.0076	0.2755	0.3233	0.2877	3	3.2907
-35.6792	5.2038	0.0136	0	0.0166	0.0296	0.0278	0.4149	0.006	0.1944	0.3602	0.5558	0	2.5815
-35.8792	5.0882	0.0286	0.0333	0.02	0.0272	0.0301	0.4148	0.0065	0.197	0.3833	0.0555	0	2.5029
-35.7913	6.7717	0.0372	0.2	0.0217	0.0323	0.0275	0.419	0.0079	0.2387	0.4249	0.2643	1	2.5881
-34.4385	5.7639	0.0314	0.1833	0.0255	0.0254	0.0469	0.4144	0.0103	0.2625	0.4007	0.5696	0	2.7724
-35.5287	5.7751	0.0364	0.1583	0.0174	0.0366	0.0254	0.4169	0.0072	0.1705	0.3136	0.5643	0	2.933
-33.9029	7.7144	0.0445	0.25	0.1581	0.2243	0.0328	0.4206	0.0122	0.1078	0.1202	0.3548	9	12.6427
-34.1221	10.6223	0.0256	0.1333	0.0579	0.0909	0.0268	0.4205	0.0118	0.0297	0.132	0.1093	6	6.2586
-35.2338	11.2654	0.0356	0.1333	0.0636	0.1404	0.0195	0.4234	0.0122	0.0484	0.2429	0.2736	3	8.1169
-35.1385	9.5201	0.0151	0.05	0.0313	0.0685	0.0206	0.4172	0.0092	0.0857	0.2565	0.1319	1	4.5045
-35.6535	10.7164	0.041	0.2083	0.0272	0.0721	0.0306	0.4269	0.0103	0.0967	0.2966	0.0992	7	4.6856
-34.8447	14.1533	0.043	0.2167	0.0239	0.1382	0.0273	0.4496	0.0204	0.0704	0.1354	0.1599	9	6.9814
-31.9026	10.7757	0.1444	1.1167	0.1302	0.1229	0.0764	0.4295	0.0269	0.0275	0.0692	0.1366	18	9.8188
-35.2522	17.897	0.3051	1.8583	0.1039	0.2146	0.0421	0.4338	0.0511	0.0324	0.1533	0.0894	9	11.7948
-35.0536	11.2141	0.0194	0.0667	0.0446	0.1007	0.0374	0.4252	0.0147	0.0922	0.2801	0.1435	2	6.3531
-35.486	15.31	0.0488	0.3333	0.035	0.0728	0.0303	0.4235	0.0192	0.1378	0.2156	0.1285	3	4.8788
-34.886	14.2945	0.0499	0.3	0.1203	0.2029	0.047	0.4227	0.0124	0.0296	0.1633	0.2099	3	12.4599
-35.3524	4.9739	0.0267	0.1167	0.0801	0.1462	0.0388	0.4146	0.0082	0.0119	0.2547	0.0264	0	8.3984
-33.6047	5.3103	0.0077	0.05	0.1426	0.2349	0.0274	0.4167	0.0101	0.0109	0.2053	0.0416	2	13.7062
-35.7444	5.2424	0.0337	0.1167	0.0149	0.0386	0.0347	0.4184	0.0073	0.2608	0.3244	0.2957	3	2.8161
-35.5536	6.2525	0.0221	0.05	0.0174	0.0464	0.018	0.4186	0.0069	0.1732	0.3095	0.3577	1	3.2017
-29.5106	15.5452	0.0132	0.0333	0.227	0.0897	0.1606	0.4194	0.0352	0.009	0.1271	0.0155	17	10.2989
-34.4687	8.0669	0.1316	1.025	0.1306	0.1663	0.0428	0.4148	0.0118	0.006	0.0758	0.0193	10	10.0631
-32.0108	9.563	0.0805	0.6167	0.1939	0.1947	0.0527	0.419	0.0148	0.0238	0.0792	0.4377	16	13.2377
-30.772	5.612	0.053	0.3333	0.1239	0.1114	0.0568	0.4163	0.0093	0.0117	0.0589	0.0682	16	8.8045
-31.1038	7.5243	0.1943	1.3417	0.0765	0.0909	0.0785	0.4192	0.0197	0.117	0.1043	0.3048	7	7.3117
-34.9988	6.5585	0.041	0.2167	0.0347	0.0565	0.0235	0.4156	0.0067	0.077	0.2068	0.1038	0	4.278
-34.9026	11.343	0.0166	0.0667	0.0241	0.0453	0.0255	0.4206	0.0087	0.1296	0.2886	0.205	2	3.4952
-33.8797	7.9679	0.0364	0.3833	0.0412	0.0963	0.0215	0.4255	0.0133	0.2267	0.1585	0.2997	3	6.2915
-34.6068	17.6097	0.6403	0.525	0.0289	0.0589	0.0813	0.4172	0.0732	0.0663	0.2201	0.2305	0	4.626
-32.2675	15.434	0.5668	0.2917	0.1088	0.1295	0.1332	0.418	0.0749	0.0182	0.1091	0.157	2	10.3055
-35.7274	5.9819	0.031	0.0667	0.0445	0.0693	0.033	0.4208	0.0069	0.0424	0.2436	0.1427	0	5.1792
-35.9209	5.1208	0.0166	0.0167	0.0251	0.0477	0.04	0.4173	0.0069	0.1275	0.4049	0.2347	0	3.8575
-36.0953	5.6111	0.0248	0.0167	0.031	0.0523	0.0269	0.4184	0.0071	0.1182	0.3441	0.1401	0	4.0774
-35.9814	7.1617	0.0348	0.25	0.023	0.0644	0.0159	0.4275	0.0097	0.2821	0.4129	0.2253	2	3.9799
-36.2536	5.0297	0.0267	0.0667	0.0396	0.0649	0.0388	0.4268	0.0072	0.063	0.3344	0.2147	0	4.4204
-36.3425	11.8833	0.0507	0.2833	0.0941	0.0742	0.0323	0.4464	0.0164	0.1897	0.3646	0.2528	3	5.6256
-36.3377	6.235	0.024	0.0667	0.0445	0.0584	0.0304	0.4297	0.0074	0.0763	0.4012	0.3044	2	4.283
-36.2038	16.98	0.0554	0.2333	0.0268	0.06	0.0351	0.4359	0.0248	0.1466	0.4122	0.2265	6	3.9141
-31.2913	5.53	0.0461	0.4333	0.0221	0.046	0.0626	0.4239	0.015	0.111	0.459	0.2276	2	3.5904
-36.3513	8.5065	0.0906	0.7167	0.0239	0.0834	0.021	0.4497	0.0131	0.2046	0.3257	0.2427	5	4.748
-35.8227	9.0993	0.06	0.4167	0.0398	0.1269	0.0186	0.4598	0.0126	0.0686	0.1843	0.1404	7	6.6237
-35.8086	9.5169	0.0248	0.1667	0.035	0.0766	0.0296	0.4379	0.0099	0.1037	0.3784	0.2632	9	4.8153
-35.515	5.7533	0.0496	0.2833	0.0316	0.0392	0.0633	0.4228	0.0105	0.0686	0.453	0.1719	0	3.4437
-35.3815	6.1266	0.0275	0.175	0.0257	0.0313	0.0522	0.4191	0.0091	0.1354	0.5234	0.1314	0	3.0159
-35.2096	6.1223	0.0201	0.125	0.0545	0.0637	0.0291	0.4275	0.0086	0.0954	0.3562	0.2852	3	4.7503
-35.6943	6.4625	0.043	0.2167	0.0279	0.0694	0.0228	0.4246	0.0094	0.1967	0.3687	0.1697	2	4.4479
-36.0011	6.4727	0.0263	0.025	0.0265	0.0326	0.0301	0.4192	0.0082	0.1465	0.5135	0.3163	0	2.8076
-36.1221	6.6096	0.0259	0.05	0.0231	0.0295	0.0286	0.4176	0.0073	0.1441	0.503	0.2518	0	2.6369
-35.7057	11.0991	0.0325	0.1167	0.031	0.0721	0.0245	0.42	0.0109	0.2517	0.3411	0.3932	3	4.7305
-36.4875	5.6506	0.0472	0.1333	0.024	0.0507	0.0318	0.4191	0.0071	0.2244	0.4407	0.1351	0	3.6415
-34.9418	11.9128	0.0712	0.4917	0.071	0.1683	0.0223	0.428	0.0193	0.1955	0.1809	0.2525	7	9.794
-35.2272	11.2	0.0314	0.1167	0.0604	0.0897	0.0352	0.4235	0.012	0.1967	0.2993	0.4006	4	6.132
-36.3418	16.7995	0.0596	0.1833	0.0337	0.0923	0.0227	0.4222	0.0328	0.4778	0.3358	0.5039	3	5.7673
-36.166	14.8868	0.0492	0.0833	0.0229	0.0415	0.012	0.4189	0.0237	0.5275	0.3959	0.4767	2	3.1521
-34.9815	5.3734	0.0147	0.0417	0.095	0.1804	0.0372	0.4166	0.0087	0.012	0.2887	0.0419	0	9.9926
-35.7701	5.6334	0.0147	0	0.027	0.0397	0.0271	0.4188	0.0065	0.0451	0.3107	0.0474	0	3.1672
-35.6122	7.0449	0.0387	0.1	0.0239	0.0628	0.0431	0.4209	0.008	0.0617	0.3755	0.2054	0	4.4762
-35.6096	5.0183	0.0132	0	0.0288	0.0463	0.0308	0.4171	0.0067	0.0783	0.2944	0.0597	0	3.6748
-35.7377	8.5418	0.0283	0.125	0.0345	0.0502	0.0203	0.4236	0.0089	0.1349	0.2923	0.2767	4	3.6229
-35.6256	4.2066	0.0116	0	0.0278	0.0372	0.0209	0.4177	0.007	0.2121	0.4367	0.1154	0	3.0507
-36.2535	5.2394	0.0321	0.05	0.0307	0.0306	0.0341	0.4159	0.007	0.1525	0.4223	0.198	0	2.837
-36.2711	5.7246	0.0465	0.1	0.0317	0.0526	0.0287	0.422	0.0072	0.0783	0.2905	0.1711	0	3.8328
-36.2792	16.1005	0.0794	0.2167	0.0372	0.0732	0.0225	0.4515	0.0675	0.1659	0.2603	0.195	3	4.6175
-35.9278	4.5088	0.0093	0.0167	0.0254	0.0455	0.025	0.4188	0.0067	0.1815	0.3771	0.1658	0	3.4909
-35.8978	4.4491	0.0066	0	0.0164	0.0329	0.0246	0.4147	0.0067	0.1958	0.5124	0.4212	0	2.6291
-36.4096	5.2721	0.0221	0	0.0381	0.0424	0.0131	0.4138	0.0066	0.1568	0.4877	0.0766	0	3.5699
-36.7418	4.8876	0.0379	0.1	0.0189	0.027	0.0195	0.4163	0.0069	0.1507	0.5728	0.4997	0	2.3306
-36.1309	7.5422	0.0112	0.0167	0.0283	0.0433	0.0412	0.4201	0.0069	0.1725	0.5394	0.4706	0	3.5815
-36.1829	7.0351	0.0178	0	0.0259	0.0284	0.0327	0.4153	0.0073	0.1963	0.5974	0.5015	0	2.7886
-36.8374	5.982	0.0457	0.1333	0.0204	0.0318	0.0256	0.418	0.0072	0.17	0.5893	0.3019	0	2.6233
-36.673	5.1347	0.0271	0.05	0.0255	0.027	0.0364	0.4147	0.0067	0.1766	0.5491	0.0991	0	2.6682
-35.7663	8.2928	0.0209	0.1667	0.0276	0.0603	0.0299	0.4342	0.0088	0.1504	0.3817	0.1947	6	3.8873
-36.5953	7.7756	0.036	0.15	0.0176	0.0544	0.0261	0.4277	0.0079	0.1329	0.3891	0.1881	3	3.3856
-36.3418	5.252	0.0256	0.0333	0.0125	0.0369	0.0337	0.4187	0.0075	0.1917	0.4531	0.3818	0	2.6601
-36.4513	5.4088	0.0252	0.05	0.0232	0.0315	0.0252	0.4157	0.007	0.1656	0.5028	0.1106	0	2.717
-36.366	5.6573	0.0248	0.0167	0.0148	0.0297	0.0299	0.4146	0.0069	0.1684	0.5089	0.526	0	2.5176
-36.3943	5.2855	0.0279	0.0833	0.0185	0.0371	0.0232	0.4169	0.0071	0.1549	0.3942	0.1582	0	2.7611
-35.8227	10.3599	0.0581	0.3833	0.0266	0.0397	0.0247	0.421	0.0211	0.6879	0.4301	0.4536	0	3.1858
-36.4799	5.4563	0.0445	0.1667	0.0288	0.0442	0.0207	0.4215	0.0077	0.2849	0.4463	0.1595	1	3.1336
-35.4329	6.1781	0.0155	0.0167	0.019	0.0433	0.0328	0.4193	0.008	0.1687	0.4286	0.3834	0	3.228
-36.1701	7.3504	0.0232	0.0667	0.0176	0.035	0.0292	0.4176	0.0077	0.1973	0.4491	0.2132	2	2.7294
-35.5418	5.4729	0.007	0.0167	0.0309	0.0398	0.0311	0.4155	0.0072	0.1387	0.4304	0.2207	0	3.2431
-36.1829	5.3367	0.0155	0.0167	0.0211	0.0287	0.0342	0.4168	0.0066	0.1657	0.4791	0.1388	0	2.6609
-36.1663	4.405	0.0143	0.0167	0.0261	0.0295	0.0283	0.419	0.0064	0.1562	0.508	0.0932	0	2.7344
-36.0978	4.8256	0.0197	0.0333	0.0252	0.0496	0.0344	0.4156	0.0068	0.1146	0.3628	0.1001	0	3.8057
-35.9011	10.3231	0.012	0.0167	0.0208	0.0322	0.0323	0.4175	0.0086	0.1281	0.4408	0.176	0	2.6636
-36.0123	5.4031	0.0136	0	0.0251	0.0354	0.0286	0.4159	0.0069	0.1709	0.4445	0.1255	0	2.916
-36.4377	5.2811	0.0263	0.0333	0.0219	0.0273	0.0181	0.4151	0.007	0.2345	0.473	0.2982	0	2.2656
-35.8057	12.4358	0.0105	0.0167	0.0338	0.0419	0.0375	0.4171	0.0087	0.2156	0.443	0.0962	0	3.4413
-36.1701	8.9621	0.0399	0.1833	0.0225	0.0466	0.0228	0.4217	0.0094	0.2615	0.3949	0.2611	2	3.0972
-35.3057	6.9074	0.091	0.7167	0.0205	0.0469	0.0411	0.4202	0.0103	0.2938	0.3562	0.2767	2	3.4402
-35.6913	5.7482	0.0534	0.1833	0.0219	0.0334	0.0186	0.4168	0.0079	0.1869	0.3869	0.4198	0	2.7507
-35.9648	5.4094	0.0275	0.05	0.0213	0.022	0.0357	0.4125	0.0071	0.3106	0.4923	0.2518	0	2.3539
-36.3815	8.7691	0.0647	0.35	0.0247	0.0518	0.0365	0.4182	0.0083	0.304	0.3218	0.3197	4	3.8707
-36.0608	5.2054	0.024	0.075	0.0196	0.0416	0.0275	0.4124	0.0068	0.2889	0.4284	0.4096	0	3.2102
-35.8536	6.7286	0.0492	0.3333	0.0195	0.0412	0.0293	0.4179	0.0087	0.4609	0.3584	0.261	0	2.9117
-35.9329	7.2367	0.0376	0.1167	0.0202	0.0406	0.0306	0.4205	0.008	0.1595	0.4496	0.2175	3	3.2063
-36.0663	6.7031	0.031	0.2333	0.0203	0.0413	0.0143	0.4267	0.0079	0.2013	0.5009	0.2626	5	2.8653
-36.1377	5.7767	0.0225	0.0167	0.015	0.0338	0.0222	0.4177	0.007	0.193	0.4462	0.2495	1	2.4777
-36.4086	5.6452	0.0379	0.1167	0.0208	0.0372	0.032	0.4166	0.0065	0.2717	0.346	0.2829	0	2.9272
-35.866	4.9456	0.0194	0.0667	0.0149	0.0618	0.0236	0.4223	0.0068	0.2794	0.2689	0.3029	1	3.7267
-35.5122	6.7871	0.0182	0.0833	0.0174	0.0626	0.0258	0.4228	0.0075	0.2921	0.3176	0.2036	2	3.7093
-36.0329	6.4727	0.0337	0.2	0.0197	0.0544	0.0168	0.4261	0.0072	0.2021	0.3352	0.2774	3	3.4952
-35.6256	13.5795	0.0217	0.0417	0.0255	0.0553	0.0374	0.4234	0.014	0.2351	0.3259	0.2924	2	3.8134
-36.0978	6.2459	0.0182	0.0167	0.0204	0.0314	0.023	0.4156	0.0066	0.4073	0.5233	0.2482	0	2.6907
-36.0799	8.0767	0.053	0.3167	0.0226	0.0599	0.0186	0.433	0.0101	0.1735	0.3045	0.1787	4	3.5106
-35.7602	6.176	0.0271	0.1667	0.0235	0.0541	0.0297	0.4278	0.0081	0.2099	0.3105	0.2353	4	3.5927
-35.8057	6.0358	0.0178	0.05	0.0146	0.0457	0.0188	0.4189	0.007	0.1398	0.3049	0.3254	0	3.0054
-35.415	3.7354	0.0031	0	0.0181	0.0475	0.0195	0.4199	0.0061	0.1206	0.3068	0.3479	0	3.2017
-35.9602	6.5187	0.0341	0.1833	0.0162	0.0848	0.0203	0.4344	0.0079	0.1167	0.2776	0.2492	6	4.4394
-35.7096	4.4953	0.0159	0	0.0236	0.0334	0.0229	0.4145	0.0067	0.1655	0.4233	0.0579	0	2.9218
-35.6329	5.3675	0.0228	0.1	0.0245	0.0598	0.0346	0.4258	0.0075	0.17	0.2948	0.3801	2	3.9996
-35.7418	5.337	0.0263	0.1083	0.0212	0.0955	0.0139	0.439	0.0074	0.0797	0.2088	0.2983	8	5.0801
-36.0701	7.7688	0.036	0.1167	0.0174	0.0834	0.028	0.4346	0.0073	0.1227	0.2547	0.2985	3	4.7731
-35.9086	9.939	0.0228	0.0667	0.0126	0.0628	0.0224	0.4268	0.0087	0.1197	0.2997	0.3079	4	3.6299
-36.0536	21.8794	0.4266	0.3333	0.1087	0.2667	0.0311	0.5961	0.1428	0.2047	0.1657	0.2487	7	11.1541
-36.4535	8.4103	0.0588	0.2667	0.0245	0.0823	0.0237	0.4367	0.0076	0.0968	0.2654	0.255	5	4.6562
-35.5329	6.0125	0.0248	0.1	0.0214	0.0937	0.0221	0.4393	0.008	0.1822	0.2514	0.3035	4	5.0585
-35.4943	26.9511	0.0604	0.3333	0.0301	0.1468	0.0164	0.4687	0.2022	0.2471	0.167	0.3675	9	6.9744
-35.6561	6.8218	0.0519	0.2833	0.0235	0.1556	0.0301	0.4469	0.0089	0.0558	0.1765	0.0778	8	7.2114
-35.1057	5.8355	0.041	0.2667	0.0356	0.1214	0.0372	0.4399	0.0089	0.1056	0.2068	0.1118	7	6.4096
-35.8178	13.9477	0.0612	0.2167	0.0248	0.0811	0.0383	0.4299	0.0239	0.1474	0.3084	0.2027	4	4.7476
-35.615	13.3239	0.0782	0.3333	0.023	0.0887	0.0303	0.4324	0.0268	0.1542	0.2792	0.2082	6	4.6883
-35.7118	13.8942	0.0588	0.3	0.0621	0.0898	0.0293	0.4401	0.0247	0.1659	0.2354	0.2064	4	5.3655
-36.3425	12.7188	0.091	0.4333	0.0491	0.0719	0.025	0.4423	0.0205	0.1872	0.2825	0.2852	6	4.5652
-36.1338	12.3313	0.0499	0.2333	0.0351	0.0484	0.0217	0.436	0.0191	0.2444	0.346	0.3198	2	3.3794
-35.5256	9.7644	0.019	0.0833	0.0305	0.0447	0.0368	0.4181	0.0087	0.1982	0.3884	0.2377	2	3.5556
-35.9329	12.7064	0.0616	0.4417	0.0248	0.0696	0.0226	0.4406	0.0182	0.2278	0.3424	0.2522	5	4.1858
-35.7338	8.8186	0.0228	0.1	0.02	0.0578	0.0318	0.4319	0.0083	0.0854	0.3424	0.1129	6	3.6407
-36.0178	15.2602	0.0527	0.3	0.0204	0.0593	0.0393	0.4478	0.0329	0.2383	0.3468	0.3135	3	3.7069
-35.6648	15.4155	0.0379	0.2333	0.0251	0.0646	0.0336	0.4582	0.0356	0.1857	0.3276	0.2196	5	4.0511
-35.886	9.3558	0.0461	0.2833	0.028	0.0599	0.0163	0.4302	0.0109	0.1877	0.2969	0.2515	4	3.7491
-36.1309	8.6071	0.0445	0.2333	0.0195	0.0511	0.0326	0.425	0.0079	0.1107	0.3345	0.1251	5	3.4526
-36.1178	6.4856	0.0647	0.3333	0.0415	0.1233	0.0283	0.4307	0.0082	0.0805	0.2534	0.1707	7	7.019
-35.5304	8.9098	0.091	0.9167	0.0378	0.1168	0.0169	0.4589	0.0142	0.1433	0.1866	0.1415	8	5.8475
-36.1385	8.4749	0.065	0.4	0.0256	0.0822	0.0167	0.4361	0.0092	0.1211	0.1949	0.1213	7	4.4297
-36.2532	8.1698	0.0592	0.2167	0.0242	0.0572	0.0295	0.4198	0.0082	0.3444	0.261	0.326	0	3.8599
-35.7598	7.6021	0.0225	0.0833	0.0263	0.0471	0.0331	0.4168	0.0069	0.1003	0.2627	0.0926	2	3.5687
-35.8711	10.5169	0.0341	0.15	0.0228	0.0771	0.0263	0.429	0.008	0.1226	0.1901	0.1545	4	4.511
-35.5096	4.3338	0.0093	0	0.0222	0.0383	0.0228	0.4193	0.0063	0.1513	0.3311	0.4581	0	2.9524
-35.5338	4.6506	0.0136	0.05	0.0305	0.0456	0.017	0.4235	0.0068	0.146	0.3063	0.1773	3	3.1061
-36.2385	5.5842	0.0294	0.0167	0.0195	0.0297	0.023	0.4166	0.0062	0.1715	0.3851	0.4709	0	2.5854
-36.186	8.269	0.0492	0.2833	0.0332	0.0675	0.0195	0.4281	0.0081	0.1168	0.2796	0.1761	4	4.3732
-35.6078	8.0018	0.0457	0.4083	0.0418	0.087	0.0283	0.4423	0.0107	0.1617	0.2053	0.2106	5	5.2087
-35.6776	19.1798	0.0507	0.3333	0.0272	0.0747	0.0304	0.4431	0.05	0.0911	0.2868	0.2846	8	4.4139
-35.3178	8.0914	0.0275	0.2167	0.0251	0.0847	0.0224	0.448	0.0102	0.1373	0.2352	0.1445	7	4.6458
-35.7978	15.7054	0.0867	0.4667	0.0308	0.1087	0.04	0.4518	0.0429	0.1746	0.2093	0.1838	8	5.6156
-35.9425	17.4818	0.0635	0.2917	0.025	0.078	0.0289	0.4421	0.0446	0.1437	0.3207	0.1348	5	4.451
-35.6304	22.0469	0.0693	0.35	0.0273	0.0782	0.024	0.4536	0.1265	0.0773	0.2872	0.1885	6	4.2458
-35.9021	21.5788	0.0414	0.1333	0.0263	0.0673	0.0331	0.4342	0.0847	0.1444	0.3305	0.4047	3	4.1626
-36.0978	19.6619	0.0399	0.1167	0.0201	0.0514	0.0296	0.4282	0.043	0.106	0.355	0.2659	4	3.3945
-36.1536	5.7751	0.0372	0.1	0.0314	0.0626	0.0165	0.4245	0.0064	0.0913	0.272	0.0922	3	4.1243
-36.3256	5.1595	0.0345	0.1083	0.0215	0.0353	0.0156	0.4204	0.0064	0.1638	0.3286	0.4625	0	2.7375
-35.8374	8.9866	0.0232	0.0917	0.0311	0.0408	0.0215	0.4249	0.0087	0.1137	0.359	0.1996	2	2.9721
-35.1047	7.5177	0.0976	0.7333	0.0144	0.043	0.0859	0.4234	0.0124	0.1579	0.331	0.5447	0	3.415
-34.1311	6.6701	0.0248	0.0833	0.0234	0.053	0.0609	0.4258	0.0082	0.0935	0.2488	0.0611	0	3.923
-35.4943	4.7674	0.0267	0.0667	0.016	0.0483	0.0338	0.424	0.0067	0.1551	0.2531	0.3535	2	3.5134
-35.8978	5.5456	0.0317	0.0167	0.0309	0.0621	0.0262	0.4253	0.0065	0.0744	0.21	0.0744	2	4.1161
-35.7598	4.536	0.0139	0	0.0142	0.0438	0.0223	0.4216	0.0059	0.1729	0.2745	0.3537	0	3.0875
-35.7714	4.4309	0.0155	0.0167	0.0264	0.0548	0.02	0.4236	0.0063	0.1366	0.2706	0.0569	0	3.796
-35.5648	4.9915	0.0132	0.0167	0.0275	0.0494	0.0183	0.4211	0.0066	0.186	0.2929	0.0862	0	3.5486
-35.8385	7.2924	0.0132	0	0.0184	0.0344	0.0312	0.4204	0.0062	0.2322	0.3429	0.0924	0	2.8428
-35.8078	4.179	0.0155	0.05	0.0282	0.0312	0.0315	0.4182	0.0062	0.1866	0.344	0.6281	0	2.7565
-36.0256	5.5148	0.017	0	0.0161	0.0293	0.0266	0.4178	0.0063	0.2735	0.38	0.164	0	2.5188
-35.9444	5.1718	0.0124	0.0167	0.0231	0.0315	0.0303	0.4194	0.0061	0.253	0.3739	0.6017	0	2.7917
-36.0096	4.9671	0.0136	0	0.0143	0.0326	0.0189	0.4186	0.0059	0.256	0.3572	0.244	0	2.5838
-36.3598	4.8015	0.0321	0.05	0.0299	0.034	0.0202	0.4202	0.0061	0.1995	0.3687	0.2538	0	2.806
-35.4792	5.887	0.0445	0.15	0.0241	0.0263	0.0308	0.4201	0.0076	0.2433	0.3675	0.5301	0	2.5432
-35.4711	5.8789	0.0418	0.1167	0.0199	0.0225	0.0423	0.4194	0.0079	0.2986	0.3707	0.2148	0	2.3651
-35.3819	4.3867	0.0074	0	0.0135	0.0286	0.0208	0.418	0.0061	0.2925	0.3536	0.1973	0	2.3573
-35.8247	5.6538	0.0333	0.1333	0.0204	0.03	0.0192	0.4205	0.0067	0.1573	0.3537	0.3238	0	2.4855
-35.8047	4.8843	0.0182	0.025	0.0184	0.0306	0.0344	0.4209	0.0061	0.2339	0.3708	0.5297	0	2.5954
-35.0561	4.8596	0.0236	0	0.0292	0.0204	0.0301	0.4175	0.0069	0.3038	0.4309	0.1968	0	2.422
-34.6524	7.7077	0.1622	0.9667	0.0211	0.0266	0.0686	0.4205	0.0171	0.3092	0.4184	0.1984	0	2.8726
-34.5026	7.0229	0.1235	0.8	0.0311	0.0319	0.0441	0.4144	0.0154	0.2116	0.3662	0.6254	0	2.9822
-35.2274	6.6884	0.0256	0.0333	0.0187	0.0292	0.0423	0.419	0.007	0.2716	0.3741	0.1097	0	2.77
-35.4385	5.2419	0.0062	0.0167	0.0166	0.0231	0.0224	0.4158	0.0062	0.3247	0.4134	0.1703	0	2.1773
-35.5029	3.9445	0.0093	0	0.0223	0.0246	0.0317	0.4169	0.0062	0.2608	0.377	0.1835	0	2.4293
-35.9648	5.63	0.017	0	0.0219	0.0299	0.0194	0.4187	0.0063	0.2303	0.4072	0.1481	0	2.5842
-36.2536	5.1353	0.0317	0.0333	0.0192	0.0314	0.0269	0.418	0.0061	0.1967	0.3679	0.575	0	2.6341
-35.2247	4.6693	0.0039	0	0.0172	0.0252	0.0187	0.4148	0.0061	0.2884	0.3738	0.162	0	2.3167
-35.5815	4.0432	0.0101	0.025	0.0295	0.0327	0.027	0.4168	0.0062	0.1856	0.3814	0.6254	0	2.8908
-35.786	6.6001	0.012	0	0.0157	0.02	0.0371	0.4171	0.0061	0.2878	0.3913	0.2987	0	2.079
-35.6943	4.7739	0.0093	0	0.0297	0.026	0.0191	0.4185	0.0062	0.2513	0.4335	0.6325	0	2.5819
-35.7799	4.1914	0.0097	0	0.022	0.0299	0.0382	0.4155	0.0063	0.2171	0.397	0.1058	0	2.7782
-36.1057	4.2826	0.0163	0.0167	0.019	0.0239	0.0244	0.4149	0.0056	0.3173	0.4357	0.1717	0	2.3419
-36.3377	9.1721	0.0279	0.0333	0.0219	0.0205	0.0173	0.4196	0.0067	0.2361	0.3933	0.1053	0	2.089
-36.2711	4.9306	0.0225	0.05	0.0191	0.0241	0.0207	0.4164	0.0061	0.2604	0.4268	0.6079	0	2.2451
-35.9978	5.9627	0.0132	0	0.0276	0.0357	0.0374	0.4179	0.006	0.188	0.376	0.076	0	3.0867
-35.8792	4.4995	0.0128	0.0167	0.0252	0.0229	0.0308	0.4161	0.0057	0.318	0.4421	0.1702	0	2.4731
-36.115	4.5265	0.0228	0.0167	0.0189	0.0228	0.0168	0.4155	0.0061	0.2768	0.4208	0.1574	0	2.115
-35.8536	4.4838	0.0101	0	0.0237	0.0269	0.0198	0.4189	0.0056	0.2667	0.4061	0.614	0	2.4777
-36.2057	5.9317	0.0236	0.0333	0.0255	0.0315	0.0315	0.4163	0.0059	0.2127	0.3727	0.5934	0	2.6756
-36.4598	4.9614	0.0317	0.0583	0.0186	0.0212	0.0233	0.4168	0.0058	0.2935	0.396	0.1485	0	2.1413
-35.7096	5.01	0.0101	0.0333	0.0191	0.0201	0.0281	0.4143	0.0063	0.284	0.4147	0.1566	0	2.1556
-36.4536	5.0936	0.036	0.05	0.0209	0.032	0.0285	0.4172	0.0063	0.2306	0.3864	0.0713	0	2.753
-35.8078	4.3492	0.0147	0.0333	0.0147	0.0276	0.0286	0.4177	0.0061	0.2985	0.364	0.1688	0	2.4835
-35.5771	4.4683	0.0097	0	0.0161	0.0222	0.0266	0.4184	0.0062	0.2409	0.3779	0.6417	0	2.1014
-36.2913	4.4888	0.0267	0.0667	0.0181	0.0241	0.0289	0.4159	0.0059	0.2655	0.3919	0.5548	0	2.2931
-36.1771	4.528	0.031	0.1	0.022	0.0238	0.0288	0.4174	0.006	0.2974	0.3831	0.1781	0	2.4719
-35.7057	4.7853	0.0093	0	0.0229	0.0276	0.0217	0.4175	0.0058	0.2924	0.3994	0.1555	0	2.6183
-36.1122	4.7717	0.0217	0.0167	0.018	0.0209	0.0185	0.4165	0.0061	0.2317	0.4434	0.5393	0	1.9806
-36.1819	4.6935	0.0252	0.0333	0.0241	0.0225	0.0253	0.4133	0.0062	0.2332	0.4336	0.0845	0	2.2203
-36.0096	4.4712	0.0201	0	0.0184	0.0253	0.0311	0.417	0.0061	0.2854	0.3964	0.1727	0	2.4572
-35.6776	4.7198	0.0089	0	0.0303	0.0177	0.0301	0.4165	0.006	0.2866	0.4171	0.1657	0	2.2969
-36.2819	5.4358	0.0256	0.0167	0.0202	0.024	0.0235	0.4165	0.0059	0.2603	0.4563	0.6435	0	2.3051
-35.6943	4.1859	0.0128	0.0167	0.0187	0.0245	0.0258	0.4142	0.0061	0.2875	0.4119	0.1848	0	2.3558
-36.0711	5.3806	0.0252	0.05	0.0241	0.0258	0.0115	0.4164	0.0062	0.2345	0.3962	0.6096	0	2.3802
-35.5329	4.4905	0.0136	0.0167	0.0195	0.0235	0.0268	0.4149	0.0063	0.2767	0.4436	0.1663	0	2.3298
-35.3819	4.508	0.0081	0.05	0.0293	0.0257	0.0286	0.4155	0.0058	0.2321	0.4084	0.0787	0	2.566
-36.0701	5.0372	0.0271	0.0333	0.0157	0.0235	0.0227	0.4155	0.0061	0.3354	0.4047	0.1562	0	2.2393
-35.6011	5.0902	0.0225	0.0333	0.0226	0.024	0.0269	0.4156	0.0069	0.2872	0.3858	0.1531	0	2.4468
-34.1359	6.2977	0.0441	0.2333	0.0177	0.0224	0.0738	0.4177	0.0103	0.2393	0.3953	0.0956	0	2.4921
-34.9797	4.3525	0.0139	0	0.0194	0.0249	0.036	0.4162	0.0068	0.3393	0.4302	0.4358	0	2.5583
-35.6913	4.282	0.0085	0	0.0165	0.0248	0.018	0.4153	0.0062	0.3117	0.392	0.154	0	2.2726
-35.9815	15.2499	0.0209	0.05	0.0202	0.0254	0.0464	0.4245	0.0103	0.1378	0.421	0.0998	0	2.523
-34.0797	10.3059	0.2094	0.6167	0.0285	0.0231	0.0644	0.4157	0.0344	0.2847	0.387	0.1673	0	2.7797
-35.7106	7.9115	0.1297	0.8667	0.0153	0.0229	0.0377	0.4157	0.0116	0.259	0.3901	0.0968	0	2.1599
-34.7122	5.2471	0.0395	0.1667	0.0163	0.0204	0.0432	0.4164	0.0091	0.3049	0.4471	0.1726	0	2.1986
-35.366	3.8875	0.0105	0.0167	0.0339	0.0307	0.0194	0.4163	0.0061	0.2029	0.3806	0.0662	0	2.887
-35.7535	5.6168	0.0151	0	0.0165	0.0253	0.0326	0.4175	0.0062	0.2585	0.3541	0.1657	0	2.3802
-36.2913	4.6421	0.0302	0.0333	0.0183	0.0228	0.019	0.4182	0.0059	0.279	0.3758	0.1694	0	2.1552
-35.8561	4.6323	0.0163	0.0167	0.0186	0.018	0.0172	0.4172	0.0061	0.3101	0.4252	0.1554	0	1.8935
-35.7227	4.6044	0.0128	0.0167	0.0252	0.0246	0.037	0.4182	0.0058	0.2765	0.3898	0.2237	0	2.6605
-36.0711	4.3302	0.0182	0.0333	0.0246	0.028	0.0208	0.4169	0.0058	0.2017	0.4089	0.6217	0	2.5095
-35.8561	4.8984	0.0143	0.0167	0.0216	0.0215	0.0133	0.4161	0.0059	0.3117	0.3932	0.2074	0	2.1413
-35.6792	4.4166	0.0085	0.0083	0.0184	0.0233	0.0226	0.4165	0.0059	0.2752	0.4029	0.1843	0	2.2435
-36.1178	13.1225	0.0232	0.05	0.0172	0.0228	0.0305	0.4195	0.0078	0.2293	0.3673	0.0756	0	2.2493
-36.2561	5.4376	0.0194	0.0833	0.0201	0.019	0.0269	0.4164	0.0057	0.3034	0.4053	0.2087	0	2.0856
-35.5648	4.7371	0.0132	0.0167	0.0158	0.0172	0.0348	0.4138	0.0066	0.2372	0.3798	0.1539	0	1.9144
-35.5524	4.889	0.0279	0.0667	0.023	0.0336	0.0434	0.4158	0.0069	0.256	0.3796	0.634	0	3.1072
-35.9338	4.825	0.0225	0.0333	0.018	0.0206	0.0301	0.4183	0.0064	0.2809	0.419	0.2644	0	2.1471
-35.486	4.1063	0.0085	0	0.0181	0.0233	0.0229	0.4171	0.0059	0.2895	0.3866	0.156	0	2.2772
-35.5799	6.8258	0.0074	0	0.0272	0.029	0.0202	0.4187	0.006	0.1851	0.3355	0.051	0	2.5064
-36.0792	10.0035	0.0186	0.025	0.0208	0.023	0.0254	0.4212	0.0065	0.2737	0.3764	0.4937	0	2.2455
-36.0511	5.0558	0.0182	0.0167	0.0191	0.0264	0.0186	0.4202	0.0061	0.2941	0.3891	0.1956	0	2.3755
-36.2282	5.7529	0.0275	0	0.0157	0.023	0.0338	0.417	0.0062	0.253	0.3629	0.155	0	2.2679
-36.2536	5.1733	0.0225	0.0333	0.0207	0.0252	0.0242	0.4164	0.0059	0.3134	0.4063	0.1609	0	2.3902
-35.7648	4.1461	0.0093	0	0.0135	0.0224	0.0252	0.4185	0.006	0.2677	0.403	0.0712	0	2.036
-36.1819	5.5277	0.0232	0.0083	0.0212	0.0226	0.0183	0.4165	0.0061	0.2783	0.372	0.1586	0	2.2644
-36.215	14.8463	0.0267	0.0333	0.0201	0.024	0.0171	0.4219	0.0108	0.178	0.3865	0.1271	0	2.2052
-35.3425	4.5516	0.0054	0	0.0202	0.0221	0.0336	0.4188	0.0061	0.2712	0.3938	0.626	0	2.2718
-35.7078	5.5199	0.0887	0.4667	0.0183	0.0169	0.0317	0.4156	0.008	0.3013	0.4165	0.1506	0	1.9644
-35.3524	5.0262	0.0093	0	0.023	0.0248	0.0284	0.4148	0.0066	0.2377	0.4232	0.6325	0	2.3887
-35.4338	4.7524	0.0054	0	0.0123	0.0175	0.0248	0.4138	0.0058	0.319	0.4246	0.1489	0	1.7995
-35.8648	4.9537	0.0128	0.0083	0.0158	0.0189	0.0187	0.4149	0.0058	0.3038	0.45	0.2519	0	1.9133
-35.6329	5.0507	0.0139	0.0167	0.0247	0.0161	0.0376	0.4137	0.0063	0.3041	0.4226	0.1527	0	2.1738
-35.586	4.2161	0.0124	0.0333	0.0165	0.0172	0.0308	0.4142	0.0062	0.3605	0.4474	0.1371	0	1.9477
-35.8247	5.2335	0.0116	0	0.0215	0.019	0.0307	0.4139	0.0058	0.2989	0.4252	0.556	0	2.1359
-36.5057	5.1064	0.0441	0.1333	0.0309	0.0222	0.03	0.414	0.006	0.2907	0.4232	0.6541	0	2.499
-35.4524	5.6988	0.0294	0.0833	0.0214	0.0182	0.0267	0.4119	0.0077	0.3316	0.4316	0.1391	0	2.0689
-34.3776	5.6814	0.0422	0.2833	0.0231	0.0187	0.0634	0.4156	0.0106	0.3344	0.4154	0.1514	0	2.4623
-34.6029	6.9649	0.0523	0.2833	0.0166	0.0221	0.0475	0.4163	0.012	0.2844	0.4004	0.2875	0	2.3314
-35.9511	6.0247	0.0356	0.2833	0.0153	0.022	0.0224	0.4133	0.0069	0.3186	0.4193	0.1665	0	2.0887
-35.5819	7.6715	0.0128	0	0.0197	0.0217	0.0281	0.4161	0.0066	0.2629	0.4113	0.0896	0	2.1971
-36.1701	5.0231	0.0368	0.0667	0.0257	0.0237	0.0195	0.4172	0.0062	0.2717	0.4235	0.5473	0	2.3709
-36.0536	5.2535	0.019	0.0167	0.0201	0.0199	0.0221	0.4175	0.0059	0.2875	0.4167	0.1579	0	2.0937
-35.8786	5.8603	0.0108	0	0.0193	0.0205	0.0315	0.4143	0.006	0.2938	0.4034	0.1462	0	2.1963
-36.0978	11.3642	0.0194	0	0.0245	0.0302	0.0248	0.4153	0.0071	0.2005	0.3773	0.6393	0	2.5881
-36.3648	5.1891	0.0244	0.0167	0.0252	0.0225	0.0175	0.418	0.0058	0.3106	0.4204	0.1526	0	2.3295
-36.1535	5.7575	0.0225	0.0333	0.0137	0.0213	0.0107	0.4172	0.0059	0.3114	0.4224	0.2101	0	1.9102
-35.7057	4.4238	0.007	0	0.0209	0.0168	0.0295	0.415	0.0058	0.3461	0.4522	0.1516	0	2.019
-35.9648	6.3406	0.0147	0.0167	0.0288	0.0205	0.0183	0.4172	0.006	0.2945	0.4177	0.2639	0	2.3167
-36.2561	5.41	0.0306	0.0333	0.0197	0.0202	0.0289	0.4141	0.0059	0.3304	0.4321	0.1652	0	2.1971
-35.5047	3.9363	0.0046	0	0.0173	0.0245	0.05	0.4205	0.0056	0.2853	0.3763	0.5937	0	2.4696
-36.0714	5.399	0.0259	0.0333	0.0204	0.0207	0.0359	0.4179	0.0062	0.3209	0.4172	0.2706	0	2.2656
-36.3078	4.8986	0.0317	0.0333	0.0173	0.0209	0.0208	0.4172	0.0062	0.2622	0.4204	0.143	0	2.012
-35.9598	4.7456	0.0116	0.0167	0.025	0.0247	0.0219	0.4166	0.0057	0.3106	0.448	0.1475	0	2.5269
-35.7425	3.4521	0.0062	0	0.0211	0.0233	0.0167	0.4156	0.0057	0.277	0.4441	0.1577	0	2.2513
-35.8536	5.2803	0.0143	0	0.0278	0.0274	0.0226	0.4171	0.0062	0.2719	0.4084	0.0395	0	2.7422
-36.2096	5.6363	0.0267	0.0167	0.0159	0.0185	0.0207	0.4144	0.006	0.3596	0.4526	0.1815	0	1.9361
-35.5524	4.8709	0.0097	0.0167	0.0127	0.021	0.0305	0.4146	0.0062	0.3547	0.4483	0.154	0	2.0778
-36.0377	4.4593	0.0147	0	0.0199	0.0214	0.0207	0.4122	0.0058	0.291	0.4383	0.5872	0	2.1398
-35.7598	5.0239	0.0093	0.0333	0.0199	0.0176	0.0416	0.4157	0.0057	0.3206	0.3862	0.17	0	2.1518
-35.2875	4.5698	0.0066	0	0.0223	0.0304	0.0164	0.4131	0.0059	0.2574	0.3605	0.3773	0	2.7131
-35.6282	4.1894	0.0136	0	0.0175	0.0193	0.0171	0.4135	0.0058	0.2774	0.381	0.2382	0	1.9725
-35.7875	5.1061	0.0139	0.05	0.0144	0.0199	0.0265	0.4144	0.006	0.3154	0.3778	0.3408	0	2.031
-36.0444	8.3488	0.0209	0.0333	0.019	0.0245	0.0424	0.4171	0.0066	0.2883	0.3865	0.6266	0	2.5103
-35.4522	21.8965	0.0654	0.3167	0.0646	0.1011	0.0271	0.4903	0.1059	0.0113	0.2613	0.0732	6	6.5408
-33.5596	28.7912	0.3148	2.9167	0.1925	0.2048	0.0688	0.6139	0.2377	0.0118	0.0627	0.1384	13	13.1169
-31.8371	30.3773	0.4661	4.9167	0.1911	0.1571	0.0961	0.6074	0.2247	0.0053	0.0393	0.0754	18	11.2551
-32.5403	27.7957	0.3628	3.8167	0.1667	0.1451	0.0794	0.5807	0.2002	0.008	0.0295	0.0884	16	10.4812
-32.3298	25.0399	0.2416	2.0167	0.1313	0.1248	0.0479	0.5678	0.1849	0.0064	0.042	0.0685	16	8.6113
-32.2478	27.9544	0.2799	2.675	0.1348	0.121	0.0474	0.5665	0.2134	0.0053	0.0385	0.049	15	8.5041
-32.8429	32.8429	0.3438	3.4333	0.1373	0.1366	0.0488	0.5707	0.2437	0.0153	0.0434	0.1169	16	9.3887
-33.906	30.3608	0.3178	3.1667	0.1274	0.1317	0.0503	0.5847	0.2248	0.0087	0.0476	0.0714	14	8.8118
-34.0269	26.8908	0.2036	1.4667	0.1055	0.1179	0.0442	0.5608	0.2135	0.0073	0.0785	0.0526	11	8.0074
-34.6988	27.0237	0.2009	1.5667	0.1099	0.1178	0.0366	0.5656	0.1955	0.005	0.101	0.0271	11	7.9044
-34.2545	30.4713	0.1471	0.9167	0.0889	0.1117	0.0172	0.5608	0.2671	0.0048	0.1251	0.0511	7	7.1719
-35.1995	28.1796	0.1537	1.2	0.091	0.1015	0.0526	0.557	0.2332	0.0118	0.1325	0.1032	6	6.9923
-34.9154	21.9028	0.1053	0.6	0.0756	0.0872	0.0285	0.5117	0.1329	0.0058	0.1853	0.1312	7	6.0852
-35.4346	26.7477	0.1119	0.5333	0.0664	0.0899	0.0312	0.5095	0.1745	0.0179	0.1958	0.1246	5	6.1177
-35.0536	25.4343	0.0821	0.3333	0.072	0.0798	0.0421	0.515	0.1755	0.0178	0.2236	0.0754	6	5.7882
-35.6282	27.7053	0.0914	0.5333	0.0683	0.0773	0.0275	0.4932	0.1767	0.0181	0.2426	0.0646	6	5.4897
-35.5272	25.8167	0.0728	0.3333	0.0602	0.0721	0.0313	0.4853	0.1164	0.0193	0.2598	0.0384	4	5.2935
-36.1385	29.8522	0.1103	0.675	0.0506	0.0697	0.0353	0.501	0.191	0.017	0.2581	0.1236	4	4.8722
-35.4792	27.4633	0.0693	0.2	0.0523	0.0669	0.0418	0.4901	0.1638	0.0272	0.2683	0.1144	2	4.8804
-35.8792	27.9304	0.0616	0.1667	0.0433	0.0608	0.0327	0.5085	0.2148	0.0151	0.3192	0.0349	2	4.3496
-35.3021	18.5035	0.0554	0.2167	0.0407	0.0669	0.0198	0.4758	0.0597	0.0106	0.2702	0.0367	4	4.4541
-35.1629	25.1117	0.0728	0.3833	0.0552	0.0808	0.0276	0.4866	0.11	0.0133	0.1912	0.1033	2	5.5223
-35.6026	30.2145	0.0767	0.3333	0.061	0.0722	0.0291	0.5115	0.21	0.0214	0.2694	0.095	6	5.1413
-35.3029	29.0993	0.0956	0.5167	0.0635	0.0851	0.0252	0.522	0.2375	0.0351	0.2226	0.161	4	5.6868
-35.2797	26.8191	0.0577	0.25	0.0464	0.054	0.0152	0.455	0.1182	0.0203	0.207	0.044	3	4.0697
-34.2026	23.6704	0.1765	1.4083	0.14	0.1512	0.0468	0.5142	0.1701	0.0074	0.1356	0.0832	11	10.4038
-34.1874	25.3677	0.1471	0.9417	0.081	0.0949	0.0255	0.5236	0.1556	0.0077	0.11	0.0672	10	6.5068
-33.8025	25.9052	0.2075	1.5667	0.1277	0.1256	0.0214	0.5557	0.1713	0.0097	0.066	0.0804	10	8.5474
-33.6694	27.6321	0.3128	3.075	0.1307	0.1341	0.0395	0.5571	0.161	0.0022	0.0441	0.0505	13	9.0581
-29.8127	26.246	0.3883	3.375	0.2217	0.2165	0.0815	0.5309	0.1783	0.0054	0.0399	0.0442	24	14.3976
-26.4376	24.5392	0.3492	3.6	0.1071	0.1071	0.1077	0.527	0.1331	0.0065	0.0304	0.045	37	7.9504
-27.3424	26.284	0.3771	3.875	0.1359	0.1128	0.0574	0.5449	0.1725	0.0096	0.0254	0.1155	29	8.3496
-27.9797	27.4712	0.4332	4.5833	0.1483	0.1144	0.0829	0.5274	0.1469	0.0054	0.0306	0.1095	25	9.0391
-25.2348	22.9961	0.3337	3.0917	0.1258	0.1145	0.0834	0.5335	0.132	0.0065	0.0295	0.0333	34	8.4185
-28.5068	26.1638	0.3813	3.8083	0.1437	0.1356	0.0708	0.5369	0.1574	0.0064	0.0227	0.087	27	9.777
-30.6041	25.0673	0.4564	3.75	0.187	0.1966	0.0939	0.5538	0.1558	0.0044	0.0304	0.017	19	12.4344
-31.2832	31.2832	0.4661	3.525	0.231	0.2373	0.0832	0.5564	0.2379	0.0134	0.0246	0.193	26	14.6423
-33.3582	27.6482	0.326	2.9917	0.1414	0.1429	0.0337	0.5619	0.1743	0.0052	0.0528	0.0309	13	9.6198
-33.2971	27.8432	0.2404	2.1167	0.1294	0.1224	0.0378	0.5526	0.1878	0.0103	0.0607	0.0684	10	8.5339
-33.8437	30.8403	0.216	1.775	0.1234	0.1251	0.0283	0.5876	0.2982	0.0111	0.0793	0.0567	14	8.3151
-34.0281	32.2242	0.192	1.325	0.1062	0.1211	0.0292	0.5708	0.2729	0.0122	0.0873	0.1246	9	7.9245
-34.9458	31.1149	0.2145	1.6167	0.1026	0.1233	0.0327	0.556	0.2379	0.0086	0.0789	0.037	10	7.9574
-34.505	22.5253	0.1789	1.2583	0.0965	0.1173	0.0351	0.5323	0.1443	0.0178	0.0954	0.1746	9	7.7042
-34.7391	28.4381	0.1491	0.8667	0.0869	0.1053	0.0552	0.5454	0.234	0.069	0.1407	0.2874	8	7.235
-34.0819	21.7564	0.1347	0.8083	0.0958	0.1154	0.0402	0.5485	0.1355	0.0079	0.1103	0.0492	8	7.6829
-34.6675	25.0858	0.1576	1.1	0.09	0.1009	0.0437	0.5293	0.1391	0.0091	0.1079	0.04	11	6.9655
-34.4448	31.3433	0.1618	1.1417	0.0895	0.0996	0.0239	0.5196	0.2434	0.0047	0.1004	0.0672	10	6.7755
-34.0437	30.2091	0.1591	1.1	0.1027	0.1092	0.0334	0.5517	0.2251	0.0079	0.0788	0.0281	12	7.3833
-34.4209	32.7436	0.2033	1.375	0.1072	0.1083	0.0475	0.5677	0.3033	0.0091	0.0756	0.089	9	7.5544
-33.9638	24.7343	0.2377	2.1417	0.1317	0.1124	0.0471	0.5329	0.1515	0.0078	0.0503	0.0992	10	8.2927
-34.2025	29.9564	0.1882	1.375	0.0959	0.1104	0.0527	0.5365	0.1958	0.0054	0.0716	0.0236	8	7.6512
-34.1329	25.1156	0.1723	1.0667	0.1091	0.1088	0.0387	0.5532	0.1723	0.0047	0.0807	0.0413	10	7.609
-34.4893	25.5331	0.1892	1.2583	0.1021	0.111	0.0278	0.5525	0.2116	0.0058	0.0855	0.0861	7	7.4708
-34.7988	28.3781	0.1974	1.7333	0.1059	0.1125	0.0254	0.5524	0.2434	0.0156	0.0928	0.0869	8	7.6729
-34.7221	32.8191	0.1707	1.425	0.0924	0.1076	0.0351	0.548	0.2849	0.0088	0.0906	0.056	7	7.29
-34.7548	26.3131	0.1909	1.4417	0.0925	0.1073	0.0295	0.5413	0.1706	0.0112	0.0973	0.175	8	7.1382
-33.6811	28.4783	0.2617	2.2083	0.1363	0.1398	0.0435	0.5692	0.2241	0.004	0.0522	0.0374	14	9.3217
-33.0611	32.5118	0.2513	2.25	0.1368	0.1131	0.0397	0.5377	0.2517	0.0046	0.0477	0.029	11	8.4305
-31.5649	29.8036	0.4135	3.8917	0.1674	0.1776	0.0655	0.5398	0.1929	0.0045	0.0324	0.0631	20	11.9117
-28.75	27.9489	0.4243	4.4833	0.1461	0.1219	0.0657	0.5448	0.1479	0.0091	0.0308	0.0867	27	9.019
-30.2457	28.2598	0.3631	3.6583	0.1383	0.1354	0.0531	0.5707	0.196	0.0068	0.0332	0.0386	19	9.2702
-31.7905	27.9851	0.355	3.7	0.1454	0.1351	0.0571	0.5747	0.1879	0.0088	0.0359	0.0441	17	9.372
-31.9887	26.348	0.3353	3.375	0.1389	0.1302	0.0585	0.5571	0.17	0.0048	0.0413	0.0363	16	9.3008
-32.17	25.2435	0.3171	3.1333	0.1303	0.12	0.068	0.5312	0.1347	0.007	0.0404	0.1371	17	8.8138
-31.1912	25.3514	0.2989	2.9667	0.1266	0.1262	0.0708	0.5583	0.1767	0.0069	0.0388	0.0248	17	8.9021
-31.3305	31.3305	0.3287	3.3583	0.1472	0.1389	0.0468	0.5655	0.2442	0.0079	0.0365	0.0914	16	9.638
-32.4553	26.0701	0.3604	3.6917	0.1374	0.1279	0.0495	0.5683	0.174	0.006	0.0331	0.0287	19	8.8215
-30.8184	27.9284	0.3329	3.25	0.144	0.122	0.0523	0.5669	0.2072	0.0119	0.0291	0.1703	15	8.8413
-31.1218	27.3557	0.355	3.6917	0.1337	0.1259	0.0542	0.5595	0.202	0.0088	0.0305	0.0627	18	8.8165
-31.5331	27.6061	0.3151	2.9417	0.16	0.1436	0.0443	0.5616	0.1822	0.005	0.0321	0.0589	16	10.0414
-32.9294	28.1338	0.3109	2.7333	0.1372	0.1399	0.046	0.5813	0.2181	0.0041	0.0427	0.0134	15	9.4212
-33.7914	30.0833	0.3248	3.2333	0.1347	0.1394	0.0429	0.58	0.2183	0.0088	0.0468	0.1257	14	9.1971
-33.102	28.5681	0.2474	1.9667	0.1381	0.134	0.0487	0.5624	0.1987	0.0144	0.0562	0.1741	10	9.3182
-31.0725	24.1196	0.2938	2.6833	0.1278	0.1281	0.0502	0.5339	0.1465	0.0079	0.0372	0.0849	15	9.0124
-24.914	24.914	0.252	2.075	0.1771	0.1569	0.0872	0.525	0.1461	0.1096	0.0368	0.4642	27	11.7503
-24.0497	19.421	0.3984	4.1667	0.1102	0.1234	0.0704	0.4977	0.0972	0.006	0.0275	0.0426	26	8.7635
-22.3574	22.3574	0.3248	3.0417	0.1122	0.105	0.0786	0.4961	0.1226	0.0126	0.0238	0.3173	32	8.1525
-23.7316	22.052	0.3829	3.9167	0.1039	0.0922	0.0772	0.4981	0.0934	0.0052	0.0231	0.0388	27	7.362
-23.9554	23.9554	0.3159	2.9083	0.1265	0.1149	0.0718	0.5264	0.1173	0.0294	0.0265	0.4338	25	8.5188
-26.5113	25.8843	0.3268	3.45	0.1348	0.1312	0.0703	0.5463	0.153	0.0074	0.0292	0.0286	24	9.271
-29.9807	29.9807	0.4007	4.35	0.1376	0.1249	0.0572	0.5561	0.2064	0.0098	0.029	0.1337	19	8.9164
-31.0469	28.9763	0.3759	3.8167	0.1511	0.1307	0.0462	0.5663	0.1997	0.0074	0.0288	0.056	23	9.1758
-31.1015	25.7035	0.3593	3.45	0.1457	0.1323	0.0484	0.5455	0.1585	0.0084	0.0276	0.0608	25	9.3511
-31.9656	25.7885	0.4069	4.4667	0.1532	0.1382	0.0555	0.5623	0.1769	0.0077	0.0384	0.1413	19	9.7139
-31.3605	25.1564	0.3004	3.0417	0.1366	0.1256	0.0565	0.5554	0.1697	0.0067	0.0383	0.0747	17	8.9919
-31.8774	25.8766	0.3519	3.45	0.141	0.137	0.0426	0.5551	0.1591	0.0043	0.0285	0.0282	16	9.4131
-32.5403	28.2326	0.3	2.6917	0.1465	0.1367	0.033	0.5777	0.1836	0.007	0.0389	0.0526	14	9.2195
-32.9403	32.9403	0.295	2.7583	0.1484	0.1214	0.0452	0.5684	0.3067	0.0037	0.0442	0.0845	16	8.6551
-33.0676	27.0848	0.2958	2.7167	0.1445	0.135	0.0327	0.5818	0.2174	0.0074	0.0414	0.0322	13	9.1762
-33.2932	25.04	0.2621	2.5833	0.1375	0.14	0.049	0.5775	0.1671	0.0044	0.052	0.0258	12	9.391
-33.0002	24.27	0.2199	1.9833	0.1222	0.123	0.0512	0.5707	0.1828	0.0116	0.0523	0.0875	12	8.3829
-33.4991	28.2542	0.2269	1.975	0.114	0.1207	0.0471	0.5691	0.2248	0.0173	0.0521	0.0996	12	8.1707
-33.0832	30.5432	0.2575	2.2167	0.1358	0.1213	0.0442	0.5704	0.2606	0.0073	0.0445	0.1045	13	8.6516
-33.102	26.212	0.302	2.8583	0.1218	0.1317	0.0523	0.5745	0.1922	0.0063	0.0433	0.039	12	8.8208
-33.3597	27.155	0.3167	3.125	0.128	0.1342	0.0518	0.5677	0.2046	0.0087	0.0395	0.0451	16	9.0457
-33.6159	25.6373	0.2915	2.7	0.1203	0.1182	0.0389	0.5576	0.1752	0.0163	0.0554	0.2505	13	8.0972
-33.4294	24.6243	0.264	2.3583	0.1135	0.1276	0.0336	0.5713	0.1833	0.0057	0.0453	0.0449	13	8.2698
-33.341	27.9494	0.278	2.5333	0.1244	0.1316	0.031	0.5837	0.203	0.005	0.0483	0.0627	12	8.6806
-33.6611	28.0553	0.2609	2.35	0.1202	0.1301	0.0314	0.5664	0.2181	0.0266	0.0435	0.2328	12	8.5482
-34.1026	26.0967	0.2613	2.3333	0.1306	0.1282	0.0348	0.5698	0.2058	0.018	0.0525	0.1559	14	8.6914
-33.9382	32.5711	0.2257	2.0167	0.1076	0.1152	0.039	0.5752	0.2849	0.0143	0.0733	0.1155	10	7.8111
-33.9108	27.4445	0.2098	1.5	0.1124	0.1245	0.035	0.5601	0.1692	0.0046	0.0558	0.0467	12	8.2931
-34.2768	32.8082	0.2211	1.8	0.1084	0.1186	0.0622	0.5668	0.2841	0.0194	0.0989	0.117	9	8.1765
-34.2645	28.4676	0.2129	1.6167	0.1187	0.1252	0.0445	0.5842	0.2062	0.0101	0.1101	0.0576	14	8.2729
-34.8746	27.0331	0.2083	1.8	0.1145	0.1236	0.0343	0.5673	0.2198	0.0108	0.0681	0.1101	11	8.2675
-34.2131	30.6567	0.1754	1.4417	0.102	0.1146	0.0264	0.5648	0.2934	0.016	0.1039	0.0787	9	7.5118
-34.9819	24.641	0.2056	1.5167	0.0957	0.1118	0.0311	0.5403	0.1565	0.0093	0.0927	0.1063	10	7.4692
-34.7281	30.9531	0.1529	1.0833	0.1022	0.1034	0.0277	0.5414	0.2748	0.0128	0.0951	0.1408	9	7.1634
-34.243	24.7178	0.1707	1.1	0.1121	0.1207	0.0334	0.556	0.1569	0.0091	0.0846	0.0669	9	8.1583
-34.8281	24.04	0.1611	1.0917	0.1025	0.1216	0.0449	0.5464	0.1541	0.0071	0.1238	0.0428	7	8.0782
-35.3513	26.1402	0.1839	1.35	0.1041	0.1082	0.0325	0.5465	0.1645	0.0099	0.1311	0.0786	10	7.4572
-34.9513	29.7374	0.1518	1.1333	0.1016	0.1169	0.0273	0.5487	0.2266	0.0066	0.1207	0.0565	13	7.7592
-35.3797	26.0647	0.1723	1.1917	0.0995	0.1162	0.0298	0.5435	0.1781	0.0108	0.1464	0.0512	9	7.7213
-35.1995	26.0487	0.156	1.2	0.0948	0.1107	0.0231	0.5373	0.1647	0.0094	0.1462	0.0399	9	7.2667
-34.9154	23.2195	0.1107	0.6167	0.0802	0.0937	0.0317	0.5324	0.1368	0.0086	0.1456	0.0322	7	6.3101
-35.3274	21.5905	0.1185	0.6	0.0716	0.1006	0.0387	0.5195	0.1138	0.0092	0.1797	0.1726	7	6.6326
-35.3524	25.3323	0.1208	0.75	0.0792	0.0976	0.0366	0.5148	0.1508	0.0112	0.1495	0.043	7	6.6121
-34.9029	23.8083	0.0949	0.45	0.0823	0.0875	0.0272	0.5199	0.148	0.015	0.164	0.0773	5	6.1738
-35.0274	31.9441	0.1041	0.6333	0.0787	0.0902	0.0348	0.5435	0.3312	0.0238	0.1859	0.1064	9	6.2536
-35.2554	29.4874	0.1072	0.55	0.074	0.0949	0.0246	0.5349	0.2187	0.0139	0.1726	0.0686	6	6.3829
-35.3021	28.4303	0.1142	0.6167	0.0735	0.0883	0.0381	0.5429	0.1992	0.0143	0.2071	0.0679	7	5.9915
-35.0391	25.5653	0.0956	0.5	0.0754	0.0932	0.0247	0.5319	0.1856	0.0056	0.1957	0.0542	7	6.2458
-35.3598	25.7557	0.1146	0.75	0.0787	0.0963	0.0371	0.5336	0.2207	0.0152	0.2003	0.0918	4	6.4952
-35.3026	20.0102	0.089	0.4833	0.0701	0.0887	0.0221	0.5142	0.1127	0.0052	0.1904	0.1323	5	5.9005
-35.0554	22.4267	0.0821	0.3667	0.0669	0.0895	0.0327	0.5285	0.1448	0.0129	0.1924	0.0895	5	5.9679
-35.305	22.3491	0.0856	0.4833	0.0706	0.0817	0.0292	0.5208	0.1311	0.0094	0.2097	0.0387	7	5.6841
-35.1536	24.0904	0.0879	0.4333	0.0707	0.0827	0.0278	0.5082	0.1269	0.0108	0.2068	0.0569	5	5.6829
-35.3771	23.1487	0.101	0.5	0.0753	0.0929	0.0208	0.5207	0.1211	0.0214	0.211	0.1833	7	6.127
-35.3042	31.2842	0.0972	0.5917	0.0663	0.0852	0.0219	0.5142	0.2627	0.008	0.2125	0.0399	7	5.6802
-35.8021	26.0134	0.0887	0.4167	0.0574	0.074	0.0355	0.5037	0.1343	0.0868	0.2354	0.2489	5	5.3082
-36.0021	31.1544	0.1022	0.4833	0.0657	0.0744	0.0215	0.4953	0.2192	0.013	0.2272	0.024	7	5.2842
-34.9554	24.3767	0.0728	0.275	0.066	0.0876	0.0225	0.5135	0.1687	0.0175	0.228	0.0843	6	5.7391
-35.6771	24.6423	0.079	0.45	0.0528	0.0735	0.0189	0.4879	0.1085	0.0184	0.2463	0.1336	5	5.0004
-35.2711	23.7237	0.0852	0.4333	0.0788	0.0912	0.035	0.5215	0.1222	0.0051	0.2217	0.0471	8	6.3333
-35.2078	23.2901	0.0662	0.2667	0.0592	0.0734	0.0327	0.5081	0.1263	0.0256	0.2513	0.0936	4	5.1564
-34.0827	21.4016	0.4046	1.4667	0.0516	0.0729	0.0796	0.4938	0.0625	0.0203	0.2521	0.0705	4	5.3655
-35.0586	23.3188	0.1444	0.9167	0.0735	0.0848	0.045	0.4979	0.0957	0.0125	0.2256	0.0735	4	6.1727
-35.1026	26.3521	0.0616	0.2667	0.055	0.0633	0.0267	0.4883	0.1225	0.0131	0.2444	0.0445	5	4.6214
-35.2274	25.8376	0.0681	0.2667	0.0638	0.086	0.0182	0.5087	0.1936	0.015	0.2413	0.0435	7	5.7294
-35.3867	24.571	0.077	0.4	0.0667	0.0733	0.0352	0.5006	0.1658	0.0171	0.2409	0.0849	5	5.3086
-35.4532	21.8988	0.0798	0.3667	0.0596	0.0739	0.0213	0.4977	0.0823	0.0163	0.25	0.0986	3	5.0275
-35.9042	23.2323	0.0879	0.4333	0.0516	0.0776	0.0269	0.4858	0.0926	0.0127	0.2466	0.0218	6	5.2826
-35.6536	29.628	0.0786	0.4	0.0583	0.0716	0.0364	0.5137	0.226	0.0171	0.2637	0.0861	4	5.1421
-35.4042	22.0531	0.0705	0.25	0.0556	0.0737	0.0182	0.4937	0.1043	0.0199	0.2315	0.0905	6	5.005
-35.0447	28.1979	0.0643	0.25	0.0553	0.0705	0.0213	0.4918	0.157	0.0098	0.2355	0.0483	5	4.8672
-35.5021	26.1085	0.0708	0.3167	0.0498	0.0745	0.0225	0.4884	0.1396	0.0269	0.2617	0.1285	5	4.9814
-35.3913	18.2026	0.0689	0.3333	0.0611	0.076	0.0322	0.4749	0.0528	0.0169	0.2587	0.0414	4	5.4963
-35.4779	17.4269	0.0678	0.35	0.0527	0.0702	0.0392	0.4796	0.0542	0.0211	0.2815	0.0749	4	5.1324
-35.3021	25.8662	0.0801	0.4917	0.0726	0.0768	0.0197	0.4954	0.1468	0.0097	0.2648	0.0391	5	5.5285
-35.0021	27.854	0.0631	0.275	0.0608	0.0773	0.0222	0.4982	0.1974	0.0206	0.2618	0.0766	5	5.3089
-35.3524	20.6687	0.0705	0.2667	0.0568	0.0783	0.0233	0.4899	0.0821	0.014	0.2571	0.091	5	5.2834
-35.5522	21.4199	0.0666	0.3167	0.05	0.0809	0.0289	0.4986	0.0965	0.0156	0.2989	0.0655	4	5.3674
-35.7913	27.8874	0.0774	0.3333	0.0489	0.0652	0.0258	0.4811	0.1368	0.0176	0.2561	0.052	5	4.619
-35.6598	27.421	0.0825	0.4333	0.05	0.0779	0.03	0.5091	0.2166	0.0206	0.2371	0.0744	4	5.0898
-35.7272	25.7332	0.0825	0.6	0.054	0.0767	0.0225	0.5108	0.1662	0.0168	0.2878	0.1431	4	5.132
-35.1779	21.75	0.0616	0.2917	0.0639	0.0766	0.0219	0.491	0.1022	0.0111	0.2635	0.0651	5	5.477
-35.5021	22.6132	0.0825	0.4833	0.0591	0.0764	0.0248	0.5062	0.117	0.0133	0.2639	0.08	4	5.2474
-35.6776	22.6079	0.0739	0.3	0.0584	0.0818	0.0344	0.5279	0.1321	0.0162	0.271	0.0979	4	5.5149
-35.5701	26.6184	0.0701	0.3167	0.0542	0.0761	0.022	0.4816	0.1261	0.0167	0.2773	0.0513	4	5.2257
-35.6867	34.0524	0.0813	0.4333	0.07	0.0776	0.0324	0.5314	0.3674	0.0651	0.2988	0.1934	6	5.5958
-35.8029	26.8601	0.0681	0.3667	0.0629	0.0693	0.0209	0.5062	0.2005	0.0401	0.2908	0.1425	4	5.0058
-35.5771	26.698	0.0755	0.3917	0.058	0.0824	0.0338	0.5448	0.2146	0.0159	0.2996	0.0442	6	5.4499
-35.3648	30.2666	0.0619	0.1833	0.058	0.0668	0.0396	0.5093	0.2457	0.0674	0.3153	0.1597	4	4.9911
-35.6776	27.2422	0.0852	0.4	0.0623	0.0762	0.0311	0.5232	0.1548	0.0113	0.2746	0.0613	6	5.2451
-35.6272	22.4398	0.0712	0.2833	0.0599	0.0742	0.0311	0.4848	0.0979	0.0121	0.2689	0.0586	2	5.4255
-35.5329	18.9961	0.0604	0.2333	0.041	0.065	0.0312	0.4769	0.0564	0.033	0.3035	0.1738	3	4.5606
-35.6648	30.3679	0.0759	0.325	0.0471	0.0619	0.0237	0.4814	0.2222	0.0179	0.284	0.0684	3	4.4069
-35.5122	23.7703	0.0739	0.4	0.0579	0.0746	0.0321	0.5101	0.1262	0.0117	0.2774	0.0624	6	5.1142
-35.3026	27.9801	0.0577	0.2	0.0527	0.0683	0.0276	0.4846	0.1806	0.0138	0.2811	0.0772	5	4.8908
-34.7589	19.8421	0.0557	0.2667	0.0503	0.0711	0.0248	0.4867	0.0711	0.0165	0.267	0.0766	4	4.8374
-35.3827	25.6266	0.0732	0.3	0.0536	0.0697	0.0288	0.4957	0.1539	0.0152	0.2795	0.0381	3	4.947
-34.6779	22.3612	0.0662	0.35	0.0512	0.0732	0.027	0.4958	0.0993	0.013	0.2649	0.081	5	4.9733
-36.0047	20.4589	0.0964	0.5417	0.0561	0.0747	0.0334	0.4927	0.0754	0.007	0.2753	0.0559	3	5.2609
-36.0282	22.3633	0.0902	0.5	0.0626	0.0818	0.0348	0.4964	0.0968	0.01	0.278	0.0792	4	5.7545
-36.0282	24.9716	0.0937	0.5333	0.0565	0.067	0.0296	0.4905	0.1162	0.0202	0.2755	0.0795	4	4.8316
-35.0047	25.1611	0.0573	0.15	0.0539	0.0786	0.0233	0.4971	0.1199	0.017	0.2833	0.0725	5	5.2424
-34.9274	23.5889	0.1583	1.2333	0.0583	0.0836	0.0678	0.5144	0.1006	0.0463	0.288	0.2431	5	5.7534
-34.5819	20.6891	0.0685	0.3	0.0534	0.0792	0.0253	0.509	0.1116	0.0091	0.286	0.0661	5	5.2625
-35.1213	28.7449	0.0693	0.3833	0.0537	0.0714	0.0258	0.5077	0.2552	0.0389	0.3129	0.1043	5	4.9098
-35.5026	17.9376	0.0674	0.2667	0.0566	0.0696	0.0385	0.4919	0.058	0.0143	0.2918	0.0494	4	4.9977
-36.386	24.5514	0.12	0.6833	0.0641	0.0745	0.0231	0.4973	0.1162	0.0117	0.253	0.0847	5	5.2702
-35.3819	22.8839	0.0585	0.2833	0.0501	0.0714	0.0214	0.5054	0.1316	0.0113	0.3038	0.0726	4	4.8246
-35.2711	21.9261	0.0554	0.15	0.05	0.0672	0.0244	0.4938	0.0985	0.0157	0.2935	0.0438	3	4.6887
-35.6953	19.895	0.0662	0.3833	0.0541	0.0669	0.0259	0.4723	0.052	0.016	0.2686	0.0382	4	4.8525
-35.8561	20.1145	0.0728	0.25	0.0557	0.0734	0.0202	0.4995	0.0773	0.0098	0.2763	0.0286	5	4.9559
-35.8029	35.8029	0.0623	0.2333	0.0496	0.075	0.0336	0.4907	0.4627	0.0273	0.3048	0.1247	5	5.1866
-35.8524	27.1598	0.0631	0.2833	0.0592	0.0652	0.0226	0.5023	0.1688	0.0107	0.3301	0.0789	4	4.7398
-36.2913	24.2747	0.0879	0.4167	0.0668	0.0727	0.0366	0.4947	0.1166	0.0298	0.3213	0.2125	4	5.4166
-36.0444	26.3436	0.0697	0.3333	0.0481	0.0649	0.0263	0.477	0.1673	0.0517	0.3597	0.1958	4	4.5757
-35.3377	24.473	0.0569	0.2167	0.0518	0.0692	0.038	0.4928	0.0945	0.0148	0.2802	0.0641	4	4.8715
-36.415	18.1821	0.0906	0.4667	0.0468	0.0607	0.0318	0.4799	0.0609	0.0219	0.3035	0.0633	4	4.4104
-36.2913	27.787	0.0801	0.35	0.0506	0.0673	0.0333	0.4841	0.1605	0.024	0.3246	0.11	4	4.8571
-35.4247	21.6491	0.0527	0.25	0.0493	0.067	0.0193	0.4927	0.1027	0.0192	0.3125	0.0719	4	4.5892
-36.2385	27.9653	0.0732	0.2	0.0432	0.062	0.0338	0.4872	0.1476	0.0461	0.3364	0.1135	2	4.4266
-35.5792	18.1296	0.0542	0.15	0.0576	0.0682	0.0227	0.49	0.0677	0.0107	0.3076	0.0422	5	4.8475
-36.0786	29.4199	0.0662	0.2333	0.0462	0.0586	0.0211	0.4954	0.1841	0.0281	0.328	0.1171	3	4.072
-35.4943	18.3896	0.0488	0.1833	0.0521	0.0566	0.0299	0.4649	0.0657	0.0209	0.3363	0.0231	3	4.4181
-35.8272	21.4096	0.0643	0.3333	0.0566	0.0753	0.0562	0.5072	0.1025	0.0084	0.3507	0.045	4	5.5436
-35.5425	23.6143	0.0368	0.0833	0.0388	0.0537	0.0214	0.4627	0.0917	0.0272	0.3738	0.0689	2	3.8908
-36.0701	22.5069	0.0724	0.35	0.0422	0.0661	0.0307	0.4761	0.0986	0.0126	0.3431	0.076	4	4.5865
-35.3516	23.3033	0.0496	0.1583	0.0405	0.0595	0.0165	0.4776	0.102	0.022	0.352	0.0332	3	4.1417
-35.9425	24.9293	0.077	0.3167	0.0493	0.0648	0.0175	0.4838	0.114	0.0115	0.3311	0.0687	4	4.5087
-35.5978	20.5322	0.0445	0.1333	0.0392	0.0562	0.0223	0.4624	0.0557	0.0308	0.3231	0.0308	3	4.0166
-35.8561	24.7882	0.0774	0.3833	0.0474	0.0674	0.0274	0.4876	0.0948	0.0209	0.3366	0.1412	4	4.631
-36.1701	19.1014	0.0821	0.3833	0.0486	0.0691	0.0329	0.4732	0.0601	0.0167	0.3351	0.0528	5	4.8986
-36.3078	22.4881	0.0767	0.2667	0.0474	0.0596	0.0406	0.4872	0.0646	0.0236	0.3966	0.0893	2	4.4781
-35.8338	22.7641	0.0708	0.4	0.0467	0.053	0.0297	0.4633	0.0608	0.015	0.344	0.0534	4	4.1196
-35.5282	22.6112	0.0639	0.3833	0.0455	0.0655	0.0191	0.4816	0.0818	0.0235	0.3438	0.054	4	4.4866
-35.5516	24.7964	0.077	0.3667	0.0413	0.0584	0.0216	0.483	0.1184	0.0209	0.3393	0.138	5	4.067
-34.3797	23.3193	0.0538	0.2083	0.0479	0.0658	0.0282	0.4904	0.0941	0.0264	0.353	0.0603	5	4.6136
-35.3047	23.2021	0.0674	0.2833	0.0441	0.0565	0.0268	0.477	0.0753	0.0354	0.3742	0.103	3	4.1804
-35.2272	26.7102	0.0577	0.15	0.0517	0.0622	0.029	0.4969	0.1294	0.0422	0.3744	0.123	5	4.4855
-34.8311	22.4186	0.0496	0.1333	0.0477	0.0636	0.0205	0.4774	0.0782	0.011	0.3215	0.0378	6	4.4568
-35.1524	23.2252	0.0511	0.2333	0.0399	0.0574	0.0362	0.471	0.0677	0.0127	0.3497	0.0502	3	4.2373
-34.8311	23.3277	0.0585	0.2167	0.0431	0.0583	0.0267	0.471	0.0796	0.0251	0.3427	0.0702	4	4.2532
-34.8779	23.9974	0.0345	0.125	0.0397	0.0602	0.0345	0.4712	0.1164	0.0283	0.3514	0.0599	3	4.3666
-35.3338	19.2696	0.0337	0.1167	0.0337	0.0488	0.0173	0.4567	0.0483	0.0404	0.3645	0.2146	2	3.5064
-35.8792	22.0059	0.0747	0.2667	0.0377	0.0598	0.0262	0.4782	0.0879	0.0284	0.3593	0.1632	3	4.2087
-35.0078	24.6678	0.0426	0.1	0.0414	0.0523	0.0303	0.4695	0.0975	0.0294	0.366	0.0778	3	3.9303
-35.8272	19.3419	0.0693	0.2333	0.0442	0.0584	0.0262	0.4658	0.0508	0.0198	0.3594	0.0463	2	4.2861
-35.1311	20.5998	0.0991	0.5667	0.0504	0.0629	0.0362	0.4814	0.0579	0.0091	0.3688	0.0488	2	4.7166
-34.2589	25.3635	0.1041	0.7	0.0407	0.064	0.0329	0.4838	0.1111	0.0293	0.3871	0.0824	3	4.465
-35.2274	21.9365	0.0836	0.6833	0.0404	0.0552	0.0522	0.4746	0.0775	0.0192	0.3641	0.0724	2	4.2431
-35.2598	18.4703	0.0476	0.2333	0.0328	0.0472	0.0339	0.4501	0.0332	0.0544	0.36	0.0913	2	3.6314
-34.8532	19.0497	0.0527	0.2833	0.0384	0.0635	0.0326	0.4665	0.0441	0.0225	0.3524	0.029	3	4.4866
-35.7535	17.8745	0.0732	0.2667	0.0403	0.0646	0.0203	0.4743	0.0496	0.0158	0.3527	0.0368	2	4.4081
-36.1648	24.0301	0.0654	0.2167	0.0456	0.0563	0.0172	0.4894	0.1331	0.031	0.3776	0.1353	3	3.9946
-35.866	27.3814	0.0356	0.0667	0.0344	0.0504	0.0277	0.4792	0.1431	0.0429	0.4083	0.1276	1	3.7607
-36.1913	28.0193	0.0577	0.2167	0.0446	0.0561	0.0264	0.4748	0.1678	0.0639	0.3847	0.2134	2	4.1421
-35.8096	21.0479	0.036	0.0917	0.0327	0.0545	0.0211	0.4512	0.0423	0.0445	0.3691	0.0472	3	3.8347
-36.186	18.651	0.0577	0.15	0.0438	0.0598	0.0286	0.4648	0.0518	0.0326	0.3595	0.0638	1	4.4042
-35.9815	13.367	0.0457	0.1	0.0402	0.0555	0.0312	0.4551	0.0251	0.0368	0.3204	0.0507	3	4.1405
-35.4118	29.2585	0.0321	0.05	0.0419	0.0565	0.0403	0.4745	0.203	0.0374	0.3728	0.1385	2	4.2276
-35.7513	22.442	0.0434	0.1667	0.0418	0.0615	0.0258	0.4878	0.1183	0.018	0.3537	0.0434	3	4.3182
-36.1122	22.979	0.0565	0.3167	0.0368	0.0591	0.0227	0.474	0.0695	0.0224	0.3461	0.0911	3	4.0565
-36.615	27.0771	0.0828	0.3833	0.048	0.0642	0.0368	0.4881	0.1283	0.0264	0.3553	0.0775	4	4.6922
-36.1329	24.5101	0.0538	0.2167	0.0371	0.0562	0.0264	0.4712	0.1262	0.0219	0.3985	0.0646	3	3.9899
-36.3078	26.666	0.06	0.25	0.0356	0.0535	0.0252	0.4849	0.152	0.0471	0.3754	0.1537	4	3.7282
-36.7078	20.8879	0.0863	0.4333	0.0386	0.0517	0.0337	0.4824	0.0714	0.0248	0.3789	0.0954	4	3.8386
-36.1178	14.5355	0.0488	0.1333	0.0354	0.0518	0.026	0.4616	0.0311	0.0231	0.414	0.0327	2	3.7387
-36.6374	26.7326	0.0678	0.2333	0.0382	0.0519	0.0203	0.4602	0.1096	0.0401	0.4098	0.0641	2	3.82
-35.7122	24.5546	0.0407	0.15	0.0369	0.0532	0.0173	0.4654	0.0724	0.0294	0.3929	0.0974	2	3.784
-35.566	33.3117	0.036	0.1167	0.0445	0.0579	0.0254	0.4906	0.376	0.0433	0.4269	0.1214	2	4.2489
-35.7602	19.6521	0.0503	0.2833	0.0476	0.0694	0.0427	0.468	0.0762	0.0246	0.3778	0.0604	4	4.9621
-36.3385	23.3767	0.0689	0.25	0.0416	0.0637	0.0334	0.5012	0.1159	0.0126	0.3497	0.0663	2	4.374
-36.4913	18.5727	0.0712	0.35	0.0426	0.0572	0.0461	0.4626	0.0424	0.0225	0.3621	0.1173	1	4.3868
-36.0385	24.4207	0.0538	0.2167	0.0464	0.0542	0.0319	0.4691	0.1168	0.0163	0.3752	0.0363	2	4.2307
-36.0602	25.5653	0.0484	0.2	0.0442	0.0546	0.0196	0.4725	0.1721	0.0323	0.3803	0.1075	3	4.0136
-35.9338	23.5996	0.0499	0.1833	0.0492	0.0667	0.0405	0.4733	0.0915	0.0266	0.3641	0.0483	3	4.9082
-35.4418	24.5381	0.0414	0.1	0.0423	0.0607	0.0274	0.4728	0.1339	0.0141	0.3474	0.0508	2	4.3016
-35.7123	25.1175	0.0496	0.1833	0.0448	0.0614	0.0365	0.4758	0.0999	0.0287	0.3535	0.0777	4	4.5223
-36.166	21.7009	0.0534	0.225	0.0333	0.0583	0.0326	0.4569	0.0684	0.0321	0.3838	0.1071	3	4.1707
-36.2377	23.5407	0.0604	0.25	0.0384	0.0515	0.0222	0.4752	0.1012	0.0266	0.3979	0.0723	4	3.7031
-36.4943	23.1776	0.0859	0.2	0.0429	0.0651	0.0425	0.4728	0.0779	0.0132	0.3398	0.1108	4	4.7228
-35.9057	33.7859	0.0426	0.1667	0.038	0.0519	0.0321	0.4959	0.3652	0.0489	0.4524	0.07	2	3.8614
-35.5513	24.5701	0.0372	0.1333	0.0393	0.0606	0.0314	0.4707	0.0912	0.0239	0.3392	0.0864	3	4.3275
-36.4978	19.3379	0.067	0.2333	0.0397	0.0548	0.0511	0.466	0.0783	0.0252	0.3829	0.0727	3	4.3062
-36.0122	23.9138	0.0461	0.1833	0.043	0.0614	0.022	0.4695	0.0831	0.0305	0.4172	0.1512	2	4.3937
-36.615	27.2867	0.0848	0.3833	0.0531	0.0661	0.0291	0.4909	0.1322	0.0164	0.3792	0.0911	5	4.7801
-36.1511	23.8333	0.055	0.2083	0.0436	0.0623	0.0301	0.4816	0.1092	0.0476	0.3645	0.1943	4	4.4007
-36.3978	21.1285	0.0689	0.475	0.0407	0.059	0.0245	0.472	0.0553	0.0106	0.3575	0.0397	4	4.1669
-35.7425	25.7166	0.0453	0.2	0.0487	0.0625	0.0272	0.4766	0.1554	0.0143	0.3579	0.0782	3	4.5374
-36.1711	27.0111	0.0716	0.35	0.0402	0.0647	0.0265	0.4949	0.1436	0.0242	0.3708	0.1116	4	4.3333
-36.115	26.9687	0.0639	0.2667	0.0458	0.0633	0.0229	0.4922	0.1308	0.029	0.3833	0.1101	5	4.4208
-35.9516	25.6542	0.0499	0.1833	0.0478	0.0617	0.0245	0.4765	0.1148	0.0332	0.368	0.1425	3	4.4828
-36.1329	20.4817	0.055	0.2167	0.0441	0.0633	0.0291	0.4682	0.0696	0.0326	0.363	0.1792	3	4.5648
-36.3814	21.6963	0.0724	0.4167	0.0499	0.0604	0.0335	0.4749	0.0857	0.0202	0.3643	0.1005	3	4.4963
-36.1516	23.8938	0.0623	0.2833	0.0452	0.061	0.02	0.4834	0.093	0.0238	0.3422	0.128	5	4.24
-35.7648	21.5715	0.0585	0.1833	0.0425	0.0683	0.0339	0.4828	0.0738	0.0099	0.323	0.0478	5	4.6702
-36.2178	28.3304	0.0604	0.3	0.0478	0.0636	0.0132	0.4928	0.1521	0.0565	0.3975	0.1332	3	4.4181
-36.3943	29.8354	0.0712	0.35	0.0448	0.0642	0.0301	0.4993	0.2311	0.0182	0.4014	0.0528	5	4.5443
-35.6608	21.7731	0.0492	0.15	0.0535	0.0686	0.0359	0.502	0.1072	0.0131	0.3495	0.034	4	5.0101
-35.8913	27.4985	0.0453	0.1333	0.0425	0.0515	0.0234	0.4693	0.1438	0.0223	0.3715	0.0849	4	3.899
-36.7057	22.0694	0.0867	0.4333	0.044	0.0589	0.0224	0.4745	0.08	0.0175	0.3766	0.0607	3	4.2389
-35.986	18.6522	0.0453	0.2333	0.0362	0.0537	0.026	0.4581	0.0452	0.0207	0.3755	0.0774	0	3.8947
-35.8247	31.6329	0.0798	0.3833	0.0558	0.0833	0.0204	0.5089	0.2541	0.0215	0.3093	0.1256	7	5.405
-35.9711	25.3078	0.0662	0.3167	0.0493	0.0776	0.0444	0.5073	0.1569	0.045	0.3447	0.152	4	5.3465
-35.4701	31.5218	0.0387	0.1167	0.0365	0.0612	0.0185	0.4922	0.3414	0.0198	0.3822	0.0901	4	4.1266
-35.8799	29.3424	0.0472	0.1333	0.0425	0.0655	0.0263	0.4872	0.2073	0.013	0.3469	0.0712	3	4.5014
-35.7425	15.833	0.0356	0.1	0.0357	0.0534	0.0429	0.4612	0.0366	0.0206	0.3764	0.1023	1	4.0306
-36.2913	24.3179	0.0647	0.3167	0.0368	0.0602	0.0221	0.4797	0.09	0.0231	0.3768	0.1034	3	4.1189
-35.9978	25.3092	0.0476	0.1333	0.0451	0.062	0.0262	0.4677	0.1257	0.0228	0.3568	0.0718	2	4.5316
-36.0535	23.3759	0.0546	0.1833	0.0483	0.0651	0.0344	0.4708	0.0978	0.0173	0.3227	0.0526	4	4.7998
-35.8078	21.6159	0.0468	0.1167	0.047	0.0692	0.0265	0.484	0.0923	0.0151	0.3282	0.0939	4	4.7414
-35.8247	21.1151	0.0437	0.1167	0.0515	0.0565	0.025	0.4605	0.0652	0.0173	0.3463	0.0618	2	4.3887
-36.2256	22.4085	0.0557	0.2	0.0431	0.0593	0.0375	0.4804	0.1049	0.0126	0.4125	0.0307	4	4.2369
-36.166	29.7603	0.0631	0.25	0.0471	0.0641	0.0408	0.4863	0.2149	0.0227	0.3392	0.0655	4	4.6969
-36.2535	21.7505	0.0654	0.2667	0.0479	0.0736	0.0273	0.5025	0.0792	0.0132	0.3566	0.0525	3	4.9605
-36.6338	29.3027	0.0999	0.55	0.0494	0.0701	0.0374	0.4935	0.1848	0.0219	0.3578	0.0795	2	4.9892
-36.3814	26.9415	0.0534	0.2167	0.0435	0.0576	0.0262	0.4679	0.1102	0.0218	0.3498	0.0429	3	4.216
-35.8377	28.9236	0.0662	0.3167	0.0548	0.0792	0.0233	0.4889	0.1762	0.0278	0.251	0.1321	6	5.4057
-36.2913	27.1972	0.0592	0.2167	0.043	0.0607	0.0356	0.4675	0.1206	0.0165	0.3774	0.0601	3	4.4882
-36.0701	28.723	0.0565	0.1667	0.0464	0.0616	0.0213	0.5008	0.2462	0.0413	0.4223	0.1083	5	4.2675
-35.9227	22.8757	0.0635	0.4	0.045	0.092	0.0176	0.4726	0.104	0.0115	0.3038	0.0386	4	5.8444
-35.1068	29.6131	0.384	2.5833	0.2626	0.2918	0.0856	0.5452	0.2108	0.0049	0.0935	0.025	15	17.3171
-35.7282	25.0649	0.0767	0.3167	0.0609	0.0832	0.0373	0.4925	0.1239	0.0108	0.2396	0.0302	7	5.7751
-35.786	20.002	0.0755	0.3583	0.0614	0.0856	0.0235	0.4917	0.0879	0.0227	0.2738	0.162	7	5.8842
-35.515	22.2485	0.0546	0.1583	0.0556	0.0722	0.0332	0.4901	0.0846	0.0542	0.3192	0.2265	3	5.1444
-36.2096	18.4091	0.0619	0.25	0.0376	0.0665	0.024	0.4699	0.0478	0.0167	0.3094	0.1051	3	4.5486
-36.386	32.9446	0.0678	0.3667	0.0457	0.064	0.0285	0.4859	0.3042	0.0199	0.3835	0.0567	4	4.5428
-35.7875	21.3014	0.0476	0.2083	0.0492	0.0685	0.0301	0.487	0.0903	0.0186	0.3483	0.0883	2	4.8095
-36.1329	25.6087	0.0689	0.2417	0.0586	0.0774	0.0388	0.4848	0.1072	0.0106	0.3187	0.0733	4	5.602
-35.7913	20.0658	0.0449	0.1583	0.0494	0.0621	0.027	0.4761	0.0695	0.0253	0.3235	0.1978	4	4.5033
-35.3978	20.6536	0.036	0.1417	0.0424	0.0658	0.0265	0.4655	0.0582	0.0164	0.3127	0.0369	2	4.6287
-36.4304	26.7982	0.1096	0.7	0.0609	0.0914	0.0382	0.5084	0.1696	0.0254	0.3189	0.2063	6	6.1192
-35.5943	27.3411	0.1463	1.2333	0.1142	0.1561	0.0248	0.5652	0.2093	0.0123	0.267	0.0633	7	9.3546
-36.066	25.9802	0.0639	0.2833	0.0424	0.0717	0.0262	0.4819	0.1664	0.0082	0.3608	0.0226	4	4.7735
-36.6329	20.5282	0.0728	0.275	0.0467	0.0646	0.0225	0.4762	0.0708	0.0217	0.3742	0.0567	5	4.6752
-36.466	26.2968	0.0825	0.4833	0.0506	0.0735	0.042	0.4947	0.1284	0.0347	0.3374	0.1323	3	5.2156
-36.3178	20.2012	0.0739	0.3	0.0539	0.0833	0.033	0.4694	0.0616	0.0305	0.3183	0.194	3	5.7189
-36.115	20.0491	0.0809	0.3833	0.0511	0.0776	0.0258	0.4794	0.066	0.0112	0.33	0.0551	4	5.3012
-36.0786	18.0107	0.0345	0.1083	0.0367	0.0547	0.0242	0.4591	0.043	0.0252	0.3991	0.0737	3	3.9764
-35.7425	26.51	0.0337	0.1	0.0335	0.0543	0.0315	0.4807	0.1295	0.0119	0.4319	0.0398	2	3.8599
-36.4786	21.8793	0.0496	0.2	0.032	0.0443	0.0237	0.4606	0.0637	0.0177	0.4116	0.0572	3	3.2993
-35.715	22.6799	0.0383	0.1167	0.0427	0.0632	0.0318	0.4742	0.0863	0.0249	0.396	0.0439	3	4.5265
-36.5425	17.866	0.0739	0.2833	0.0539	0.0732	0.0417	0.485	0.0468	0.0115	0.3654	0.044	4	5.1382
-35.8978	25.7321	0.0364	0.1333	0.0343	0.0575	0.0335	0.4753	0.1401	0.0258	0.4151	0.0594	2	4.0739
-36.3178	22.0027	0.0724	0.2	0.0458	0.0668	0.0349	0.4651	0.0612	0.0153	0.3251	0.027	5	4.7805
-36.2875	24.0677	0.0557	0.2333	0.0381	0.0537	0.0206	0.4717	0.0889	0.0122	0.3704	0.111	2	3.863
-36.7425	18.876	0.0848	0.3833	0.0434	0.0586	0.0221	0.4564	0.038	0.041	0.3883	0.1027	3	4.3674
-36.0711	27.0732	0.0739	0.3667	0.0677	0.0887	0.0354	0.4846	0.1475	0.0067	0.2774	0.0248	3	6.3062
-36.7799	24.0806	0.0778	0.3667	0.0312	0.0541	0.0276	0.4635	0.1063	0.0242	0.3884	0.1279	3	3.7789
-36.3418	23.8761	0.0527	0.25	0.0398	0.0497	0.0235	0.4825	0.1204	0.014	0.4322	0.0502	4	3.6628
-36.2537	16.5975	0.0407	0.1333	0.0328	0.0488	0.0213	0.4589	0.0389	0.0286	0.4073	0.1116	2	3.5048
-36.1178	26.6928	0.0368	0.15	0.0344	0.053	0.0295	0.4604	0.139	0.0406	0.407	0.1202	2	3.8935
-36.2875	18.5548	0.0345	0.0833	0.0313	0.0435	0.0246	0.4464	0.0335	0.0434	0.4751	0.0578	2	3.2923
-36.615	23.4191	0.0472	0.2	0.0289	0.0476	0.0231	0.453	0.0818	0.0304	0.4752	0.0842	1	3.4952
-36.3247	20.5325	0.0453	0.2	0.0255	0.0493	0.0251	0.456	0.0568	0.0253	0.4499	0.1124	0	3.451
-36.7086	17.66	0.0581	0.25	0.0332	0.0485	0.0357	0.4462	0.0327	0.0428	0.4242	0.1213	0	3.7747
-35.9244	23.359	0.0306	0.1	0.0382	0.048	0.0309	0.4558	0.0815	0.0486	0.4377	0.0596	2	3.7964
-36.4096	29.8083	0.0515	0.225	0.0365	0.0495	0.0298	0.4743	0.1896	0.0199	0.4904	0.0433	2	3.6752
-36.9799	23.7244	0.0778	0.35	0.0344	0.0479	0.0214	0.4612	0.0902	0.014	0.4547	0.0397	2	3.5552
-36.5057	23.0492	0.0658	0.2833	0.0413	0.0611	0.0219	0.4738	0.0936	0.04	0.373	0.1932	2	4.223
-36.5096	21.7624	0.0484	0.175	0.0365	0.0438	0.0228	0.4678	0.0576	0.0903	0.4936	0.1865	2	3.4328
-36.5815	22.8305	0.0476	0.1833	0.0276	0.0497	0.0189	0.4592	0.0685	0.0247	0.4193	0.0423	2	3.4328
-36.7256	16.9022	0.055	0.15	0.0319	0.0421	0.029	0.4481	0.0331	0.0234	0.4622	0.0443	3	3.3806
-36.3227	24.429	0.0437	0.1	0.0409	0.0498	0.033	0.4621	0.076	0.0362	0.4357	0.1193	2	3.8742
-36.4799	21.3886	0.0476	0.0833	0.0313	0.046	0.0193	0.4514	0.0439	0.0224	0.4883	0.0477	2	3.405
-36.2536	19.9572	0.0387	0.1167	0.029	0.0413	0.0152	0.4556	0.0608	0.024	0.4468	0.0628	2	3.1173
-36.6377	22.8245	0.0635	0.2833	0.0404	0.0615	0.0235	0.4768	0.0832	0.037	0.4201	0.1383	3	4.2706
-36.5953	30.0606	0.0492	0.1667	0.0281	0.0435	0.0279	0.4607	0.19	0.0611	0.5285	0.1392	2	3.2846
-36.3943	21.0183	0.0507	0.2	0.0382	0.0492	0.03	0.4565	0.0435	0.0414	0.4276	0.1115	1	3.8544
-36.1011	22.8809	0.0414	0.2	0.0392	0.0577	0.0242	0.4593	0.0898	0.0109	0.4484	0.0475	3	4.1777
-36.6123	26.905	0.0581	0.2167	0.0319	0.0503	0.0227	0.4641	0.1495	0.0314	0.4439	0.1361	1	3.6492
-36.1123	26.018	0.0399	0.15	0.0382	0.058	0.0204	0.476	0.1436	0.0526	0.4324	0.1506	2	4.0763
-36.0799	20.7844	0.0434	0.15	0.0357	0.0522	0.0176	0.4619	0.0789	0.0244	0.4372	0.0903	3	3.7549
-35.7875	30.9754	0.0507	0.25	0.0272	0.0571	0.0359	0.4778	0.2512	0.0532	0.4998	0.1029	1	4.0399
-36.0516	19.4756	0.0453	0.0667	0.0373	0.0509	0.0219	0.4546	0.0594	0.0595	0.464	0.2099	3	3.8804
-36.1535	25.2145	0.0743	0.2667	0.0433	0.0582	0.0342	0.4846	0.1048	0.0134	0.4335	0.0463	2	4.1971
-35.9227	20.9065	0.0554	0.3	0.0394	0.0546	0.033	0.4749	0.0592	0.0421	0.4475	0.1874	3	4.0383
-35.815	18.4539	0.0496	0.1833	0.0391	0.0584	0.0276	0.4752	0.0467	0.0211	0.4307	0.1091	3	4.0654
-35.8078	30.7443	0.0608	0.2917	0.033	0.0513	0.0264	0.4715	0.2151	0.0314	0.4784	0.083	2	3.6938
-36.3057	22.6382	0.0484	0.225	0.0257	0.0514	0.0135	0.4472	0.0623	0.0382	0.4128	0.0982	0	3.525
-35.9648	25.2598	0.0449	0.1333	0.0368	0.0544	0.0287	0.4808	0.1354	0.0228	0.4303	0.0612	4	3.9485
-35.7418	24.117	0.0639	0.25	0.0374	0.049	0.0324	0.4599	0.0965	0.0218	0.422	0.0707	3	3.7429
-34.8711	17.048	0.0317	0.1083	0.0303	0.0531	0.03	0.4622	0.0352	0.0224	0.4568	0.0636	2	3.6957
-35.9096	16.3067	0.0403	0.1333	0.0434	0.0532	0.0287	0.4656	0.0364	0.0233	0.4273	0.0512	3	4.0588
-36.0516	17.4001	0.0356	0.0833	0.0375	0.0513	0.0209	0.4642	0.0362	0.0185	0.4295	0.0623	4	3.6899
-35.9209	25.6736	0.0511	0.2	0.055	0.0718	0.0304	0.5055	0.1542	0.0129	0.4286	0.0505	4	5.0395
-36.5535	22.7403	0.065	0.3833	0.0386	0.0584	0.0288	0.4747	0.0765	0.0242	0.429	0.035	3	4.1227
-36.1377	22.9961	0.0387	0.15	0.0359	0.049	0.0213	0.4588	0.0783	0.0289	0.4502	0.0426	1	3.686
-36.3377	28.8924	0.0515	0.125	0.0379	0.0598	0.0241	0.4755	0.1939	0.0382	0.4386	0.1278	4	4.2269
-36.3209	33.8263	0.053	0.1667	0.0345	0.0582	0.0339	0.4965	0.3625	0.0799	0.4964	0.1238	4	4.1146
-36.2536	36.2536	0.0666	0.2833	0.0459	0.0653	0.0222	0.5069	0.4672	0.1827	0.5236	0.2793	3	4.4185
-36.266	26.0161	0.0519	0.1667	0.0359	0.0542	0.0282	0.4645	0.1054	0.0271	0.4424	0.1213	3	3.8579
-36.3943	20.9259	0.0619	0.25	0.047	0.0585	0.0274	0.4665	0.0617	0.0187	0.3915	0.0883	4	4.3438
-36.3701	36.3701	0.0546	0.2	0.0394	0.0623	0.0361	0.5069	0.487	0.2861	0.5417	0.3762	2	4.3945
-36.2086	23.1126	0.053	0.15	0.0429	0.06	0.0224	0.4816	0.0965	0.0133	0.4138	0.0774	3	4.2435
-36.5511	22.4309	0.0666	0.1	0.0444	0.0594	0.03	0.4748	0.0936	0.0207	0.433	0.1017	2	4.3341
-36.2374	21.5638	0.0523	0.1667	0.0383	0.0577	0.0225	0.4905	0.0861	0.0125	0.4518	0.0465	4	3.9822
-36.0096	20.8092	0.0453	0.1667	0.0441	0.0615	0.0317	0.4876	0.0868	0.0161	0.426	0.0726	5	4.405
-36.8374	31.6798	0.0921	0.5833	0.0455	0.0678	0.0184	0.5025	0.3118	0.0441	0.4364	0.126	2	4.5765
-36.4374	25.6813	0.0639	0.25	0.0433	0.0666	0.0327	0.487	0.1409	0.0182	0.4184	0.0616	3	4.6756
-36.5329	24.2588	0.0705	0.2833	0.0367	0.065	0.0236	0.4807	0.093	0.036	0.4217	0.1471	2	4.2509
-36.3418	24.6754	0.065	0.35	0.042	0.0664	0.0237	0.4841	0.1077	0.0285	0.4077	0.1438	2	4.4963
-36.1329	24.6086	0.0627	0.3	0.0429	0.0736	0.0332	0.4942	0.1203	0.018	0.4187	0.1015	5	4.9129
-36.3123	24.8059	0.0697	0.4	0.0436	0.0688	0.0263	0.4949	0.1443	0.0446	0.4145	0.1735	4	4.6485
-36.5953	21.7124	0.0813	0.45	0.0581	0.0672	0.0369	0.4875	0.0856	0.0121	0.4023	0.078	4	4.9392
-36.7086	29.038	0.0809	0.3	0.0471	0.0715	0.0265	0.4914	0.1883	0.0672	0.3977	0.1861	2	4.8746
-35.9943	24.7781	0.0534	0.2833	0.0412	0.066	0.0307	0.4906	0.1572	0.0106	0.4122	0.1178	4	4.4561
-36.1663	24.6139	0.0604	0.2833	0.0539	0.0653	0.028	0.4764	0.0971	0.0346	0.3659	0.096	2	4.8219
-36.1815	27.5772	0.0654	0.3333	0.0436	0.0697	0.03	0.4978	0.1751	0.0184	0.3849	0.0637	3	4.7271
-35.8227	17.7676	0.0465	0.1833	0.0384	0.0599	0.0331	0.4762	0.053	0.0117	0.4419	0.0854	3	4.1703
-35.7244	22.4969	0.0515	0.2	0.0436	0.0591	0.0289	0.4937	0.1213	0.0105	0.4154	0.048	4	4.1878
-36.3244	22.2646	0.0697	0.3333	0.0511	0.0713	0.0356	0.4874	0.0978	0.0178	0.4002	0.0627	3	5.0782
-36.5086	32.6789	0.0852	0.4333	0.0424	0.0705	0.0191	0.4847	0.3016	0.0212	0.3761	0.0832	3	4.6369
-36.5799	24.9682	0.0798	0.4167	0.0491	0.0738	0.0332	0.4888	0.1187	0.0231	0.4069	0.091	3	5.0585
-36.4511	27.3895	0.0701	0.2917	0.0468	0.0698	0.0387	0.4998	0.1551	0.0105	0.3742	0.0285	4	4.8219
-37.0256	18.6554	0.1007	0.5917	0.0414	0.0669	0.027	0.4802	0.069	0.0112	0.4109	0.0955	4	4.5788
-36.7086	22.4717	0.084	0.3667	0.0556	0.0627	0.0377	0.4786	0.0954	0.0171	0.4031	0.0456	5	4.7406
-36.3418	20.7002	0.0643	0.2333	0.0462	0.0638	0.0296	0.4813	0.069	0.0113	0.4134	0.0499	4	4.5594
-36.4814	23.2891	0.0914	0.5167	0.0472	0.0797	0.0319	0.4958	0.1126	0.0143	0.4285	0.0439	5	5.2242
-36.1875	25.633	0.0654	0.2833	0.0462	0.0728	0.0233	0.5065	0.1618	0.0439	0.4369	0.126	4	4.8548
-36.3943	26.2431	0.0689	0.3	0.0362	0.0635	0.0363	0.4807	0.135	0.0352	0.3711	0.1279	4	4.4081
-36.3701	26.5322	0.0712	0.3	0.0491	0.072	0.034	0.5077	0.1755	0.0522	0.3867	0.1518	3	4.9841
-36.7278	23.7685	0.0925	0.4167	0.0548	0.0789	0.035	0.491	0.0869	0.0105	0.362	0.0744	3	5.429
-36.5829	22.5684	0.0929	0.45	0.0435	0.0724	0.0212	0.4868	0.0791	0.009	0.391	0.0676	5	4.6942
-36.4278	27.9994	0.0712	0.2833	0.0586	0.0663	0.0302	0.5002	0.1445	0.0584	0.4016	0.1525	3	4.8959
-36.7425	26.4234	0.0929	0.5667	0.0512	0.0712	0.0278	0.4914	0.1277	0.0126	0.4127	0.0844	5	4.8804
-36.4038	24.9153	0.0627	0.25	0.0432	0.064	0.0275	0.4671	0.0882	0.0139	0.3713	0.0569	2	4.5536
-36.5086	20.6706	0.0898	0.35	0.0501	0.0815	0.0245	0.5067	0.0763	0.0092	0.3495	0.0472	6	5.2265
-36.1663	19.6028	0.0627	0.2417	0.0548	0.0671	0.0321	0.4788	0.0748	0.0098	0.3705	0.0354	3	4.9129
-36.5815	20.9126	0.089	0.4833	0.057	0.0738	0.0229	0.496	0.0885	0.0205	0.3783	0.1481	6	5.1638
-36.4786	21.4639	0.0825	0.4667	0.0581	0.0822	0.0447	0.5073	0.0908	0.0098	0.355	0.0837	5	5.6338
-35.6943	27.3806	0.0619	0.25	0.054	0.0779	0.0226	0.4935	0.181	0.0097	0.3578	0.0598	3	5.2474
-36.7086	26.7422	0.1014	0.4333	0.0417	0.0714	0.037	0.4997	0.1259	0.0202	0.3688	0.0467	4	4.7336
-36.7096	21.7884	0.1053	0.6	0.0541	0.0817	0.0472	0.4841	0.0771	0.0362	0.3722	0.2083	4	5.7197
-35.8656	26.3515	0.0697	0.3833	0.0491	0.0739	0.0269	0.5036	0.1499	0.0589	0.3907	0.2613	5	4.8626
-36.5815	26.5942	0.0848	0.4833	0.0461	0.0724	0.023	0.507	0.1916	0.0179	0.4128	0.0715	4	4.7011
-36.3244	22.0108	0.0755	0.3417	0.0563	0.0735	0.0336	0.4996	0.1029	0.0149	0.3502	0.134	3	5.1785
-36.1244	32.4721	0.0774	0.375	0.0573	0.0758	0.0336	0.5022	0.2884	0.0302	0.3414	0.1253	4	5.2873
-36.4786	28.6906	0.0743	0.2333	0.0495	0.0625	0.0294	0.4843	0.1933	0.1027	0.399	0.2774	3	4.5919
-36.2209	22.7443	0.0736	0.4167	0.0517	0.0741	0.0265	0.5098	0.1192	0.0165	0.3663	0.0819	5	4.9532
-36.3418	24.8911	0.0705	0.2667	0.0485	0.0726	0.0381	0.4894	0.1211	0.0226	0.3859	0.1237	5	4.9872
-35.9943	20.2185	0.0708	0.3	0.0466	0.085	0.0251	0.4901	0.0712	0.0083	0.3466	0.037	3	5.422
-36.5086	19.3696	0.0697	0.3667	0.0499	0.0586	0.0282	0.4751	0.0575	0.014	0.3706	0.1056	5	4.3717
-36.5444	26.6238	0.0898	0.4667	0.0585	0.0739	0.04	0.5027	0.1299	0.022	0.3787	0.1218	5	5.3248
-36.5425	20.5237	0.0859	0.4833	0.0478	0.0783	0.0291	0.494	0.0885	0.0104	0.3687	0.0503	5	5.2191
-36.3953	25.6374	0.0732	0.2667	0.0496	0.0776	0.0393	0.5144	0.1416	0.0268	0.3953	0.1957	4	5.2315
-36.1786	30.9056	0.0647	0.3167	0.0505	0.0754	0.019	0.5086	0.362	0.0243	0.4127	0.0696	4	5.0267
-35.5513	21.8684	0.0499	0.1833	0.057	0.0778	0.0332	0.5127	0.1222	0.0073	0.3878	0.0294	5	5.312
-36.6513	16.6414	0.0906	0.4333	0.0409	0.0713	0.0432	0.4699	0.0334	0.0234	0.3289	0.042	2	4.945
-36.4096	24.1202	0.1003	0.5417	0.0658	0.0936	0.0329	0.5196	0.1282	0.0114	0.328	0.0585	5	6.3136
-36.1536	21.7597	0.072	0.3	0.0523	0.0755	0.0283	0.4889	0.0814	0.0186	0.3239	0.0685	3	5.2307
-36.4701	24.7016	0.1266	0.8	0.0621	0.0998	0.0298	0.5146	0.1227	0.0264	0.2496	0.1162	4	6.465
-36.115	27.894	0.0836	0.5583	0.0646	0.0884	0.0243	0.509	0.1621	0.008	0.3387	0.0329	5	5.9129
-36.8377	32.1314	0.0956	0.3833	0.0507	0.0682	0.0232	0.4807	0.3439	0.028	0.3998	0.0654	2	4.8862
-36.3425	27.3648	0.077	0.3	0.0562	0.0858	0.0283	0.4979	0.1706	0.0069	0.3757	0.0308	5	5.6872
-35.9425	21.178	0.0573	0.1833	0.0473	0.0656	0.0339	0.4787	0.0718	0.0099	0.405	0.0458	5	4.6868
-36.3943	27.9337	0.0952	0.5	0.0632	0.0801	0.0232	0.511	0.1827	0.0447	0.3784	0.2065	4	5.4971
-36.3799	26.5568	0.0767	0.2667	0.0465	0.0766	0.0313	0.5083	0.1469	0.0104	0.3963	0.0402	4	5.0867
-36.0096	21.5023	0.0585	0.1833	0.0459	0.0788	0.0308	0.4887	0.0839	0.0123	0.379	0.0946	4	5.2036
-36.1663	23.0679	0.0693	0.3333	0.0552	0.0748	0.0291	0.4998	0.1138	0.0135	0.3715	0.0456	3	5.1471
-36.0953	22.8362	0.0685	0.3	0.0573	0.0778	0.0363	0.4991	0.1229	0.0154	0.3346	0.052	3	5.3964
-36.7978	24.5292	0.1123	0.625	0.0545	0.0758	0.0304	0.5067	0.1531	0.0262	0.354	0.1237	6	5.1878
-36.5608	22.61	0.0821	0.4333	0.0433	0.0673	0.0283	0.5023	0.1218	0.0138	0.4169	0.0385	2	4.5153
-36.3329	25.392	0.0786	0.4	0.057	0.0833	0.0364	0.5023	0.1566	0.0071	0.3679	0.0643	4	5.6794
-36.2329	24.2459	0.0875	0.5	0.0657	0.0754	0.0329	0.5061	0.1151	0.0124	0.3516	0.0612	6	5.3937
-35.9418	22.9245	0.0623	0.2333	0.0561	0.0743	0.0313	0.4945	0.1011	0.0177	0.3705	0.0837	6	5.2396
-36.5663	20.4887	0.1096	0.65	0.0632	0.0776	0.0495	0.5003	0.0918	0.0079	0.3109	0.0356	4	5.6326
-36.3329	24.2078	0.0805	0.3	0.0569	0.0669	0.0288	0.4883	0.1159	0.017	0.323	0.0724	4	4.9009
-35.966	26.4614	0.0782	0.4	0.059	0.0792	0.0306	0.5096	0.1623	0.0271	0.3643	0.0962	5	5.4774
-35.873	25.0922	0.0732	0.4	0.0576	0.076	0.0367	0.4986	0.1125	0.0147	0.3349	0.052	6	5.3225
-36.3511	20.9	0.0852	0.425	0.0579	0.084	0.031	0.5034	0.0974	0.0138	0.3553	0.046	6	5.5865
-36.6374	22.5279	0.1165	0.7	0.0722	0.0945	0.0287	0.529	0.1209	0.0077	0.3515	0.0285	5	6.2489
-35.9374	25.8981	0.0658	0.2167	0.0583	0.074	0.02	0.511	0.1557	0.0127	0.3872	0.0538	4	5.0352
-36.2875	24.0221	0.0836	0.3833	0.0565	0.081	0.0227	0.5127	0.1367	0.011	0.3733	0.0324	6	5.3678
-36.8377	31.4722	0.1502	0.9667	0.0718	0.0918	0.0375	0.539	0.2642	0.036	0.3228	0.0761	7	6.2091
-36.7786	25.8124	0.0945	0.475	0.0508	0.0732	0.0468	0.5033	0.1304	0.0118	0.3816	0.0569	3	5.1192
-36.0602	24.1445	0.0716	0.3667	0.0539	0.0793	0.0461	0.5007	0.1128	0.0204	0.366	0.0864	3	5.5072
-36.7535	21.9716	0.0979	0.5667	0.0559	0.0779	0.029	0.4912	0.082	0.0235	0.4147	0.1575	5	5.3438
-35.9493	23.4401	0.0871	0.575	0.0669	0.0896	0.0228	0.5131	0.1443	0.0081	0.3219	0.063	5	5.9183
-36.8511	28.3511	0.0945	0.4333	0.0519	0.0691	0.0246	0.4867	0.1807	0.0143	0.3928	0.0672	3	4.9094
-36.5309	29.4937	0.0809	0.4167	0.0487	0.0765	0.0214	0.4898	0.2089	0.0416	0.3952	0.2438	2	5.1351
-36.566	20.6339	0.067	0.2167	0.0443	0.0666	0.0397	0.4818	0.0564	0.0155	0.4285	0.09	4	4.7913
-36.066	18.7944	0.0608	0.25	0.0451	0.0708	0.0235	0.4868	0.0791	0.0156	0.3999	0.0256	2	4.7224
-37.1444	23.1126	0.1161	0.7	0.0465	0.073	0.0179	0.485	0.0869	0.0148	0.3641	0.0382	4	4.7735
-36.3118	24.2582	0.0631	0.2333	0.0467	0.0623	0.0227	0.5048	0.1475	0.0098	0.4368	0.03	3	4.355
-36.3227	27.7327	0.0801	0.3667	0.0425	0.071	0.0352	0.4992	0.1732	0.0135	0.3991	0.0619	4	4.7367
-35.9953	25.3347	0.0561	0.15	0.0465	0.0721	0.0304	0.5123	0.1333	0.0101	0.3926	0.0682	5	4.8122
-36.7256	27.6896	0.089	0.4	0.0532	0.0817	0.03	0.4991	0.1664	0.0097	0.4059	0.0256	4	5.5238
-36.4513	30.3943	0.0759	0.3333	0.0575	0.0768	0.0329	0.5077	0.2325	0.0218	0.3966	0.1102	6	5.2091
-36.5815	25.929	0.0678	0.2167	0.0455	0.0741	0.0275	0.4796	0.1343	0.0198	0.3815	0.0524	4	5.0848
-36.3374	25.6005	0.0658	0.2333	0.039	0.0696	0.0326	0.4896	0.1282	0.0128	0.4103	0.0529	2	4.6798
-36.3256	19.5909	0.0612	0.2167	0.0395	0.0598	0.0225	0.4695	0.0627	0.0159	0.4288	0.0371	4	4.192
-37.0346	29.2654	0.1057	0.675	0.0438	0.0681	0.0246	0.4898	0.218	0.0186	0.4179	0.0969	2	4.573
-36.7418	27.3754	0.0941	0.55	0.0444	0.0765	0.0231	0.4784	0.1562	0.009	0.426	0.063	4	4.9783
-36.7096	27.1022	0.0859	0.3333	0.0499	0.0721	0.0229	0.4941	0.1395	0.0068	0.3956	0.0264	5	4.7898
-36.6377	22.5832	0.091	0.45	0.057	0.0749	0.0253	0.4995	0.1131	0.0144	0.3646	0.0917	7	5.1491
-36.6377	30.5621	0.0747	0.3167	0.0564	0.0711	0.0195	0.4985	0.2508	0.0178	0.4062	0.0665	4	4.8908
-36.2815	23.6777	0.065	0.2667	0.0465	0.0753	0.0175	0.4911	0.1288	0.0211	0.4229	0.1013	4	4.9024
-36.7799	24.8673	0.0751	0.3333	0.0461	0.0584	0.0236	0.4714	0.1111	0.0115	0.3928	0.0699	3	4.2505
-36.4714	30.1857	0.0573	0.2167	0.047	0.0652	0.0269	0.4888	0.211	0.0398	0.455	0.1077	1	4.6256
-36.4038	25.7928	0.0728	0.3833	0.0551	0.0752	0.0276	0.4931	0.1181	0.0594	0.4441	0.1724	2	5.3051
-36.5209	24.2826	0.0705	0.3167	0.0404	0.0717	0.014	0.4853	0.1059	0.0276	0.479	0.1885	4	4.5985
-36.3767	30.3111	0.0585	0.2	0.0457	0.0701	0.026	0.4999	0.2665	0.0097	0.4358	0.0384	6	4.6736
-36.7513	23.7197	0.0794	0.4083	0.0463	0.0682	0.0245	0.4813	0.1136	0.0141	0.4275	0.094	3	4.6938
-36.5943	24.4488	0.0712	0.3833	0.0466	0.0658	0.0291	0.4991	0.1353	0.0704	0.4404	0.3226	4	4.4967
-36.6714	22.8556	0.079	0.3583	0.0499	0.0699	0.033	0.4855	0.0862	0.0176	0.4172	0.0772	4	4.8962
-36.6536	26.7031	0.0743	0.35	0.0419	0.0662	0.0308	0.483	0.1263	0.0198	0.4195	0.0966	2	4.578
-36.3425	23.3749	0.0643	0.1833	0.0451	0.0757	0.023	0.4925	0.095	0.0256	0.4175	0.0673	4	5.0952
-35.8943	25.7882	0.0608	0.4	0.0565	0.0789	0.0264	0.4993	0.2028	0.012	0.3995	0.0425	4	5.3813
-36.2875	25.8193	0.0496	0.2167	0.047	0.0741	0.0275	0.5007	0.1462	0.0323	0.4365	0.1456	5	5.0503
-36.5438	27.2326	0.0681	0.3583	0.0445	0.068	0.029	0.4868	0.137	0.0113	0.4471	0.0778	4	4.686
-36.5767	23.9502	0.067	0.2667	0.0453	0.0635	0.0268	0.5028	0.1267	0.012	0.4511	0.0465	2	4.4588
-36.2227	23.3244	0.0701	0.2167	0.0542	0.0739	0.0353	0.5097	0.1099	0.0259	0.4196	0.0758	3	5.0828
-36.1537	24.1677	0.0674	0.3667	0.054	0.0792	0.0202	0.4999	0.1237	0.0087	0.3921	0.0592	4	5.2056
-36.8209	22.6357	0.1007	0.5583	0.044	0.0718	0.0295	0.49	0.0927	0.0203	0.4048	0.1064	2	4.7755
-36.5244	21.1359	0.067	0.2333	0.0357	0.0659	0.0352	0.4826	0.0708	0.0096	0.4284	0.049	5	4.4599
-36.866	20.3718	0.0832	0.4	0.0518	0.0661	0.0324	0.4925	0.077	0.0087	0.43	0.0555	3	4.7271
-36.6513	19.7214	0.0832	0.3	0.05	0.0669	0.0397	0.4821	0.0627	0.0181	0.417	0.0981	4	4.76
-36.3227	22.1172	0.0728	0.375	0.047	0.0696	0.0186	0.4719	0.0741	0.0158	0.3789	0.0516	3	4.7209
-36.3943	20.1462	0.0627	0.3333	0.0465	0.0618	0.0359	0.4808	0.0711	0.0079	0.4561	0.0275	3	4.5025
-36.7608	21.7026	0.0747	0.2833	0.0491	0.0701	0.0392	0.4937	0.0791	0.0118	0.4743	0.0317	4	4.9466
-36.3244	21.6923	0.0956	0.45	0.0678	0.0946	0.0345	0.5145	0.0948	0.0184	0.3281	0.1546	4	6.3786
-35.7943	26.203	0.0588	0.1917	0.0533	0.0754	0.0304	0.5038	0.1523	0.012	0.3825	0.062	4	4.9845
-36.3815	21.2615	0.0724	0.3833	0.0548	0.0826	0.0299	0.4966	0.0989	0.0099	0.4194	0.0349	6	5.5842
-36.4418	25.5928	0.0627	0.2583	0.0416	0.0691	0.0414	0.4957	0.1284	0.0169	0.4428	0.0613	2	4.8103
-36.1309	27.5287	0.0631	0.2167	0.0548	0.0772	0.0219	0.5085	0.1913	0.0116	0.4144	0.0703	5	5.2214
-36.3418	19.5578	0.0561	0.2	0.0408	0.0644	0.0266	0.4752	0.0416	0.0225	0.4403	0.1499	3	4.4301
-36.2511	16.628	0.0546	0.2333	0.0391	0.0704	0.0377	0.4725	0.0415	0.0173	0.4402	0.0337	4	4.8556
-36.0799	24.6776	0.0678	0.2833	0.0593	0.0743	0.0247	0.5006	0.1319	0.0182	0.4198	0.0777	4	5.156
-36.6118	22.9469	0.0739	0.3667	0.0501	0.0691	0.0247	0.4807	0.0741	0.0112	0.3969	0.0478	3	4.8618
-36.273	20.0593	0.0697	0.2667	0.0445	0.0813	0.0297	0.4773	0.0653	0.0122	0.4054	0.0703	3	5.427
-36.2908	21.2671	0.0627	0.25	0.0453	0.0726	0.0433	0.4952	0.1019	0.0195	0.4037	0.1238	2	4.995
-35.8244	26.1309	0.0821	0.4333	0.0697	0.1087	0.0242	0.5331	0.202	0.0153	0.3148	0.089	3	6.8401
-36.7663	25.6936	0.0751	0.3083	0.0346	0.0674	0.0359	0.4858	0.1405	0.0273	0.4484	0.0677	2	4.5075
-36.1943	22.7937	0.0879	0.45	0.0655	0.0895	0.0301	0.5035	0.0922	0.0113	0.3248	0.0413	5	6.0039
-36.5086	18.6421	0.072	0.3	0.041	0.0691	0.0241	0.4772	0.0496	0.016	0.3985	0.032	4	4.5892
-36.1123	29.0728	0.0554	0.2	0.0396	0.0643	0.0224	0.49	0.1961	0.0131	0.4358	0.0604	4	4.3492
-36.3086	23.2806	0.0697	0.2333	0.0521	0.077	0.0296	0.4961	0.1328	0.0091	0.3881	0.0345	4	5.2729
-36.5418	30.8517	0.0805	0.35	0.0589	0.0718	0.0424	0.4983	0.2414	0.0213	0.3871	0.063	4	5.3062
-36.5513	25.5022	0.0701	0.3583	0.047	0.0754	0.0204	0.5058	0.1394	0.0407	0.4642	0.1791	3	4.9319
-36.8438	30.3137	0.0794	0.425	0.0457	0.0638	0.0286	0.487	0.2174	0.02	0.4301	0.081	4	4.5106
-36.2536	21.6529	0.0658	0.3667	0.0515	0.0741	0.0267	0.5148	0.1203	0.0189	0.4417	0.0961	4	4.9481
-36.3511	18.7581	0.065	0.3167	0.0375	0.0678	0.0303	0.4863	0.0647	0.0094	0.4268	0.0303	5	4.5017
-37.1714	30.317	0.125	0.6667	0.0462	0.0766	0.0279	0.5169	0.2106	0.0537	0.425	0.1701	4	5.0182
-36.4011	24.9563	0.0825	0.35	0.0542	0.0754	0.0299	0.5079	0.1294	0.0321	0.3786	0.1216	3	5.1266
-36.9278	27.3036	0.1208	0.7583	0.0523	0.0857	0.0376	0.515	0.2553	0.0088	0.4018	0.0344	3	5.6481
-36.1536	30.4067	0.0805	0.5833	0.0519	0.0924	0.0355	0.5014	0.2541	0.0187	0.3684	0.1505	4	5.9249
-36.2711	25.4976	0.0979	0.5	0.0651	0.1011	0.0237	0.4979	0.1453	0.0191	0.3262	0.0957	4	6.5799
-36.7086	23.9887	0.0991	0.5333	0.0517	0.0913	0.032	0.507	0.1502	0.0138	0.3157	0.0582	4	5.9156
-36.3418	32.183	0.0976	0.55	0.0663	0.0943	0.0408	0.5458	0.3564	0.0113	0.3661	0.0771	5	6.2184
-36.6093	25.3059	0.0906	0.5	0.0633	0.079	0.0332	0.5086	0.1492	0.0072	0.3948	0.1271	5	5.5323
-35.7799	32.1679	0.1483	1.2333	0.0962	0.1597	0.0531	0.5842	0.2943	0.0144	0.2817	0.075	8	9.537
-37.0011	24.6218	0.1208	0.7167	0.0512	0.0781	0.0281	0.4997	0.1561	0.0057	0.4124	0.0363	4	5.1754
-36.7096	24.593	0.0852	0.425	0.0579	0.0816	0.0271	0.4967	0.1288	0.0091	0.3978	0.0267	3	5.5261
-36.1943	33.1604	0.0592	0.2333	0.0527	0.078	0.0164	0.5231	0.3623	0.0534	0.4558	0.1325	3	5.1436
-35.9953	30.7407	0.079	0.4833	0.0604	0.0976	0.0342	0.5448	0.3052	0.0195	0.3626	0.0781	6	6.3062
-35.9425	16.8796	0.0701	0.3	0.0473	0.0885	0.0316	0.4798	0.0542	0.0134	0.3038	0.0258	4	5.7712
-36.1701	25.382	0.1146	0.6583	0.0897	0.1459	0.0396	0.494	0.1404	0.0079	0.2454	0.0408	5	9.1626
-36.115	26.5659	0.0778	0.35	0.0517	0.0936	0.0232	0.5011	0.1756	0.0131	0.3598	0.0553	4	5.9381
-36.4111	28.7648	0.1309	1.0333	0.0906	0.1308	0.0371	0.5791	0.2316	0.0103	0.3412	0.0585	8	8.0921
-36.3763	26.6333	0.1076	0.6417	0.0702	0.1101	0.0303	0.5247	0.1724	0.0133	0.353	0.1094	5	6.8018
-36.2536	23.1958	0.0608	0.1667	0.0422	0.0732	0.0326	0.4861	0.1148	0.0114	0.3866	0.0532	4	4.9152
-36.4309	20.4372	0.0666	0.35	0.051	0.0708	0.0265	0.4725	0.0876	0.0125	0.4309	0.0256	3	5.0488
-36.7608	26.8277	0.0914	0.4417	0.0492	0.078	0.0455	0.5093	0.1746	0.0123	0.3897	0.0682	4	5.2873
-36.2978	28.1618	0.1065	0.6583	0.0723	0.1068	0.0548	0.5402	0.2204	0.0305	0.3753	0.1844	6	7.0197
-36.5513	29.1041	0.0743	0.35	0.049	0.0743	0.0246	0.4942	0.2066	0.0146	0.4196	0.0885	3	5.019
-35.9227	30.9495	0.1642	1.3417	0.1086	0.1466	0.0353	0.5563	0.3156	0.0164	0.2569	0.1411	7	8.9915
-35.9256	29.2812	0.0821	0.375	0.0745	0.0986	0.0344	0.5377	0.2896	0.0193	0.3501	0.0542	6	6.6384
-36.4511	28.3857	0.0887	0.45	0.0578	0.0784	0.0385	0.5184	0.2042	0.0064	0.3957	0.0454	6	5.4491
-36.5829	26.2603	0.089	0.4417	0.0545	0.0821	0.0419	0.5111	0.1448	0.013	0.4111	0.0472	6	5.525
-36.3978	22.5455	0.0619	0.15	0.0474	0.0706	0.0313	0.4887	0.0875	0.0305	0.4607	0.1008	4	4.9613
-36.0086	25.0152	0.0689	0.3333	0.0488	0.0718	0.0427	0.5023	0.1329	0.017	0.4165	0.0676	4	5.0217
-36.3425	26.9863	0.0747	0.35	0.0556	0.0769	0.0301	0.5084	0.1353	0.0177	0.4368	0.126	4	5.2245
-36.3374	23.3497	0.0712	0.35	0.0516	0.0762	0.0391	0.492	0.1086	0.0117	0.38	0.0563	3	5.3012
-36.8038	25.6959	0.091	0.4167	0.0599	0.0757	0.0331	0.4919	0.1654	0.0197	0.4291	0.1026	5	5.343
-36.5309	21.3045	0.072	0.4167	0.0504	0.0753	0.0266	0.4857	0.0949	0.0135	0.4121	0.0518	5	5.0867
-36.5815	24.4564	0.0798	0.3833	0.057	0.0842	0.0283	0.5193	0.1487	0.0203	0.3969	0.0682	4	5.6485
-36.1829	23.4595	0.0608	0.25	0.0483	0.069	0.0281	0.49	0.1021	0.0142	0.4222	0.0826	3	4.741
-36.3244	22.8903	0.0716	0.3	0.0469	0.0841	0.0273	0.5139	0.1224	0.0245	0.407	0.1463	5	5.3666
-36.2418	31.8725	0.0631	0.2167	0.054	0.0748	0.0338	0.5135	0.2892	0.029	0.414	0.084	3	5.175
-36.166	23.957	0.0879	0.35	0.074	0.1139	0.0344	0.5005	0.1017	0.0066	0.291	0.1272	4	7.3918
-36.4374	25.9399	0.1351	1.0833	0.0907	0.1346	0.0392	0.5194	0.157	0.0101	0.2877	0.0745	5	8.6516
-36.3256	18.7044	0.0918	0.35	0.0761	0.1153	0.0311	0.499	0.0849	0.0112	0.2935	0.0509	5	7.5497
-36.873	22.1041	0.079	0.4333	0.0535	0.067	0.0298	0.4877	0.0971	0.0105	0.4152	0.0957	3	4.7902
-36.5663	21.0601	0.0751	0.4833	0.0457	0.0786	0.0348	0.4863	0.0936	0.0096	0.4171	0.0832	4	5.3086
-37.0908	22.3841	0.1057	0.6333	0.0553	0.0749	0.0315	0.4856	0.0954	0.0213	0.4329	0.1249	2	5.3291
-36.2799	27.2626	0.0774	0.4	0.0663	0.0962	0.0356	0.4923	0.1433	0.0103	0.35	0.041	4	6.5203
-36.1714	20.8574	0.0647	0.2833	0.059	0.0787	0.0234	0.4991	0.0878	0.012	0.375	0.051	4	5.3833
-36.5978	22.3391	0.089	0.4083	0.0606	0.0814	0.0222	0.5009	0.0862	0.0136	0.4217	0.0859	4	5.4348
-36.5663	27.662	0.0832	0.4333	0.0593	0.0788	0.033	0.5063	0.1737	0.014	0.4145	0.0404	4	5.4592
-36.2209	27.2929	0.0635	0.2333	0.067	0.07	0.0238	0.4874	0.1891	0.0399	0.3942	0.2122	4	5.264
-36.9908	22.608	0.0941	0.5667	0.0605	0.0789	0.0275	0.4874	0.0672	0.013	0.4569	0.1009	4	5.5226
-36.6123	24.9439	0.0767	0.2167	0.0523	0.0772	0.0447	0.5276	0.1545	0.0204	0.3953	0.0781	4	5.2652
-36.7814	19.803	0.0945	0.4917	0.0544	0.0818	0.0232	0.4808	0.0675	0.0117	0.3732	0.1345	3	5.5137
-36.8536	22.1411	0.0825	0.45	0.0449	0.0677	0.0205	0.4775	0.0807	0.0302	0.474	0.1234	4	4.583
-36.4908	23.4294	0.0763	0.3833	0.0508	0.0737	0.0276	0.494	0.1168	0.0166	0.4092	0.06	5	5.0228
-36.3493	19.2788	0.055	0.25	0.0429	0.0736	0.0246	0.4825	0.0777	0.015	0.4501	0.0717	4	4.8835
-35.9227	26.8022	0.1603	1.3833	0.046	0.0731	0.0727	0.4834	0.1144	0.0087	0.4408	0.0434	2	5.3074
-33.1311	16.6422	0.1611	1.2667	0.0441	0.065	0.0749	0.4754	0.0358	0.0405	0.4413	0.0418	4	4.8707
-34.6978	25.2351	0.1088	0.8167	0.0475	0.0821	0.0551	0.4922	0.1273	0.0231	0.4147	0.1232	4	5.6318
-36.6656	27.8488	0.1343	0.8167	0.044	0.0685	0.0586	0.484	0.1298	0.0103	0.4415	0.0469	4	4.9195
-36.2346	26.114	0.065	0.2667	0.0473	0.0659	0.0406	0.4926	0.114	0.0142	0.4764	0.0742	6	4.6736
-36.0096	23.9813	0.1041	0.5667	0.0725	0.1117	0.0324	0.5334	0.1509	0.0099	0.2934	0.054	7	7.0341
-36.6906	30.3313	0.1672	1.5	0.1024	0.1623	0.0293	0.5548	0.2516	0.0166	0.3566	0.1692	5	9.3871
-36.4943	25.9335	0.0708	0.2667	0.0489	0.0789	0.0216	0.499	0.1222	0.0091	0.417	0.0703	4	5.1324
-36.8374	28.647	0.0759	0.4	0.0522	0.0721	0.0217	0.4944	0.1647	0.0154	0.4543	0.1031	5	4.9795
-36.2221	28.2002	0.0557	0.1667	0.0456	0.0774	0.0397	0.5026	0.1957	0.0157	0.3448	0.0849	4	5.2567
-36.7966	25.0271	0.0778	0.35	0.0463	0.0659	0.0293	0.4936	0.1208	0.0213	0.495	0.0996	5	4.5935
-34.9829	28.872	0.4065	1.4833	0.3262	0.4185	0.1517	0.5432	0.2153	0.004	0.1287	0.0979	20	22.0925
-36.1377	23.203	0.0983	0.5333	0.0759	0.1007	0.0353	0.5321	0.1431	0.0161	0.2982	0.0495	6	6.6969
-35.4701	24.5152	0.0759	0.3667	0.0669	0.0858	0.0393	0.5257	0.1596	0.0173	0.3831	0.0932	6	5.9679
-36.1663	28.7272	0.0968	0.5167	0.0546	0.0791	0.0505	0.5371	0.2208	0.036	0.46	0.148	3	5.4901
-36.0536	27.4543	0.0798	0.45	0.0568	0.0884	0.0322	0.5285	0.1779	0.0082	0.3823	0.0666	6	5.6794
-37.1244	25.7663	0.1146	0.6167	0.0627	0.0793	0.0481	0.5014	0.1423	0.0115	0.3906	0.0555	4	5.6802
-36.4966	26.501	0.0856	0.5	0.0581	0.0847	0.0271	0.5314	0.1876	0.0316	0.4362	0.1118	3	5.5648
-36.7427	21.3776	0.0828	0.4333	0.05	0.0742	0.0387	0.4832	0.073	0.0051	0.4421	0.0458	4	5.2187
-36.4536	28.2571	0.0782	0.4583	0.0445	0.0722	0.0333	0.4832	0.1584	0.0106	0.4562	0.0435	2	4.8943
-36.4608	25.8686	0.0786	0.35	0.0445	0.0727	0.0234	0.4888	0.1834	0.0321	0.4452	0.2404	3	4.8142
-36.3418	23.9404	0.0697	0.35	0.0542	0.0837	0.0251	0.4985	0.1376	0.0158	0.4206	0.0976	3	5.5923
-36.5829	31.3157	0.0782	0.3667	0.0489	0.0803	0.0311	0.5217	0.2878	0.026	0.436	0.0956	5	5.2474
-36.8278	25.3622	0.0774	0.5417	0.0428	0.0673	0.0231	0.4958	0.1724	0.0195	0.4759	0.0541	3	4.5428
-36.0779	26.9468	0.0507	0.25	0.042	0.075	0.0344	0.4895	0.1471	0.0296	0.4345	0.1318	6	5.0209
-36.6537	21.4747	0.0786	0.3833	0.0499	0.0675	0.0395	0.4865	0.0877	0.0174	0.426	0.104	4	4.8053
-36.7086	21.3185	0.0724	0.2667	0.0489	0.074	0.0374	0.4993	0.0921	0.0093	0.5028	0.0566	4	5.0774
-36.3591	21.4291	0.0585	0.2167	0.0456	0.071	0.033	0.4854	0.0754	0.0204	0.4564	0.0768	4	4.8064
-36.6714	27.6301	0.0755	0.45	0.0504	0.0728	0.0415	0.4942	0.142	0.0155	0.468	0.0726	5	5.122
-36.4096	26.0425	0.0755	0.3333	0.0487	0.075	0.0254	0.4933	0.1192	0.0202	0.4382	0.1182	5	4.9834
-36.7418	28.4329	0.0763	0.3	0.0533	0.0774	0.031	0.5151	0.2008	0.0077	0.4526	0.0668	4	5.2427
-35.9714	28.1827	0.0643	0.25	0.0492	0.0854	0.0229	0.5113	0.1845	0.0265	0.4191	0.1148	3	5.5215
-36.6346	25.4665	0.0952	0.5667	0.0593	0.0839	0.0249	0.5175	0.1564	0.0229	0.364	0.0775	3	5.5393
-36.7418	22.4913	0.1034	0.5167	0.0536	0.0876	0.0246	0.4943	0.0913	0.0075	0.3883	0.0239	4	5.6585
-36.3209	27.9663	0.0767	0.4167	0.0407	0.0582	0.0267	0.5009	0.1694	0.0486	0.4763	0.0938	2	4.0976
-36.6011	26.0412	0.1142	0.8083	0.0546	0.0819	0.0374	0.512	0.1778	0.0138	0.4174	0.0413	3	5.475
-36.4309	34.8711	0.0863	0.475	0.0624	0.0897	0.0286	0.5004	0.39	0.0134	0.3686	0.0569	3	6.0252
-35.5978	29.9698	0.1332	0.875	0.1216	0.2134	0.0508	0.5148	0.202	0.0437	0.3378	0.1861	9	11.7414
-35.4913	29.9404	0.2865	1.475	0.2326	0.295	0.0795	0.5138	0.2124	0.0074	0.2016	0.0781	17	16.0066
-35.286	25.861	0.125	0.8417	0.0713	0.0869	0.0438	0.5448	0.1829	0.0063	0.4036	0.0539	6	5.9895
-35.4096	24.8961	0.0844	0.35	0.0587	0.0759	0.044	0.5175	0.102	0.0436	0.4259	0.1994	3	5.3051
-36.4118	20.1655	0.1181	0.7333	0.0567	0.0806	0.0469	0.5079	0.0752	0.0109	0.3938	0.0385	3	5.6492
-33.4385	23.06	0.0685	0.3833	0.0521	0.0827	0.042	0.5015	0.0903	0.0121	0.4348	0.0871	4	5.6357
-35.3377	18.9281	0.0755	0.4	0.047	0.0711	0.0396	0.4843	0.0638	0.0112	0.4397	0.0485	2	5.0426
-35.8663	22.849	0.0863	0.475	0.0566	0.0772	0.0305	0.4995	0.1133	0.0104	0.4638	0.0505	4	5.3442
-34.2026	26.8158	0.1189	0.9	0.0629	0.0897	0.0612	0.5082	0.1245	0.0289	0.4001	0.204	5	6.2892
-33.6815	22.3459	0.0798	0.5167	0.0501	0.0785	0.0602	0.5127	0.0858	0.022	0.4389	0.0969	4	5.5041
-33.8282	22.3188	0.1049	0.75	0.0487	0.0729	0.0513	0.4927	0.0842	0.0145	0.4629	0.0539	3	5.2381
-34.615	15.3377	0.1665	1.55	0.0577	0.0679	0.0587	0.4809	0.0299	0.0164	0.4657	0.079	3	5.2745
-34.6648	19.8245	0.0484	0.15	0.0541	0.072	0.025	0.4847	0.0594	0.0133	0.4629	0.0552	4	5.091
-35.686	29.0232	0.168	1.2	0.0491	0.0726	0.0491	0.4825	0.1458	0.0227	0.4831	0.1178	3	5.1781
-35.0598	25.0859	0.0898	0.55	0.0468	0.0774	0.0544	0.4962	0.1371	0.0228	0.4667	0.075	3	5.4638
-36.4714	26.5964	0.0732	0.3833	0.0442	0.0656	0.0228	0.4907	0.1889	0.043	0.4991	0.0791	2	4.5552
-36.5427	30.217	0.0836	0.5667	0.0523	0.0839	0.0331	0.5236	0.2471	0.0217	0.4643	0.121	4	5.561
-36.4908	28.3283	0.0767	0.3417	0.0538	0.0759	0.0309	0.5012	0.169	0.0167	0.4322	0.1363	4	5.0836
-36.0309	24.5365	0.0581	0.2167	0.0498	0.0676	0.0287	0.4963	0.1452	0.0114	0.4201	0.0278	4	4.7782
-36.4244	21.2606	0.0697	0.2667	0.0567	0.077	0.0367	0.4937	0.0935	0.0094	0.4161	0.0773	5	5.4266
-36.9111	20.7776	0.0685	0.1333	0.0385	0.0557	0.0303	0.4704	0.0671	0.0155	0.5103	0.0601	4	4.0798
-36.7118	25.3125	0.0705	0.2833	0.0536	0.0681	0.0256	0.4887	0.1077	0.0264	0.4508	0.1038	3	4.8053
-36.5418	28.9915	0.0619	0.2333	0.0426	0.0758	0.03	0.517	0.2055	0.0255	0.4895	0.069	3	4.9241
-36.9209	24.3712	0.0832	0.3333	0.052	0.0712	0.0392	0.4954	0.1316	0.0395	0.4701	0.1537	2	5.1657
-36.6209	31.0257	0.0801	0.3667	0.0633	0.0822	0.0309	0.5164	0.2453	0.0463	0.5016	0.1299	5	5.6461
-36.6309	23.5217	0.0716	0.325	0.0455	0.0795	0.0338	0.487	0.0866	0.014	0.4505	0.1109	5	5.2873
-36.4908	28.9222	0.0674	0.2833	0.0523	0.077	0.0275	0.5165	0.2055	0.0141	0.4991	0.0484	4	5.1781
-36.8118	21.3764	0.0805	0.4167	0.0444	0.0668	0.0541	0.4841	0.0709	0.0389	0.4807	0.1432	4	4.8157
-36.0814	24.6939	0.0681	0.3667	0.0492	0.0721	0.0311	0.5179	0.1267	0.0126	0.4352	0.0661	6	4.8591
-37.0966	27.5746	0.0906	0.4833	0.0416	0.066	0.0426	0.498	0.1617	0.0457	0.4664	0.1237	3	4.6206
-36.7906	20.3932	0.0782	0.4167	0.048	0.0664	0.0294	0.4733	0.0567	0.0095	0.4952	0.0499	3	4.7623
-36.7779	23.2083	0.0759	0.4083	0.0544	0.0694	0.0212	0.4916	0.1259	0.0173	0.4501	0.1074	4	4.8161
-36.6174	22.2179	0.0689	0.3917	0.0493	0.0776	0.0174	0.4784	0.0775	0.0158	0.3821	0.0798	3	5.2505
-36.5493	26.6163	0.0654	0.3333	0.0525	0.0771	0.0366	0.5064	0.1557	0.0214	0.4404	0.0772	3	5.348
-36.3767	23.7876	0.0507	0.2667	0.0452	0.07	0.026	0.4778	0.115	0.0091	0.438	0.0879	4	4.887
-36.6908	21.3598	0.1018	0.5917	0.0617	0.0855	0.0322	0.4998	0.0733	0.0096	0.3528	0.0263	4	5.7967
-36.8118	25.5133	0.079	0.4667	0.0513	0.0833	0.0253	0.493	0.1701	0.016	0.4518	0.0547	4	5.4754
-36.7424	26.3516	0.0863	0.525	0.0451	0.0823	0.0398	0.4907	0.1241	0.0564	0.3347	0.1015	4	5.2776
-35.7799	24.6262	0.0523	0.2	0.043	0.1187	0.0406	0.4925	0.1747	0.0948	0.2119	0.0289	8	6.4584
-35.8374	22.9332	0.1409	1.15	0.058	0.2369	0.0184	0.5001	0.1039	0.0732	0.0992	0.0543	16	10.6651
-34.8118	24.5964	0.0612	0.3083	0.0475	0.2021	0.0328	0.4946	0.1334	0.0685	0.0915	0.1097	10	9.5056
-35.2602	26.6501	0.0743	0.3167	0.0543	0.1946	0.0349	0.4972	0.1428	0.0734	0.0778	0.1876	11	9.5494
-34.9978	21.2093	0.1181	0.8667	0.0525	0.2471	0.0425	0.4928	0.0889	0.0642	0.0762	0.1285	12	11.1746
-35.4815	21.8255	0.0778	0.6333	0.0533	0.199	0.0223	0.4644	0.065	0.1005	0.088	0.1473	10	9.7267
-34.6304	30.3236	0.1146	0.6833	0.0659	0.2447	0.0675	0.4997	0.2316	0.0577	0.074	0.1605	12	11.2559
-35.7272	25.0476	0.1622	1.0333	0.0764	0.2197	0.0418	0.4972	0.1956	0.096	0.0895	0.2611	11	10.7913
-35.4978	34.5113	0.1374	0.7333	0.0601	0.2141	0.0421	0.5084	0.3618	0.1118	0.0737	0.2533	13	10.2253
-36.0096	24.3483	0.187	0.875	0.0644	0.2002	0.0591	0.4917	0.2092	0.0862	0.1375	0.1186	11	9.8378
-35.2122	27.2853	0.192	0.9	0.0721	0.2378	0.048	0.5255	0.2819	0.0865	0.1014	0.2172	12	11.2567
-35.2602	19.5348	0.151	0.9167	0.0723	0.2054	0.0399	0.496	0.1082	0.0847	0.1234	0.1415	14	10.1506
-35.6943	23.9699	0.1649	1.2833	0.0587	0.2018	0.0495	0.487	0.1217	0.053	0.0963	0.0688	10	9.7944
-36.5278	30.3508	0.1951	1.425	0.0623	0.185	0.0404	0.517	0.2335	0.0362	0.102	0.0891	9	9.2211
-35.6591	25.1028	0.1332	0.95	0.0612	0.1882	0.0481	0.4963	0.1163	0.06	0.0845	0.0726	11	9.1951
-36.2908	27.3272	0.1398	1.05	0.0555	0.1524	0.0373	0.4964	0.132	0.1432	0.1509	0.1379	7	8.2098
-36.0278	30.6051	0.1084	0.6833	0.0499	0.1498	0.0362	0.5166	0.2341	0.0308	0.1499	0.1255	9	7.8459
-35.1309	28.1448	0.1208	0.7667	0.0493	0.1848	0.0279	0.506	0.194	0.0677	0.1436	0.0891	10	8.9427
-35.4227	25.1772	0.1119	0.7	0.0571	0.1491	0.0597	0.498	0.1229	0.0421	0.1824	0.1013	11	8.266
-36.1829	21.5093	0.17	1.2	0.0758	0.1665	0.0509	0.5195	0.095	0.0538	0.178	0.0866	7	9.3771
-35.3209	26.7954	0.1061	0.6667	0.0509	0.1234	0.0537	0.4934	0.1337	0.0421	0.1809	0.154	5	7.2218
-34.9913	26.6948	0.1591	1.05	0.0657	0.1587	0.0739	0.5223	0.201	0.0303	0.1319	0.1023	11	8.8029
-34.6122	26.7077	0.0739	0.3667	0.0595	0.1416	0.0506	0.5125	0.144	0.0394	0.1397	0.0731	10	7.9822
-35.9701	22.1868	0.1278	0.9167	0.0678	0.1492	0.0363	0.4919	0.069	0.0343	0.129	0.1042	11	8.2923
-33.9913	17.5887	0.055	0.2667	0.0591	0.1321	0.056	0.4988	0.0477	0.0591	0.1868	0.1195	8	7.7104
-33.7047	18.151	0.1552	1.3417	0.0475	0.0973	0.0717	0.4771	0.0376	0.0292	0.2563	0.037	4	6.2114
-31.4154	19.4147	0.0751	0.4	0.0496	0.0918	0.074	0.4903	0.0473	0.0215	0.3505	0.1494	3	6.1498
-34.1602	21.1571	0.2675	2.1417	0.0569	0.0824	0.1046	0.4907	0.0553	0.0319	0.3413	0.184	4	5.9679
-35.9978	16.5605	0.0809	0.4	0.0484	0.0787	0.0688	0.4792	0.0391	0.0148	0.4038	0.049	4	5.6678
-36.7424	22.3192	0.1343	0.6833	0.0571	0.1092	0.0423	0.5139	0.1026	0.117	0.3043	0.2398	8	6.5602
-36.2978	30.3839	0.1212	0.6833	0.0434	0.1093	0.0376	0.5024	0.1936	0.1042	0.1935	0.0769	7	6.0821
-35.6425	29.3595	0.1076	0.7833	0.0596	0.1209	0.0328	0.5348	0.2225	0.0541	0.1464	0.036	6	6.935
-35.5309	23.8177	0.0465	0.2667	0.0393	0.0901	0.0496	0.5007	0.1595	0.0257	0.226	0.0533	2	5.4901
-35.8536	25.9139	0.0507	0.1833	0.0391	0.1035	0.033	0.4888	0.1385	0.0358	0.1574	0.1049	5	5.8939
-36.1118	24.3761	0.0627	0.3417	0.0428	0.0875	0.0283	0.4962	0.1174	0.1654	0.2297	0.2437	5	5.228
-36.6499	26.3264	0.0746	0.3667	0.0468	0.0878	0.0325	0.4971	0.1971	0.0343	0.2594	0.0368	4	5.4565
-36.8011	31.4484	0.1061	0.5417	0.0476	0.0992	0.0328	0.4918	0.225	0.0606	0.2381	0.057	5	5.9036
-36.4118	36.4118	0.0879	0.45	0.0483	0.106	0.0403	0.4877	0.5613	0.0286	0.2103	0.0496	5	6.3314
-35.6346	27.8062	0.0387	0.1167	0.0433	0.0646	0.0378	0.4735	0.1612	0.0397	0.3967	0.0935	1	4.5327
-36.0244	23.4646	0.0863	0.4167	0.0495	0.079	0.0448	0.4703	0.0922	0.0125	0.3142	0.0521	3	5.5796
-35.4535	19.8392	0.0437	0.2	0.0291	0.0662	0.0262	0.477	0.0652	0.0248	0.3454	0.0778	2	4.1792
-36.4011	19.1778	0.0592	0.1333	0.0476	0.0758	0.0452	0.492	0.0611	0.02	0.3531	0.0804	3	5.3
-36.1656	26.8722	0.1007	0.7	0.0432	0.0731	0.0429	0.4814	0.1165	0.031	0.4153	0.0796	3	4.9818
-34.8875	26.2582	0.0654	0.275	0.0401	0.0896	0.0533	0.4873	0.127	0.0451	0.2998	0.1101	4	5.6798
-36.5785	20.04	0.0863	0.4667	0.0387	0.0707	0.0375	0.4628	0.0573	0.2784	0.3335	0.2361	3	4.7375
-36.1011	22.7364	0.0453	0.175	0.0444	0.0679	0.0486	0.4873	0.1174	0.0394	0.4513	0.0814	3	4.875
-36.5763	23.3562	0.0542	0.2333	0.0436	0.0717	0.0265	0.4716	0.081	0.0253	0.4381	0.0467	3	4.8626
-36.7807	25.4314	0.0693	0.3167	0.0462	0.0767	0.0258	0.4734	0.1177	0.0376	0.3666	0.163	3	5.1099
-36.3608	30.5012	0.0476	0.2667	0.0418	0.0835	0.0343	0.4894	0.2331	0.0427	0.336	0.0851	2	5.3941
-35.6908	20.3768	0.1022	0.6833	0.0452	0.0982	0.0442	0.4842	0.0684	0.0483	0.2928	0.1287	5	5.9663
-35.8829	26.9498	0.0887	0.5	0.0478	0.086	0.0567	0.4873	0.1068	0.0733	0.2718	0.1956	3	5.7062
-36.3227	27.853	0.0763	0.3917	0.0293	0.0809	0.0318	0.4735	0.1275	0.0847	0.2939	0.089	4	4.9245
-36.5057	21.1063	0.0728	0.25	0.033	0.0806	0.0357	0.4638	0.0587	0.0524	0.3125	0.1887	3	5.0759
-35.5178	18.6695	0.1227	0.9667	0.0437	0.0783	0.0934	0.4715	0.0353	0.0578	0.2932	0.0355	4	5.5219
-33.7792	21.7869	0.1014	0.7167	0.047	0.1093	0.0995	0.4747	0.066	0.1037	0.217	0.2272	11	6.7367
-33.8792	20.5748	0.0468	0.2333	0.0472	0.1469	0.0355	0.4818	0.0517	0.0423	0.1353	0.1062	10	7.7116
-29.4213	14.469	0.0399	0.2	0.0532	0.1137	0.0783	0.4772	0.0358	0.0868	0.2178	0.1473	9	7.0054
-35.2711	22.1655	0.1285	0.9333	0.055	0.141	0.0339	0.4712	0.0752	0.077	0.1458	0.1947	8	7.5823
-35.7244	23.5035	0.0492	0.2333	0.0534	0.1126	0.0717	0.4691	0.0675	0.0302	0.2023	0.2079	7	6.8068
-35.8554	29.861	0.6345	0.9083	0.0367	0.102	0.0639	0.4848	0.1143	0.0743	0.2231	0.2019	4	6.0093
-35.5444	24.7259	0.1928	1.3	0.041	0.0839	0.0528	0.4829	0.0998	0.2157	0.2934	0.1101	5	5.2919
-35.2714	22.3285	0.1169	0.85	0.0466	0.1033	0.0543	0.4841	0.0774	0.3545	0.2494	0.1701	7	6.156
-35.2256	19.2869	0.0782	0.5	0.0386	0.1186	0.0442	0.47	0.0452	0.0627	0.2474	0.0977	10	6.6001
-29.5281	17.6437	0.1514	1.2833	0.0344	0.0808	0.0751	0.4606	0.0405	0.0806	0.2862	0.0601	4	5.5149
-35.0786	20.2675	0.2636	1.425	0.0348	0.0767	0.0789	0.47	0.0552	0.1338	0.328	0.1653	2	5.2857
-32.7524	32.7524	0.2544	1.325	0.0552	0.093	0.0662	0.5331	0.2549	0.1005	0.2751	0.1617	5	6.1645
-33.4799	22.3032	0.0767	0.3583	0.0372	0.074	0.0524	0.468	0.0437	0.035	0.3118	0.157	3	4.9617
-35.2701	20.5533	0.0639	0.1667	0.0369	0.0877	0.0411	0.471	0.0709	0.0267	0.2929	0.0526	2	5.3364
-35.4875	18.4566	0.0387	0.1667	0.0447	0.1016	0.0544	0.4616	0.041	0.0332	0.1914	0.0898	3	6.4503
-35.9424	30.3629	0.0414	0.1333	0.0343	0.0938	0.0303	0.4829	0.2233	0.0213	0.2799	0.109	4	5.5501
-36.6038	25.3576	0.0496	0.2	0.0313	0.0709	0.045	0.471	0.0938	0.05	0.3761	0.1218	1	4.741
-36.2908	23.6881	0.0441	0.1667	0.0433	0.0822	0.0346	0.4648	0.0877	0.0264	0.2801	0.0821	3	5.271
-35.9943	25.7237	0.0496	0.0667	0.0311	0.0794	0.0452	0.4725	0.13	0.1131	0.3702	0.3217	2	5.0863
-36.4221	22.2505	0.0623	0.3667	0.0456	0.0602	0.0375	0.459	0.0516	0.022	0.3946	0.1026	2	4.4955
-34.1309	19.2774	0.0554	0.3667	0.0349	0.0713	0.0597	0.4766	0.0674	0.0192	0.3687	0.0333	2	4.887
-35.6953	29.4331	0.0635	0.25	0.0404	0.0845	0.0306	0.4874	0.2016	0.0261	0.289	0.0871	5	5.3012
-37.0123	24.4671	0.1103	0.5833	0.0379	0.0882	0.0353	0.4749	0.0983	0.0384	0.3511	0.0746	4	5.5106
-36.8537	29.4427	0.0979	0.5333	0.0419	0.0954	0.0337	0.4799	0.1658	0.0865	0.3322	0.1153	5	5.7487
-36.2536	23.56	0.0678	0.4167	0.0337	0.0899	0.0292	0.5044	0.1369	0.2925	0.3103	0.3836	3	5.2842
-36.5424	18.2879	0.0678	0.3	0.0457	0.0856	0.0472	0.4673	0.0401	0.0631	0.3613	0.0537	4	5.6783
-36.2536	24.5302	0.0689	0.3833	0.0449	0.0869	0.0427	0.4833	0.1007	0.0818	0.3187	0.1489	4	5.698
-36.2537	19.13	0.0619	0.3167	0.0306	0.0798	0.0191	0.4682	0.0438	0.2834	0.3545	0.2357	4	4.7271
-36.1221	33.0411	0.0739	0.4667	0.0443	0.0929	0.0254	0.5039	0.3309	0.2131	0.3177	0.0925	6	5.5052
-35.5096	21.7288	0.0461	0.2	0.0416	0.0726	0.0519	0.4686	0.0851	0.0299	0.4232	0.195	1	5.1069
-34.4247	17.4238	0.1034	0.7833	0.0462	0.0935	0.0657	0.49	0.0395	0.0461	0.2588	0.1213	5	6.0976
-34.3516	18.6537	0.0848	0.4583	0.0514	0.097	0.0377	0.4942	0.0434	0.0901	0.3039	0.1069	4	5.9427
-34.3385	22.6589	0.0666	0.1917	0.0473	0.088	0.0467	0.4917	0.0773	0.0106	0.3269	0.0396	4	5.7127
-34.7377	24.8188	0.0643	0.3167	0.0565	0.1012	0.0542	0.4893	0.0946	0.0716	0.2737	0.1032	3	6.5455
-35.6444	23.0372	0.0921	0.5167	0.0563	0.0921	0.0652	0.4779	0.0667	0.0199	0.2811	0.149	3	6.3639
-35.7829	30.0129	0.0542	0.1417	0.0423	0.0905	0.057	0.4809	0.2066	0.0504	0.2679	0.2325	4	5.8227
-36.0814	20.6052	0.0716	0.325	0.0463	0.081	0.0514	0.4848	0.0714	0.0651	0.345	0.0696	5	5.3662
-35.8516	20.2261	0.0573	0.3	0.0375	0.0772	0.0367	0.4599	0.0554	0.1915	0.3179	0.0831	2	5.0565
-35.6123	22.687	0.065	0.3333	0.0462	0.0936	0.0539	0.478	0.0735	0.1567	0.2889	0.119	2	6.0271
-35.5209	21.8967	0.0534	0.2667	0.0497	0.0904	0.0365	0.488	0.0808	0.1519	0.3238	0.0538	5	5.8057
-36.7463	21.9774	0.0805	0.35	0.0391	0.0647	0.0246	0.4785	0.0793	0.0238	0.4158	0.0724	2	4.3496
-36.7537	23.5687	0.0689	0.2667	0.0402	0.065	0.0308	0.4833	0.0963	0.0167	0.4676	0.037	3	4.3306
-36.5663	22.0407	0.0515	0.1833	0.0309	0.0783	0.031	0.4542	0.0574	0.0736	0.3396	0.0639	4	4.7867
-36.6493	29.2371	0.0813	0.3833	0.0439	0.0755	0.034	0.4859	0.167	0.0451	0.3958	0.0928	3	4.947
-36.5118	29.0521	0.0441	0.1333	0.0369	0.061	0.0309	0.4613	0.2083	0.0412	0.4678	0.0946	3	4.3662
-36.546	23.4393	0.0414	0.1333	0.0313	0.0668	0.026	0.4527	0.096	0.0178	0.3979	0.0227	2	4.3775
-36.9767	22.8591	0.0619	0.3167	0.0357	0.0672	0.0324	0.4558	0.0628	0.0219	0.4939	0.0728	3	4.669
-36.2365	19.8426	0.0341	0.0667	0.0317	0.0657	0.0197	0.4695	0.0534	0.0412	0.486	0.0423	2	4.2226
-36.6906	17.7459	0.0523	0.2	0.0332	0.0659	0.0335	0.4519	0.0439	0.0866	0.4407	0.0661	3	4.4688
-36.2537	21.8917	0.0441	0.15	0.0296	0.0637	0.0285	0.4658	0.092	0.0643	0.4451	0.0677	2	4.2129
-36.3829	27.678	0.0662	0.2833	0.0323	0.0721	0.0497	0.4679	0.1564	0.0277	0.3911	0.0509	1	4.9299
-36.3608	19.373	0.0949	0.6	0.0338	0.0857	0.0362	0.4695	0.0416	0.0683	0.3689	0.0589	9	5.1549
-35.0086	18.7226	0.0465	0.2833	0.0307	0.0886	0.0365	0.4669	0.049	0.1246	0.4104	0.1604	5	5.2861
-35.9424	22.1849	0.0449	0.2667	0.0271	0.1075	0.0201	0.4664	0.0672	0.076	0.2785	0.297	9	5.4971
-36.7118	16.9454	0.0499	0.25	0.0332	0.0694	0.023	0.4588	0.0405	0.0263	0.3785	0.0608	3	4.4243
-33.9086	21.6779	0.0918	0.7583	0.0244	0.0823	0.0687	0.4592	0.0505	0.0244	0.2993	0.0679	2	4.9841
-31.0192	18.9528	0.0914	0.4667	0.0314	0.0852	0.1423	0.4535	0.0343	0.1679	0.2762	0.2071	3	5.7724
-34.0391	27.8523	0.0836	0.65	0.0351	0.0887	0.0965	0.4856	0.1644	0.0306	0.3773	0.1159	2	5.8695
-35.9656	20.5286	0.0472	0.1167	0.0346	0.0911	0.0504	0.4471	0.0449	0.0534	0.3516	0.0446	3	5.6725
-36.7244	22.9902	0.0778	0.4167	0.0243	0.0875	0.0415	0.4497	0.0472	0.2005	0.2958	0.077	3	4.8695
-36.6209	19.3513	0.0476	0.1833	0.0323	0.081	0.0321	0.4526	0.04	0.0535	0.3504	0.1115	4	4.8571
-36.1608	22.754	0.0689	0.4833	0.0331	0.1024	0.0401	0.4732	0.0659	0.0862	0.2518	0.1064	8	5.7383
-36.6309	23.0398	0.0554	0.3167	0.032	0.0801	0.0297	0.4602	0.059	0.087	0.3304	0.2162	5	4.928
-36.7906	20.2092	0.1111	0.5083	0.0328	0.088	0.02	0.5002	0.0919	0.2285	0.3547	0.2455	5	4.9055
-36.6346	26.5412	0.1003	0.45	0.0346	0.0872	0.0561	0.5003	0.1999	0.1726	0.3742	0.1241	5	5.2656
-36.046	21.5472	0.0681	0.3667	0.0272	0.0803	0.0314	0.4726	0.0742	0.2571	0.4109	0.2622	3	4.6431
-36.4137	19.7587	0.0681	0.3667	0.0264	0.081	0.0295	0.4526	0.037	0.0973	0.3327	0.0869	4	4.6295
-36.1855	16.1677	0.036	0.175	0.0376	0.0689	0.043	0.4469	0.032	0.1558	0.385	0.0295	2	4.7139
-37.1346	20.3157	0.0778	0.45	0.0286	0.0625	0.0327	0.441	0.0302	0.0632	0.2976	0.0765	0	4.2838
-36.6118	15.5959	0.0345	0.0667	0.0243	0.0666	0.0285	0.4385	0.0186	0.0955	0.3451	0.1266	2	4.3016
-37.0174	19.4082	0.0743	0.45	0.0326	0.0594	0.0534	0.4432	0.0357	0.0471	0.403	0.034	0	4.4111
-36.2011	19.4682	0.0267	0.0833	0.0262	0.0628	0.0266	0.4393	0.0429	0.0786	0.4476	0.1375	0	4.1154
-36.0966	27.478	0.0519	0.1333	0.0281	0.1089	0.0374	0.4543	0.1272	0.1574	0.2571	0.2208	5	5.8459
-36.273	18.8017	0.072	0.4667	0.0255	0.1086	0.0331	0.4593	0.0479	0.1802	0.309	0.2457	5	5.8993
-36.3427	33.5601	0.0542	0.2333	0.0297	0.1137	0.0332	0.4534	0.375	0.066	0.2355	0.0356	5	6.187
-36.1324	14.6796	0.036	0.2333	0.0346	0.0877	0.033	0.4403	0.0196	0.1495	0.2681	0.1007	0	5.2652
-36.1123	33.9313	0.0561	0.2667	0.0245	0.1302	0.0331	0.469	0.3858	0.1025	0.2248	0.0623	8	6.3686
-36.0785	21.843	0.0345	0.1	0.0287	0.1173	0.0284	0.4414	0.0367	0.1328	0.1854	0.1639	6	6.3264
-36.1209	28.101	0.0786	0.6	0.0375	0.1477	0.0472	0.4958	0.1469	0.0805	0.1969	0.0887	6	7.628
-35.5209	19.8165	0.0136	0.0333	0.0236	0.0857	0.0274	0.4404	0.05	0.1261	0.2749	0.053	4	4.7658
-36.9123	17.5393	0.0496	0.1833	0.0284	0.0709	0.0222	0.4339	0.023	0.0485	0.3479	0.0599	0	4.4088
-37.0656	12.4725	0.0612	0.2	0.0236	0.0542	0.0405	0.4325	0.0131	0.0996	0.4372	0.1189	0	3.8099
-36.7439	21.6903	0.0449	0.15	0.0287	0.0613	0.0371	0.4473	0.0669	0.222	0.5031	0.2403	2	4.2907
-36.1278	18.3582	0.0221	0.0333	0.0297	0.0602	0.0254	0.441	0.0276	0.0823	0.468	0.1189	5	3.8846
-36.4608	19.358	0.0573	0.2333	0.0257	0.0818	0.0332	0.4532	0.0435	0.1615	0.3345	0.0856	5	4.6973
-35.3829	22.9272	0.043	0.2	0.0181	0.0957	0.0518	0.4441	0.0603	0.1121	0.2833	0.0468	2	5.4162
-35.9244	19.0243	0.139	1.2583	0.0215	0.0695	0.0537	0.4432	0.03	0.069	0.3246	0.1626	4	4.4715
-33.3513	16.5508	0.1026	1.075	0.0294	0.0752	0.0546	0.4434	0.0318	0.1743	0.2988	0.105	5	4.7553
-35.9377	22.088	0.1715	1.575	0.0226	0.085	0.0494	0.4344	0.0395	0.0727	0.2378	0.05	2	5.1154
-36.3656	26.8419	0.0565	0.4	0.024	0.1052	0.0262	0.4438	0.1151	0.1087	0.2157	0.0944	4	5.6647
-36.3591	20.4519	0.0407	0.1833	0.0311	0.1121	0.0208	0.4491	0.0288	0.0985	0.1863	0.2124	8	5.9489
-36.2174	22.8143	0.0426	0.1333	0.027	0.0962	0.038	0.4484	0.0538	0.1496	0.2919	0.2428	5	5.4855
-35.9346	23.8703	0.0437	0.1917	0.0276	0.1103	0.0256	0.4525	0.0791	0.0976	0.2174	0.2633	6	5.7967
-35.5908	23.4303	0.0225	0.1333	0.0214	0.0988	0.0403	0.4325	0.06	0.1027	0.2732	0.052	5	5.4925
-35.8511	25.2617	0.0577	0.1333	0.0229	0.0797	0.0332	0.4594	0.0957	0.1813	0.3666	0.199	4	4.628
-35.1815	20.5594	0.0759	0.4667	0.0201	0.1012	0.0399	0.4381	0.0367	0.2134	0.3274	0.1135	5	5.3782
-32.2123	22.3008	0.3442	1.75	0.0144	0.0762	0.1712	0.4293	0.0432	0.1474	0.4491	0.1029	2	5.1657
-33.2256	19.3249	0.0925	0.7	0.0216	0.0746	0.0981	0.4287	0.0364	0.1458	0.35	0.1617	2	4.849
-35.8418	17.3209	0.0999	0.65	0.0242	0.07	0.0646	0.4459	0.0304	0.2865	0.4131	0.2051	5	4.1165
-35.6591	18.172	0.0786	0.6333	0.0273	0.0851	0.0527	0.4464	0.0414	0.4213	0.3656	0.3123	4	4.6938
-37.2608	17.0903	0.0631	0.25	0.023	0.0806	0.0321	0.4383	0.0213	0.1322	0.3346	0.1048	2	4.7693
-37.0221	19.1369	0.0457	0.2833	0.0205	0.0554	0.0386	0.4303	0.0261	0.0842	0.4748	0.1174	3	3.7093
-37.0493	21.5573	0.0399	0.15	0.025	0.0646	0.0411	0.4314	0.056	0.1173	0.3739	0.1069	0	4.4104
-36.3309	10.1316	0.0434	0.2333	0.025	0.061	0.0283	0.427	0.0116	0.1376	0.4409	0.1461	3	3.8904
-36.6137	22.6721	0.0577	0.25	0.021	0.0808	0.0532	0.4297	0.0455	0.1153	0.3327	0.046	2	4.9435
-36.5814	14.0808	0.0538	0.2583	0.0222	0.07	0.0392	0.433	0.0187	0.202	0.4161	0.2575	4	4.3891
-37.1906	32.2356	0.0538	0.2333	0.021	0.0648	0.0427	0.4609	0.2942	0.0347	0.4014	0.0533	2	4.005
-36.7767	11.4861	0.0511	0.2833	0.025	0.0617	0.037	0.4269	0.0159	0.3227	0.4099	0.3164	3	4.007
-36.9278	18.8259	0.0503	0.2667	0.0291	0.0728	0.0371	0.432	0.0274	0.1047	0.3493	0.17	2	4.5571
-36.7656	18.5111	0.048	0.3833	0.0181	0.079	0.0547	0.4431	0.0211	0.2877	0.3433	0.218	2	4.6574
-36.346	20.9809	0.0542	0.2667	0.0207	0.0934	0.0398	0.4431	0.0557	0.2163	0.3412	0.2189	3	5.1719
-36.5137	19.3823	0.0372	0.2167	0.0263	0.0821	0.0598	0.4305	0.0327	0.1315	0.3086	0.1385	1	5.0248
-36.6906	16.0279	0.0805	0.5667	0.0258	0.1038	0.0527	0.4385	0.0211	0.144	0.2648	0.2238	4	5.7933
-36.8221	16.0616	0.0395	0.1417	0.0243	0.0794	0.0249	0.4274	0.015	0.0774	0.2873	0.1003	0	4.8049
-36.6714	13.3014	0.0631	0.35	0.0284	0.0851	0.0337	0.4353	0.0149	0.0829	0.2988	0.2184	4	5.0449
-36.1309	11.9977	0.0267	0.0667	0.0205	0.097	0.0328	0.4373	0.0118	0.0819	0.2554	0.2456	3	5.3349
-35.7244	17.1587	0.6132	0.1417	0.0254	0.1311	0.4454	0.433	0.0607	0.3536	0.4251	0.2423	6	8.8235
-32.2819	10.0664	0.158	0.925	0.051	0.1131	0.1608	0.4407	0.0237	0.1994	0.4169	0.1906	6	7.2679
-35.3513	14.6857	0.1343	0.825	0.0454	0.1083	0.1195	0.4391	0.0249	0.1892	0.2693	0.2327	3	6.8037
-35.4656	18.2788	0.0163	0.0667	0.0433	0.0978	0.0373	0.4418	0.0296	0.0888	0.2847	0.0692	3	5.7395
-36.2714	9.9083	0.048	0.2167	0.0203	0.0757	0.0354	0.4265	0.0103	0.1522	0.3915	0.0919	1	4.3957
-35.7953	10.6113	0.0883	0.4833	0.0256	0.1054	0.0756	0.4524	0.0198	0.0672	0.3159	0.0985	5	5.8734
-35.6278	7.9451	0.0186	0.05	0.0225	0.0783	0.038	0.4282	0.011	0.1036	0.3559	0.0856	1	4.6732
-36.6309	19.49	0.0666	0.3833	0.0259	0.1056	0.0387	0.4546	0.0483	0.0824	0.3181	0.0918	7	5.5935
-36.1137	22.9323	0.0426	0.2	0.0338	0.1042	0.0263	0.4395	0.0529	0.0425	0.3807	0.0526	6	5.7747
-36.6511	25.2192	0.0554	0.1333	0.0185	0.1006	0.0356	0.4373	0.0713	0.0627	0.3777	0.0558	6	5.2485
-37.2093	19.8989	0.0736	0.4	0.024	0.0795	0.0405	0.4494	0.0366	0.1322	0.3147	0.0944	4	4.6895
-37.0493	10.7522	0.0906	0.675	0.0236	0.0976	0.0277	0.4389	0.0142	0.1539	0.2978	0.1917	5	5.3395
-36.3656	24.3204	0.0341	0.1917	0.0238	0.1207	0.0286	0.4423	0.0649	0.0946	0.2188	0.1231	5	6.247
-36.6511	25.7799	0.0422	0.1167	0.0303	0.0881	0.042	0.4557	0.0877	0.0425	0.3	0.0808	0	5.2551
-35.9591	13.3446	0.0554	0.2833	0.0317	0.0837	0.0526	0.4393	0.018	0.0276	0.3675	0.038	5	5.1076
-36.5418	15.499	0.0879	0.4	0.0255	0.0897	0.0466	0.4344	0.017	0.0488	0.4032	0.095	6	5.1452
-36.1309	11.9421	0.0898	0.4	0.0218	0.0868	0.0645	0.436	0.0171	0.0795	0.3382	0.0998	2	5.1626
-34.0385	7.0938	0.06	0.3167	0.0252	0.0947	0.0382	0.4295	0.0125	0.0533	0.2915	0.0653	5	5.4859
-35.3418	10.095	0.0639	0.3917	0.0173	0.0986	0.0408	0.4283	0.0139	0.1299	0.2809	0.2451	5	5.2896
[truncated: 571,121 more rows]
